# Supplementary material for: The potential role of environmentally associated DNA methylation in childhood acute lymphoblastic leukaemia subtypes
Source: Int J Cancer. 2025 Jun 9;157(8):1600–12. doi: 10.1002/ijc.35506 (PMC12375842; doi:10.1002/ijc.35506)
Supplement: Supplementary file 2 — Table S1. List of environment CpGs and genes. [file IJC-157-1600-s005.xlsx]

## Sheet: Radiation
Timms JA, Relton CL, Sharp GC, Rankin J, Strathdee G, McKay JA. Exploring a potential mechanistic role of DNA methylation in the relationship between in utero and post-natal environmental exposures and risk of childhood acute lymphoblastic leukaemia. Int J Cancer. 2019;145(11):2933-2943. doi:10.1002/ijc.32203
Table S6. Radiation
CpG list used in current study		Gene list used in Timms et al.
CpG	coef	se	tvalue	pvalue	FDR	Bonferroni	Index	CHR	COLOR_CHANNEL	INFINIUM_DESIGN_TYPE	PROBE_SNPS	PROBE_SNPS_10	UCSC_REFGENE_NAME	UCSC_REFGENE_ACCESSION	UCSC_REFGENE_GROUP	RELATION_TO_UCSC_CPG_ISLAND	MAPINFO	COORDINATE_36	STRAND	CHR37	COORDINATE_37
cg21449229	0.0391225	0.00544807	7.18098	1.75737e-12	4.23186e-07	8.28158e-07	382056	8	Red	I							142397080	142466262	F	8	142397080
cg04436397	0.0351259	0.00489456	7.17652	1.81159e-12	4.23186e-07	8.5371e-07	88992	3	both	II			FXR1;FXR1;FXR1	NM_001013438;NM_001013439;NM_005087	Body;5'UTR;Body	Island	180630790	182113484	R	3	180630790
cg07669555	0.00768488	0.00107963	7.11809	2.69404e-12	4.23186e-07	1.26956e-06	149451	11	Grn	I			NCAPD3;VPS26B	NM_015261;NM_052875	TSS200;TSS200	Island	134094504	133599714	R	11	134094504
cg04407470	0.0116465	0.00165369	7.04274	4.47627e-12	4.97092e-07	2.10943e-06	88460	6	Red	I			NR2E1	NM_003269	Body	Island	108489977	108596670	R	6	108489977
cg24359323	0.0119762	0.00170643	7.01825	5.27421e-12	4.97092e-07	2.48546e-06	427688	11	Red	I			FGF3	NM_005247	TSS200	Island	69634372	69343309	R	11	69634372
cg10500147	0.0576431	0.00829024	6.95313	8.13949e-12	6.39286e-07	3.83572e-06	199396	12	Red	I			LAG3	NM_002286	TSS200	N_Shore	6881601	6751862	R	12	6881601
cg05027079	0.0295237	0.00428503	6.88995	1.236e-11	8.32086e-07	5.8246e-06	100220	8	both	II							142397012	142466194	R	8	142397012
cg09308608	0.0103747	0.00151844	6.83245	1.80275e-11	1.06193e-06	8.4954e-06	178722	16	Red	I			CARHSP1;CARHSP1	NM_014316;NM_001042476	5'UTR;TSS1500	Island	8962727	8870228	R	16	8962727
cg07167192	0.00669943	0.000985592	6.79737	2.26671e-11	1.18687e-06	1.06818e-05	140175	14	Red	I			CDC42BPB	NM_006035	TSS1500	Island	103524430	102594183	R	14	103524430
cg03986384	0.00858642	0.00126997	6.76111	2.86883e-11	1.35193e-06	1.35193e-05	80148	20	Red	I			C20orf29	NM_018347	TSS200	Island	3801053	3749053	F	20	3801053
cg13763308	0.0123312	0.00184693	6.67661	4.9475e-11	2.11955e-06	2.3315e-05	254514	10	Grn	I			AP3M1;AP3M1;ADK;AP3M1;AP3M1	NM_207012;NM_207012;NM_006721;NM_012095;NM_012095	5'UTR;1stExon;TSS200;1stExon;5'UTR	N_Shore	75910788	75580794	F	10	75910788
cg07595404	0.0555143	0.00838519	6.62052	7.08133e-11	2.64877e-06	3.33706e-05	148155	4	Red	I			C4orf33;SCLT1;C4orf33	NM_173487;NM_144643;NM_173487	5'UTR;TSS200;1stExon	Island	130014885	130234335	R	4	130014885
cg23068913	0.0146024	0.00220728	6.6156	7.30699e-11	2.64877e-06	3.4434e-05	406862	10	Grn	I						Island	23463377	23503383	F	10	23463377
cg12494124	0.0267038	0.00405119	6.59159	8.51143e-11	2.865e-06	4.011e-05	232565	19	Red	I			ZNF490;ZNF791;ZNF791	NM_020714;NM_153358;NM_153358	TSS200;5'UTR;1stExon	Island	12721746	12582746	F	19	12721746
cg24457897	0.0201831	0.00307331	6.56722	9.93308e-11	3.12063e-06	4.68094e-05	429283	15	both	II			SNRPA1	NM_003090	TSS1500	Island	101835872	99653395	R	15	101835872
cg00566635	0.00433283	0.000662848	6.53669	1.20447e-10	3.54753e-06	5.67604e-05	12042	11	Red	I			ADAMTS8;ADAMTS8	NM_007037;NM_007037	5'UTR;1stExon	Island	130298267	129803477	F	11	130298267
cg21077330	0.0232726	0.00357628	6.50749	1.4473e-10	4.01198e-06	6.82036e-05	376437	10	both	II			STK32C	NM_173575	TSS1500	Island	134121709	133971699	R	10	134121709
cg00628130	0.0608932	0.00938583	6.48778	1.63772e-10	4.06838e-06	7.71771e-05	13353	8	both	II			CCNE2	NM_057749	TSS1500	Island	95908808	95977984	R	8	95908808
cg24583615	0.00765385	0.00117978	6.48753	1.64031e-10	4.06838e-06	7.72992e-05	431345	13	Grn	I			UGGT2	NM_020121;NM_020121	5'UTR;1stExon	Island	96705712	95503713	R	13	96705712
cg14041100	0.0116097	0.00179634	6.46301	1.91201e-10	4.50516e-06	9.01031e-05	260303	8	Grn	I	rs2875976		CHD7	NM_017780	5'UTR	Island	61591939	61754493	F	8	61591939
cg02067211	0.0142953	0.00222116	6.43595	2.26311e-10	5.0785e-06	0.000106648	42418	7	Red	I			LOC100133091	NR_029411	TSS200	Island	76178571	76016507	R	7	76178571
cg20219172	-0.0116081	0.00181726	-6.3877	3.05233e-10	6.53819e-06	0.00014384	363453	17	Red	I							79701478	77311883	F	17	79701478
cg23413066	0.026224	0.0041548	6.31173	4.87004e-10	9.97825e-06	0.0002295	412560	4	both	II			LOC285548	NR_015450	Body	Island	13548755	13157853	R	4	13548755
cg23092576	0.0109391	0.00173748	6.29593	5.36373e-10	1.05319e-05	0.000252765	407272	1	Red	I			ECE1	NM_001113348	TSS1500	Island	21672253	21544840	R	1	21672253
cg00503587	0.015282	0.00247455	6.17565	1.11115e-09	2.04762e-05	0.00052363	10716	20	Red	I			PET117	NM_001164811	TSS200	Island	18118441	18066441	R	20	18118441
cg26690949	0.0190361	0.00308383	6.17289	1.12972e-09	2.04762e-05	0.00053238	465784	20	Red	I						Island	58508943	57942338	F	20	58508943
cg21919790	-0.0251624	0.0040838	-6.16152	1.20947e-09	2.11096e-05	0.00056996	389335	17	Red	I			OTOP2	NM_178160	Body		72926781	70438376	F	17	72926781
cg26725838	0.0240806	0.00391536	6.15028	1.29368e-09	2.1773e-05	0.000609645	466342	17	Red	I	rs77646323		LHX1	NM_005568	Body	Island	35297913	32372026	F	17	35297913
cg20483763	-0.0213283	0.00349554	-6.10156	1.72989e-09	2.81106e-05	0.000815207	367451	11	Red	I			CABP4	NM_145200	1stExon		67223174	66979750	F	11	67223174
cg24550644	0.0345407	0.00570188	6.05776	2.24252e-09	3.52261e-05	0.00105678	430896	17	Red	I			MYO1D	NM_015194	Body	Island	30846204	27870317	R	17	30846204
cg10691753	-0.0361759	0.00607495	-5.95493	4.09893e-09	6.12877e-05	0.00193161	202796	7	both	II			CADPS2	NM_001009571;NM_198085;NM_001167940;NM_017954	Body;TSS1500;Body;Body		122343409	122130645	R	7	122343409
cg19528521	0.00516855	0.000868849	5.94873	4.24943e-09	6.12877e-05	0.00200254	352135	7	Red	I			PRKRIP1	NM_024653	1stExon	Island	102036881	101823886	F	7	102036881
cg00458454	-0.0336388	0.00565641	-5.94703	4.29178e-09	6.12877e-05	0.0020225	9668	10	Grn	I			INPP5A	NM_005539	Body		134499528	134349518	R	10	134499528
cg25104133	0.0142999	0.00241839	5.91299	5.22878e-09	7.24721e-05	0.00246405	439980	1	Red	I							178501588	176768211	R	1	178501588
cg27006366	0.00411457	0.000700787	5.87136	6.64841e-09	8.95157e-05	0.00313305	471277	8	Grn	I		rs59151473	ZC3H3	NM_015117	TSS1500	Island	144623859	144695002	R	8	144623859
cg00091285	0.00382519	0.000654541	5.84409	7.77512e-09	0.000101778	0.00366401	2126	1	Grn	I						Island	98511031	98283619	R	1	98511031
cg00215432	0.00839321	0.00144088	5.82507	8.66867e-09	0.000110408	0.00408509	4635	2	Red	I			MIR375	NR_029867	TSS200	Island	219866437	219574681	R	2	219866437
cg00438222	-0.0145749	0.00250532	-5.81757	9.04776e-09	0.000112204	0.00426374	9259	17	Red	I			MAPT	NM_016835;NM_001123067;NM_016834;NM_005910;NM_001123066;NM_016841	Body;Body;Body;Body;Body;Body	Island	44060502	41416339	F	17	44060502
cg24403968	0.0080261	0.00138377	5.80016	9.99203e-09	0.000120736	0.00470872	428419	22	Red	I	rs35045487	rs72109057	TXN2	NM_012473	TSS200		36877706	35207652	R	22	36877706
cg24884145	0.0190124	0.00328407	5.78927	1.06306e-08	0.000125241	0.00500965	436528	5	Red	I			LOC100268168;RPL26L1	NR_026682;NR_026683;NM_016093	Body;Body;TSS1500	Island	172385641	172318247	F	5	172385641
cg16659003	0.0229582	0.00398794	5.7569	1.27716e-08	0.000146795	0.00601861	306320	2	Red	I	rs10185436		WDSUB1;WDSUB1;WDSUB1	NM_001128212;NM_001128213;NM_152528	5'UTR;5'UTR;5'UTR	Island	160142632	159850878	F	2	160142632
cg01067626	0.00575318	0.00101199	5.68503	1.91357e-08	0.000214707	0.00901768	22515	5	Grn	I			SKP1;SKP1	NM_006930;NM_170679	TSS200;TSS200	Island	133512870	133540769	R	5	133512870
cg19073576	0.0247469	0.00436818	5.66527	2.13694e-08	0.000234193	0.0100703	345204	13	both	II						S_Shore	113808243	112856244	R	13	113808243
cg06118384	0.00700418	0.00124401	5.63034	2.59536e-08	0.000274914	0.0122306	120369	2	Grn	I			KIF5C	NM_004522	Body	Island	149645798	149362268	F	2	149645798
cg14499426	-0.0308069	0.00547359	-5.62828	2.62519e-08	0.000274914	0.0123711	269639	7	Red	I							148142648	147773581	F	7	148142648
cg13615592	0.0113888	0.00202519	5.62359	2.69434e-08	0.000276022	0.012697	251510	15	Grn	I			ALDH1A3	NM_000693	Body	Island	101420708	99238231	F	15	101420708
cg05606918	0.0233876	0.00417491	5.60195	3.03714e-08	0.000304521	0.0143125	111021	7	both	II	rs156406		C7orf30	NM_138446	TSS200	Island	23338846	23305371	F	7	23338846
cg02449373	0.0292674	0.00524508	5.57996	3.42867e-08	0.000336615	0.0161575	49865	19	both	II			FUT1	NM_000148	5'UTR	Island	49256123	53947935	F	19	49256123
cg07749724	0.0169332	0.00303807	5.57368	3.54923e-08	0.00034134	0.0167257	150942	11	both	II			NCAM1	NM_001076682;NM_000615;NM_181351	Body;Body;Body	N_Shore	112832480	112337690	R	11	112832480
cg00666105	0.0672247	0.012136	5.53927	4.28665e-08	0.000404015	0.0202007	14087	3	Red	I			SOX2OT;SOX2	NR_004053;NM_003106	Body;TSS1500	N_Shore	181428377	182911071	R	3	181428377
cg07805999	-0.0213013	0.00388261	-5.48634	5.71991e-08	0.000528529	0.026955	151918	7	Grn	I	rs79488490		C7orf50;C7orf50;C7orf50	NM_001134395;NM_032350;NM_001134396	Body;Body;Body	N_Shelf	1123920	1090446	R	7	1123920
cg18448426	-0.0392204	0.00715566	-5.48103	5.88722e-08	0.000533527	0.0277434	335331	22	both	II			APOL1;APOL1;APOL1;APOL1	NM_003661;NM_001136541;NM_145343;NM_001136540	TSS1500;TSS1500;TSS1500;TSS1500		36648832	34978778	R	22	36648832
cg15933046	-0.0785551	0.0143705	-5.46642	6.37177e-08	0.000566544	0.0300268	293637	14	Grn	I	rs10139996		STXBP6	NM_014178	Body		25395519	24465359	F	14	25395519
cg25999267	0.0102798	0.00188878	5.44254	7.24884e-08	0.000632593	0.03416	453737	3	Grn	I			SLC25A38;SLC25A38	NM_017875;NM_017875	1stExon;5'UTR	Island	39424992	39399996	F	3	39424992
cg00223186	-0.0137307	0.00252624	-5.43521	7.54083e-08	0.000646109	0.035536	4796	1	both	II			ACBD6	NM_032360	TSS200	Island	180472200	178738823	R	1	180472200
cg00800353	0.0190573	0.00351189	5.42651	7.90202e-08	0.000664967	0.0372381	16901	12	Grn	I						Island	53273449	51559716	R	12	53273449
cg02283485	0.00832389	0.00155395	5.3566	1.14825e-07	0.000949313	0.0541109	46592	10	Grn	I			ZMIZ1	NM_020338	Body	Island	81003020	80673026	F	10	81003020
cg13215387	0.0202369	0.00378512	5.34645	1.21189e-07	0.00098466	0.0571103	243733	10	both	II			NT5C2;NT5C2	NM_012229;NM_001134373	TSS200;TSS200	Island	104953220	104943210	F	10	104953220
cg21801378	0.0150469	0.00281937	5.33698	1.27427e-07	0.00101779	0.0600496	387463	15	Grn	I			BRUNOL6	NM_052840	1stExon	Island	72612125	70399179	R	15	72612125
cg24994127	0.0516419	0.0097565	5.29307	1.60679e-07	0.00126199	0.0757195	438195	20	both	II			RALGAPA2	NM_020343	Body	Island	20433328	20381328	F	20	20433328
cg13292542	-0.0182656	0.00345391	-5.28839	1.6468e-07	0.00127222	0.0776052	244963	17	Red	I			HEXDC	NM_173620	Body	S_Shore	80394588	77987877	R	17	80394588
cg10095226	0.00635647	0.00120337	5.28224	1.7009e-07	0.00129281	0.0801545	192298	1	Grn	I			LAD1	NM_005558	TSS200	Island	201368738	199635361	F	1	201368738
cg20180092	0.0143051	0.00271862	5.26191	1.89228e-07	0.00141545	0.0891732	362941	3	Red	I			SLC25A38	NM_017875	Body	Island	39425780	39400784	R	3	39425780
cg12334793	0.00871114	0.00166267	5.23923	2.13027e-07	0.00156857	0.100389	230011	10	Red	I						Island	102977342	102967332	F	10	102977342
cg14238081	0.00294745	0.000562981	5.23543	2.17301e-07	0.00157543	0.102403	264445	14	Red	I			RAB15	NM_198686	1stExon	Island	65438743	64508496	F	14	65438743
cg18815943	0.00804325	0.00153869	5.22734	2.26654e-07	0.00161834	0.10681	341337	1	Grn	I			FOXE3	NM_012186	1stExon	Island	47882314	47654901	F	1	47882314
cg09439765	-0.0580893	0.0111539	-5.20796	2.50659e-07	0.00176302	0.118123	181045	6	both	II							20014307	20122286	R	6	20014307
cg11926020	-0.0141075	0.00271467	-5.19678	2.65619e-07	0.00183786	0.125172	223323	3	both	II			MRPS22	NM_020191	1stExon	Island	139062950	140545640	F	3	139062950
cg20781526	-0.0475645	0.00915711	-5.19427	2.69099e-07	0.00183786	0.126812	372121	1	both	II			CNST;CNST	NM_001139459;NM_152609	Body;Body		246799336	244865959	R	1	246799336
cg14507560	-0.0151141	0.00291473	-5.18541	2.81715e-07	0.00189654	0.132758	269807	5	Red	I	rs6876836		IRX4	NM_016358	TSS200	Island	1882885	1935885	F	5	1882885
cg18697641	0.0294479	0.00574254	5.12803	3.78454e-07	0.00250107	0.178346	339297	7	both	II		rs61751896	WBSCR22;DNAJC30	NM_017528;NM_032317	TSS200;1stExon	Island	73097722	72735658	R	7	73097722
cg04015433	0.0165884	0.00323604	5.12614	3.82129e-07	0.00250107	0.180077	80762	8	Grn	I						Island	8820844	8858254	F	8	8820844
cg21985295	0.0466243	0.00916601	5.08666	4.67379e-07	0.00300602	0.220251	390227	17	Red	I		rs77581853	FBXO39	NM_153230	5'UTR	S_Shore	6679781	6620505	R	17	6679781
cg04701034	-0.0143155	0.00281598	-5.08364	4.74593e-07	0.00300602	0.223651	93912	14	Red	I			NID2	NM_007361	TSS1500	Island	52536175	51605925	R	14	52536175
cg06090421	0.0356004	0.00700721	5.08054	4.82139e-07	0.00300602	0.227207	119874	17	both	II	rs62082130		PPM1D	NM_003620	TSS1500	N_Shore	58677051	56031833	F	17	58677051
cg01396418	0.019877	0.00391321	5.07946	4.84793e-07	0.00300602	0.228458	29014	19	both	II			PEX11G	NM_080662	TSS1500	S_Shore	7554113	7460113	F	19	7554113
cg17184392	0.00954577	0.00188093	5.07504	4.95791e-07	0.00303429	0.233641	314904	17	Red	I			C17orf61	NM_152766	TSS200	Island	7307572	7248296	R	17	7307572
cg02397514	0.00404646	0.00079822	5.06935	5.10288e-07	0.00308298	0.240472	49021	1	Grn	I			HES4	NM_001142467;NM_021170	1stExon;Body	Island	935139	925002	R	1	935139
cg07201456	0.024404	0.00481941	5.06368	5.25173e-07	0.00313274	0.247486	140854	16	Red	I			CHST6	NM_021615	5'UTR	Island	75528813	74086314	F	16	75528813
cg22162097	-0.0558004	0.0110312	-5.05842	5.39351e-07	0.0031771	0.254168	392850	1	both	II							94431058	94203646	F	1	94431058
cg13458561	-0.0150217	0.00298396	-5.03415	6.09655e-07	0.0035469	0.287299	248131	10	Red	I			INPP5A	NM_005539	Body	S_Shelf	134558389	134408379	F	10	134558389
cg10883542	-0.0335933	0.00668156	-5.02776	6.29579e-07	0.00361815	0.296688	205966	10	Red	I							118594572	118584562	F	10	118594572
cg00648301	-0.00349493	0.000695747	-5.02327	6.43973e-07	0.00365628	0.303471	13750	20	Red	I			INSM1	NM_002196	1stExon	Island	20349241	20297241	F	20	20349241
cg05117058	-0.0162815	0.00324613	-5.01567	6.69065e-07	0.00375352	0.315296	101877	20	Red	I			SLC4A11	NM_032034	Body	Island	3209220	3157220	R	20	3209220
cg20771808	-0.035479	0.00708274	-5.00922	6.91081e-07	0.00380327	0.32567	371960	6	both	II		rs28732179	PPT2	NM_005155;NM_138717	Body;Body	S_Shelf	32126491	32234469	F	6	32126491
cg12859211	-0.026406	0.0052732	-5.00757	6.96792e-07	0.00380327	0.328362	238342	11	Red	I			ROBO3	NM_022370	TSS200	Island	124735105	124240315	R	11	124735105
cg00400832	-0.0109655	0.00219173	-5.00314	7.12452e-07	0.00380327	0.335742	8477	7	Red	I			DLX5	NM_005221	Body	Island	96650323	96488259	R	7	96650323
cg19874726	0.0298166	0.00596347	4.99987	7.24225e-07	0.00380327	0.341289	358129	14	both	II			SIX1	NM_005982	Body	Island	61114476	60184229	F	14	61114476
cg13630562	-0.0459305	0.00919181	-4.99689	7.351e-07	0.00380327	0.346414	251814	9	both	II						S_Shelf	131967784	131007605	R	9	131967784
cg06828852	0.00514053	0.00102877	4.99678	7.3552e-07	0.00380327	0.346612	133266	7	Red	I			LOC729156	NR_003934	TSS200	Island	66309851	65947286	R	7	66309851
cg16570157	-0.0135106	0.00270394	-4.99664	7.36031e-07	0.00380327	0.346853	304622	11	Red	I			EFCAB4A	NM_173584	Body	Island	829783	819783	F	11	829783
cg26818645	-0.0435014	0.00870917	-4.99489	7.42499e-07	0.00380327	0.349901	467876	2	both	II			MRPL35;MRPL35	NM_016622;NM_145644	TSS1500;TSS1500	S_Shelf	86425716	86279227	F	2	86425716
cg14486291	-0.0128618	0.00257637	-4.99223	7.52461e-07	0.00381286	0.354596	269394	13	Red	I							31757450	30655450	F	13	31757450
cg26791536	-0.0179447	0.00359934	-4.98554	7.78037e-07	0.00390051	0.366648	467337	1	Red	I			NPHP4	NM_015102	Body		5943388	5865975	F	1	5943388
cg23666829	-0.0549804	0.0110394	-4.98038	7.9835e-07	0.00396022	0.376221	416590	17	both	II			TBCD	NM_005993	Body		80842382	78435671	R	17	80842382
cg18362978	0.0569746	0.0114461	4.97766	8.09265e-07	0.00397255	0.381364	333920	6	Red	I						S_Shore	28864188	28972167	R	6	28864188
cg05295038	-0.00524383	0.00105629	-4.9644	8.6456e-07	0.00417956	0.407422	105296	20	Grn	I			NTSR1	NM_002531	TSS200	Island	61340107	60810552	R	20	61340107
cg26462130	-0.0584598	0.0117783	-4.96333	8.69176e-07	0.00417956	0.409597	461718	7	both	II			MAD1L1	NM_003550;NM_001013837;NM_001013836	Body;Body;Body	N_Shore	2052961	2019487	F	7	2052961
cg17165158	-0.0156099	0.0031467	-4.96072	8.80536e-07	0.00419142	0.414951	314530	1	Grn	I	rs16824937		SKI	NM_003036	Body		2182612	2172472	F	1	2182612
cg11099041	0.0139823	0.00282471	4.94998	9.28845e-07	0.00437716	0.437716	209492	3	Red	I			CDGAP	NM_020754	Body	Island	119041385	120524075	R	3	119041385
cg16654152	0.00514559	0.0010407	4.94434	9.55194e-07	0.00445676	0.450133	306210	12	Grn	I			RARG;RARG;RARG	NM_001042728;NM_001042728;NM_000966	1stExon;5'UTR;Body	Island	53614075	51900342	F	12	53614075
cg01772663	-0.0454363	0.00922474	-4.92548	1.04872e-06	0.00484516	0.494206	36267	8	both	II		rs7842111	DCTN6	NM_006571	Body		30027362	30146904	R	8	30027362
cg00459795	0.0245281	0.00498642	4.91898	1.08292e-06	0.0049546	0.510324	9707	2	Red	I			ZNF514	NM_032788	TSS200	Island	95825312	95189039	F	2	95825312
cg08739233	-0.00593678	0.00120838	-4.913	1.1154e-06	0.00505414	0.525631	168824	1	Red	I			SHISA4	NM_198149;NR_030775;NM_198149	5'UTR;Body;1stExon		201857947	200124570	R	1	201857947
cg23324824	0.0188927	0.00385184	4.90486	1.16106e-06	0.00521094	0.547149	411134	7	both	II			FSCN1	NM_003088	Body	Island	5634408	5600934	F	7	5634408
cg21048262	-0.0872041	0.0177983	-4.89956	1.19172e-06	0.00529808	0.561596	376045	19	both	II			LPHN1;LPHN1	NM_014921;NM_001008701	Body;Body	Island	14262276	14123276	R	19	14262276
cg16366607	-0.00827556	0.00169029	-4.89595	1.21312e-06	0.00534279	0.571679	300940	17	both	II			CBX8	NM_020649;NM_020649	1stExon;5'UTR	Island	77770824	75385419	F	17	77770824
cg19334675	0.00506084	0.00103602	4.88491	1.28075e-06	0.00554166	0.60355	349015	19	Red	I			DHDH	NM_014475	TSS1500	Island	49436718	54128530	F	19	49436718
cg09728578	0.0114005	0.0023339	4.88474	1.28179e-06	0.00554166	0.604041	185966	7	both	II			ST7;ST7OT4;ST7OT1;ST7	NM_018412;NR_002329;NR_002330;NM_021908	TSS200;TSS1500;Body;TSS200	N_Shore	116593359	116380595	F	7	116593359
cg20588892	0.0228824	0.00470293	4.86557	1.40809e-06	0.00601821	0.663559	368982	5	both	II			TMEM161B	NM_153354	TSS1500	S_Shore	87565114	87600870	R	5	87565114
cg22735105	-0.0376433	0.00773916	-4.864	1.41889e-06	0.00601821	0.668647	401256	20	both	II	rs80111470		ZBTB46	NM_025224	5'UTR	S_Shore	62423401	61893845	F	20	62423401
cg13417824	0.0133713	0.00274996	4.86236	1.43033e-06	0.00601821	0.674039	247221	10	both	II			RPP38;C10orf111;RPP38;RPP38	NM_001097590;NM_153244;NM_183005;NM_006414	5'UTR;TSS1500;5'UTR;5'UTR	Island	15139785	15179791	R	10	15139785
cg07450726	0.0112272	0.00231712	4.84531	1.55451e-06	0.00648284	0.732561	145302	17	both	II						N_Shore	19912430	19853022	R	17	19912430
cg05799038	-0.0111456	0.0023021	-4.84147	1.58384e-06	0.00654722	0.746383	114453	8	Red	I						Island	144503807	144574950	R	8	144503807
cg19789919	0.189487	0.0391812	4.83617	1.62524e-06	0.00665993	0.765892	356661	12	both	II		rs56778660	ATF7IP	NM_018179	TSS200	Island	14518548	14409815	R	12	14518548
cg20049663	0.0209881	0.00434895	4.82603	1.70744e-06	0.00693643	0.804626	360955	12	both	II		rs11545053	NCAPD2;MRPL51	NM_014865;NM_016497	TSS1500;TSS200	N_Shore	6602643	6472904	F	12	6602643
cg13216724	-0.0393698	0.00816298	-4.82296	1.73301e-06	0.00698017	0.81668	243762	11	both	II							130312439	129817649	F	11	130312439
cg14184954	-0.0432588	0.00899294	-4.81031	1.8427e-06	0.00729997	0.868368	263233	12	both	II	rs4258447						20003184	19894451	F	12	20003184
cg02014809	0.00460211	0.000956734	4.81023	1.8434e-06	0.00729997	0.868697	41327	22	Red	I		rs9620175	MED15;MED15	NM_015889;NM_001003891	TSS200;TSS200	Island	20861768	19191768	F	22	20861768
cg07732888	-0.00377799	0.00078662	-4.80281	1.91083e-06	0.00750394	0.900473	150626	16	Grn	I						Island	72699054	71256555	F	16	72699054
cg23586121	-0.0136967	0.0028533	-4.8003	1.93418e-06	0.00753287	0.911477	415177	10	Red	I			INPP5A	NM_005539	Body	Island	134586462	134436452	F	10	134586462
cg04970150	-0.0120484	0.00251451	-4.79157	2.01749e-06	0.00779294	0.950738	99131	10	both	II							6962185	7002191	R	10	6962185
cg19822599	-0.10276	0.0215104	-4.77722	2.16208e-06	0.00828353	1	357218	1	both	II		rs1539360	SDC3	NM_014654	Body		31346198	31118785	F	1	31346198
cg24420726	-0.0124154	0.00260687	-4.76258	2.31977e-06	0.00881603	1	428675	19	Red	I			SIPA1L3	NM_015073	Body	Island	38684319	43376159	F	19	38684319
cg05339515	0.0104362	0.00219596	4.75247	2.43507e-06	0.00918017	1	106138	16	Red	I							68624615	67182116	R	16	68624615
cg03379367	-0.00708169	0.00149376	-4.74085	2.57442e-06	0.00962848	1	68403	16	Red	I			USP31	NM_020718	TSS1500	Island	23160906	23068407	R	16	23160906
cg15015913	-0.0154185	0.00325553	-4.73608	2.63381e-06	0.00977306	1	278943	1	Red	I			CROCC	NM_014675	Body	Island	17282008	17154595	R	1	17282008
cg01566526	0.00428103	0.000906781	4.72113	2.8286e-06	0.0102863	1	32429	3	Grn	I			ALDH1L1	NM_012190;NM_012190	5'UTR;1stExon	Island	125899370	127382060	R	3	125899370
cg03727836	0.00233159	0.000493924	4.72054	2.83657e-06	0.0102863	1	75328	11	Grn	I			RAB6A;RAB6A;RAB6A;RAB6A	NM_198896;NM_002869;NM_002869;NM_198896	1stExon;1stExon;5'UTR;5'UTR	Island	73472197	73149845	F	11	73472197
cg14722140	-0.00340713	0.000721779	-4.72046	2.83761e-06	0.0102863	1	274051	6	Grn	I			C6orf141	NM_001145652	1stExon	Island	49518627	49626586	R	6	49518627
cg01910494	-0.0186977	0.00396586	-4.71465	2.91727e-06	0.0104943	1	39138	16	Red	I	rs12448456					N_Shore	89139320	87666821	F	16	89139320
cg21399712	-0.0178005	0.00377917	-4.71017	2.98018e-06	0.0106394	1	381414	1	Red	I						Island	236511386	234578009	R	1	236511386
cg09904497	0.0257529	0.00547265	4.70576	3.04329e-06	0.010783	1	189066	18	both	II						Island	76737834	74838822	R	18	76737834
cg00183415	-0.0235404	0.00500987	-4.6988	3.14561e-06	0.0109959	1	4092	10	Red	I			HKDC1	NM_025130	Body	Island	71008388	70678394	R	10	71008388
cg16628641	-0.0151987	0.0032348	-4.6985	3.15003e-06	0.0109959	1	305759	16	Red	I			VASN;CORO7	NM_138440;NM_024535	5'UTR;Body		4426265	4366266	F	16	4426265
cg18778827	-0.0448918	0.00956205	-4.69478	3.20611e-06	0.0111094	1	340667	19	both	II			SIGLEC10;SIGLEC10;SIGLEC10;SIGLEC10;SIGLEC10;SIGLEC10;SIGLEC10	NM_001171160;NM_001171158;NM_001171161;NM_001171156;NM_001171157;NM_001171159;NM_033130	3'UTR;3'UTR;3'UTR;3'UTR;3'UTR;3'UTR;3'UTR		51914322	56606134	F	19	51914322
cg13356709	-0.0334159	0.00712986	-4.68675	3.33047e-06	0.011456	1	246052	5	both	II							35338762	35374519	R	5	35338762
cg17930361	0.0055556	0.00118612	4.68386	3.37638e-06	0.0115101	1	326614	13	Grn	I			ZIC5	NM_033132	Body	Island	100621697	99419698	R	13	100621697
cg16663900	0.0181493	0.00387582	4.6827	3.39504e-06	0.0115101	1	306428	10	Red	I						Island	22540745	22580751	R	10	22540745
cg00799171	0.0116013	0.00248249	4.67327	3.54974e-06	0.0119486	1	16883	5	both	II			ZNF608	NM_020747	Body	Island	123987737	124015636	F	5	123987737
cg13634423	-0.0370917	0.00795223	-4.66432	3.70306e-06	0.0123763	1	251887	3	both	II			SUCNR1	NM_033050	5'UTR		151596028	153078718	F	3	151596028
cg27372533	0.0223273	0.004794	4.65734	3.82681e-06	0.0126999	1	477466	17	both	II			PSMB3	NM_002795	TSS200	Island	36908879	34162405	F	17	36908879
cg13471844	-0.0564828	0.012137	-4.65376	3.89197e-06	0.0128258	1	248457	9	both	II			SPAG8;SPAG8	NM_001039592;NM_172312	Body;Body	N_Shore	35810673	35800673	R	9	35810673
cg12151443	-0.0339354	0.0072973	-4.65041	3.95387e-06	0.0129393	1	227209	5	Grn	I			TRIO	NM_007118	Body	Island	14461314	14514314	R	5	14461314
cg24899451	-0.0562984	0.0121476	-4.63455	4.2597e-06	0.013844	1	436761	6	both	II			EHMT2;EHMT2	NM_006709;NM_025256	Body;Body		31852522	31960501	R	6	31852522
cg20810398	0.0038716	0.0008358	4.63221	4.3067e-06	0.0139009	1	372561	1	Grn	I			EXOSC10;EXOSC10	NM_001001998;NM_002685	1stExon;1stExon	Island	11159847	11082434	R	1	11159847
cg15420387	0.0103987	0.00224663	4.62857	4.38081e-06	0.0140439	1	285187	19	both	II			ZNF493;ZNF493;ZNF493	NM_001076678;NM_175910;NM_145326	TSS200;TSS200;TSS200		21579902	21371742	R	19	21579902
cg10276016	0.0769627	0.0166575	4.6203	4.55365e-06	0.0144993	1	195626	7	both	II			ANKMY2	NM_020319	3'UTR		16639517	16606042	F	7	16639517
cg17194182	-0.0158212	0.00342671	-4.61703	4.62375e-06	0.0146237	1	315061	7	both	II			EPO	NM_000799	TSS1500	Island	100318154	100156090	F	7	100318154
cg06126743	-0.00388565	0.000842412	-4.61253	4.72211e-06	0.0148352	1	120511	4	both	II			C4orf41;RWDD4A;C4orf41;C4orf41;C4orf41	NM_199053;NM_152682;NM_021942;NM_021942;NM_199053	1stExon;TSS200;1stExon;5'UTR;5'UTR	Island	184580462	184817456	R	4	184580462
cg09278283	-0.0286213	0.00620876	-4.60983	4.78213e-06	0.0149243	1	178213	4	Red	I							36376970	36053365	R	4	36376970
cg02576610	-0.0158057	0.00343045	-4.60746	4.83516e-06	0.0149298	1	52449	16	both	II			ADAT1	NM_012091	TSS1500	S_Shore	75657395	74214896	R	16	75657395
cg00799144	-0.0621909	0.0134994	-4.60693	4.84726e-06	0.0149298	1	16882	22	both	II			OSBP2	NM_030758	Body	N_Shore	31217230	29547230	F	22	31217230
cg15198344	-0.0669882	0.0145571	-4.60175	4.96573e-06	0.0151954	1	281952	19	both	II			TPRX1	NM_198479	3'UTR	N_Shore	48304772	52996584	R	19	48304772
cg15602434	0.0149575	0.00325672	4.59283	5.17654e-06	0.0157025	1	288088	10	Red	I						Island	116527650	116517640	R	10	116527650
cg04760348	-0.052884	0.0115167	-4.59193	5.1981e-06	0.0157025	1	95009	16	both	II		rs77132425				N_Shore	86608910	85166411	F	16	86608910
cg14482968	-0.0237007	0.00517438	-4.5804	5.48441e-06	0.0164619	1	269335	9	Red	I			COL5A1	NM_000093	Body		137599175	136738996	R	9	137599175
cg07583894	0.0114876	0.00251093	4.57504	5.62244e-06	0.0167694	1	147890	19	Red	I			RTBDN	NM_031429;NM_001080997	3'UTR;3'UTR	Island	12936512	12797512	F	19	12936512
cg19802138	0.0394033	0.00862376	4.56916	5.77786e-06	0.0171245	1	356843	13	both	II			SOX1	NM_005986	1stExon	Island	112722719	111770720	F	13	112722719
cg11153328	0.0065903	0.00144323	4.56635	5.85351e-06	0.0172403	1	210364	22	Red	I			TXN2	NM_012473	TSS200		36877737	35207683	R	22	36877737
cg11377642	-0.0292245	0.0064022	-4.56475	5.89707e-06	0.0172608	1	214160	1	Red	I			KIF26B	NM_018012	Body		245534889	243601512	R	1	245534889
cg09572125	0.0292483	0.0064147	4.55957	6.04031e-06	0.0175471	1	183403	6	Red	I		rs34885339	SYNGAP1	NM_006772	Body		33400477	33508455	F	6	33400477
cg00302587	-0.0460019	0.0100914	-4.55853	6.06938e-06	0.0175471	1	6379	10	both	II			NCOA4;NCOA4;NCOA4;NCOA4;NCOA4	NM_001145262;NM_005437;NM_001145263;NM_001145261;NM_001145260	TSS200;5'UTR;5'UTR;Body;Body	S_Shelf	51576241	51246247	F	10	51576241
cg21856334	-0.00988439	0.00217444	-4.54571	6.43939e-06	0.0185033	1	388308	3	Red	I			MFI2;MFI2	NM_033316;NM_005929	Body;Body	Island	196754664	198239061	R	3	196754664
cg03955375	-0.0220387	0.00485696	-4.53754	6.68667e-06	0.0190661	1	79540	8	Grn	I			KIAA1967;KIAA1967	NM_199205;NM_021174	3'UTR;3'UTR		22477237	22533182	R	8	22477237
ch.2.166260884R	0.0330354	0.007282	4.53658	6.71614e-06	0.0190661	1	483883	2	both	II							166552638	166260884	F	2	166552638
cg14987922	0.0647605	0.014292	4.53125	6.88317e-06	0.0193407	1	278436	2	both	II		rs56248324	STRN	NM_003162	TSS1500	Island	37194071	37047575	F	2	37194071
cg25091458	0.0042537	0.000938826	4.53087	6.89497e-06	0.0193407	1	439774	3	both	II			IL1RAP;IL1RAP;IL1RAP;IL1RAP;IL1RAP;IL1RAP	NM_001167929;NM_001167931;NM_001167930;NM_001167928;NM_134470;NM_002182	5'UTR;5'UTR;5'UTR;5'UTR;5'UTR;5'UTR	Island	190232250	191714944	R	3	190232250
cg06538774	-0.0191782	0.00423879	-4.52445	7.10168e-06	0.0197193	1	127590	22	Red	I			SUSD2	NM_019601	Body	Island	24584247	22914247	R	22	24584247
cg21022792	-0.0705222	0.0155882	-4.52408	7.11362e-06	0.0197193	1	375616	6	both	II			GABBR1;GABBR1;GABBR1	NM_021904;NM_021903;NM_001470	Body;Body;Body		29589798	29697777	R	6	29589798
cg00267862	-0.0303918	0.00672376	-4.52007	7.24605e-06	0.0199689	1	5737	7	Red	I			TNRC18	NM_001080495	Body	S_Shelf	5417178	5383704	R	7	5417178
cg10317778	-0.0210375	0.00465876	-4.51569	7.39303e-06	0.0201969	1	196343	4	Red	I	rs73796366						6890977	6941878	F	4	6890977
cg16783744	0.0248108	0.00549511	4.51506	7.4145e-06	0.0201969	1	308581	8	Grn	I			DPYS	NM_001385	Body	Island	105478855	105548031	R	8	105478855
cg27232166	-0.0534945	0.0118661	-4.50816	7.65257e-06	0.0206458	1	475083	21	both	II						N_Shelf	35442067	34363937	F	21	35442067
cg09060908	0.0408975	0.0090727	4.50775	7.6669e-06	0.0206458	1	174420	1	Red	I			CAPN8	NM_001143962	Body	Island	223743126	221809749	R	1	223743126
cg26529963	-0.12812	0.0284785	-4.49884	7.98606e-06	0.0213831	1	462908	8	both	II		rs72693382					144973617	145045605	R	8	144973617
cg13550401	0.086063	0.0191445	4.49543	8.11135e-06	0.0215958	1	250077	7	both	II			NUDT1	NM_198948;NM_002452;NM_198952;NM_198950;NM_198954;NM_198953;NM_198949	Body;Body;Body;Body;Body;Body;Body		2288716	2255242	R	7	2288716
cg14252279	0.00831068	0.00185041	4.49127	8.26692e-06	0.0218864	1	264732	9	Red	I			DAB2IP	NM_032552	Body	Island	124361084	123400905	F	9	124361084
cg08653258	-0.0392185	0.00874349	-4.48545	8.48955e-06	0.0222801	1	167307	3	both	II		rs58372254				N_Shore	5067232	5042232	R	3	5067232
cg25522738	-0.0617302	0.013764	-4.48492	8.51023e-06	0.0222801	1	446539	7	both	II			EIF3B;EIF3B	NM_001037283;NM_003751	Body;Body	N_Shelf	2416486	2383012	F	7	2416486
cg27118278	-0.0171238	0.0038205	-4.4821	8.62023e-06	0.0223641	1	473195	7	Red	I		rs28361887	ZNHIT1;PLOD3	NM_006349;NM_001084	TSS1500;Body	Island	100860399	100647119	F	7	100860399
cg17813475	-0.0272514	0.00608064	-4.48167	8.63721e-06	0.0223641	1	324696	15	both	II			GABPB1;GABPB1;GABPB1;GABPB1;GABPB1	NM_016654;NM_002041;NM_016655;NM_005254;NM_181427	Body;Body;Body;Body;Body		50589763	48377055	R	15	50589763
cg26066433	-0.0544775	0.0121709	-4.47604	8.86155e-06	0.0228196	1	454792	14	both	II			PPP1R13B	NM_015316	Body	Island	104205209	103274962	F	14	104205209
cg17277615	-0.0869879	0.0194615	-4.46975	9.11876e-06	0.0233543	1	316308	10	both	II			PIP4K2A	NM_005028	Body		22843847	22883853	R	10	22843847
cg11811464	0.00914302	0.00204713	4.46626	9.26455e-06	0.0235995	1	221293	15	both	II			TRPM7;TRPM7	NM_017672;NM_017672	1stExon;5'UTR	Island	50978903	48766195	F	15	50978903
cg04142643	-0.0249689	0.0055997	-4.45896	9.57655e-06	0.0241739	1	83258	17	Red	I			SEPT9	NM_001113492;NM_001113493;NM_001113491;NM_006640;NM_001113495;NM_001113496;NM_001113494	Body;Body;Body;Body;Body;Body;Body		75478263	72989858	F	17	75478263
cg25734198	-0.0333069	0.00747141	-4.45791	9.62242e-06	0.0241739	1	449792	6	both	II			CRISP2;CRISP2;CRISP2;CRISP2;CRISP2	NM_001142407;NM_001142435;NM_001142408;NM_001142417;NM_003296	Body;Body;Body;Body;Body		49670744	49778703	F	6	49670744
cg17467898	0.114104	0.0255987	4.45742	9.64397e-06	0.0241739	1	319545	7	Red	I	rs35766874		NUDT1;NUDT1;NUDT1;NUDT1;NUDT1;NUDT1;NUDT1	NM_198948;NM_002452;NM_198952;NM_198950;NM_198954;NM_198953;NM_198949	Body;Body;Body;Body;Body;Body;Body		2289054	2255580	F	7	2289054
cg10822866	0.0049837	0.00111997	4.44986	9.97981e-06	0.0248834	1	204994	20	Grn	I			CABLES2	NM_031215	TSS200	Island	60982408	60415803	F	20	60982408
cg06485166	-0.0646688	0.0145388	-4.44802	1.00633e-05	0.0249505	1	126553	16	both	II			HSDL1	NM_031463;NM_001146051	Body;Body		84163803	82721304	R	16	84163803
cg26371320	0.0469849	0.0105657	4.44694	1.01126e-05	0.0249505	1	460244	6	Red	I						N_Shelf	28778091	28886070	F	6	28778091
cg02856132	0.0152066	0.0034215	4.44441	1.02291e-05	0.0251064	1	58056	8	Grn	I						Island	80695847	80858402	F	8	80695847
cg22712883	-0.0363767	0.00818923	-4.44202	1.03402e-05	0.0252477	1	400889	13	Red	I	rs7328741						31579374	30477374	F	13	31579374
cg09219343	-0.00806915	0.00181728	-4.44024	1.0424e-05	0.0253211	1	177056	16	both	II	rs79371595	rs72808616	KIAA1609	NM_020947	5'UTR	N_Shore	84538184	83095685	F	16	84538184
cg08473138	0.0211055	0.00476395	4.43025	1.09047e-05	0.026353	1	164089	19	both	II			GLTSCR2	NM_015710	TSS200	N_Shore	48248628	52940440	F	19	48248628
cg01083994	0.0110002	0.00248448	4.42756	1.1038e-05	0.0264349	1	22882	18	Grn	I	rs3730667		POLI	NM_007195	TSS200	Island	51795732	50049730	F	18	51795732
cg09390974	0.0128388	0.00290029	4.42672	1.10798e-05	0.0264349	1	180174	4	both	II			NFKB1;NFKB1	NM_003998;NM_001165412	5'UTR;5'UTR	S_Shore	103423492	103642524	R	4	103423492
cg11337053	-0.0278572	0.00629374	-4.42618	1.11069e-05	0.0264349	1	213499	1	both	II		rs16857511	SIPA1L2	NM_020808	TSS1500		232651485	230718108	R	1	232651485
cg05675514	-0.0282463	0.00638878	-4.42124	1.1357e-05	0.0268942	1	112314	6	both	II			FLJ22536	NR_015410	Body		22026015	22133994	R	6	22026015
cg09339462	-0.0117357	0.00265535	-4.41963	1.14395e-05	0.0269542	1	179317	7	Grn	I							25935223	25901748	F	7	25935223
cg24575169	-0.00341956	0.000775387	-4.41013	1.19392e-05	0.0279916	1	431196	11	Grn	I			CTTN;CTTN	NM_138565;NM_005231	TSS1500;TSS200	Island	70244414	69922062	F	11	70244414
cg09884889	-0.00720142	0.00163596	-4.40195	1.23858e-05	0.0288949	1	188720	12	both	II	rs11553515		CCDC53	NM_016053	Body	Island	102455676	100979806	F	12	102455676
cg19219920	0.00387676	0.000881126	4.39978	1.25069e-05	0.0290337	1	347239	10	both	II	rs74383427		FAM53B	NM_014661	TSS1500	S_Shore	126433331	126423321	F	10	126433331
cg17220632	-0.0460421	0.0104741	-4.3958	1.27319e-05	0.0294112	1	315508	8	both	II			ARHGEF10	NM_014629	Body	N_Shore	1796429	1783836	F	8	1796429
cg05332077	-0.008163	0.00186029	-4.38803	1.31828e-05	0.0303043	1	105989	18	Grn	I			HSBP1L1	NM_001136180	TSS200	Island	77724453	75825441	R	18	77724453
cg04886934	-0.0530357	0.0121003	-4.38302	1.34814e-05	0.0308225	1	97531	15	Red	I	rs12593024		ACAN	NM_001135;NM_013227	Body;Body		89386809	87187813	F	15	89386809
cg20823730	-0.0140404	0.00320406	-4.38207	1.35391e-05	0.0308225	1	372768	8	Grn	I	rs73181049					Island	790768	780768	F	8	790768
cg09775312	0.0254048	0.00580306	4.37782	1.37983e-05	0.0312617	1	186729	10	both	II	rs9651434		PPP1R3C	NM_005398;NM_005398	1stExon;5'UTR	Island	93392839	93382819	F	10	93392839
cg26410105	0.0158023	0.0036161	4.36999	1.42889e-05	0.0321374	1	460876	3	Red	I			SLC25A38	NM_017875	Body	Island	39425775	39400779	R	3	39425775
cg20408147	-0.0169482	0.00387877	-4.36948	1.43212e-05	0.0321374	1	366277	1	both	II						Island	239551249	237617872	R	1	239551249
cg14008862	0.00329848	0.000755878	4.36377	1.46905e-05	0.0328098	1	259545	17	Red	I	rs9912601		LRRC37B2	NR_015341	Body	Island	28927542	25951668	F	17	28927542
cg04639241	-0.0539131	0.0123614	-4.3614	1.48465e-05	0.0330019	1	92808	8	Red	I		rs57415495	PVT1	NR_003367	Body		129031355	129100537	F	8	129031355
cg25009504	0.0184656	0.00424202	4.35302	1.54099e-05	0.0340934	1	438486	18	Red	I			LAMA3	NM_198129;NM_001127717	1stExon;1stExon	Island	21269793	19523791	F	18	21269793
cg08666915	-0.0338735	0.00778634	-4.35037	1.55926e-05	0.0343363	1	167526	16	Red	I	rs11648002		CACNA1H	NM_021098;NM_001005407	Body;Body	N_Shore	1247321	1187322	F	16	1247321
cg02942965	0.0108803	0.00250178	4.34902	1.56866e-05	0.0343826	1	59908	6	both	II	rs41555619		HLA-E	NM_005516	TSS200	N_Shore	30457081	30565060	F	6	30457081
cg16266667	0.0239447	0.00550769	4.3475	1.57925e-05	0.0344545	1	299154	8	both	II			SGCZ;SGCZ	NM_139167;NM_139167	1stExon;5'UTR	Island	15095163	15139534	F	8	15095163
cg23565942	0.00598139	0.00137867	4.33853	1.64335e-05	0.0356878	1	414952	10	Grn	I			NEBL	NM_213569	TSS1500	Island	21463485	21503491	R	10	21463485
cg19796981	0.0191636	0.00442022	4.33544	1.66598e-05	0.0360133	1	356772	22	Red	I			IL17REL	NM_001001694	Body	Island	50438501	48780628	R	22	50438501
cg08742833	0.0123737	0.00285643	4.33189	1.69235e-05	0.0364162	1	168885	11	both	II			APLP2;APLP2;APLP2;APLP2;APLP2;APLP2	NR_024516;NR_024515;NM_001142276;NM_001642;NM_001142277;NM_001142278	Body;Body;Body;Body;Body;Body	Island	129940760	129445970	R	11	129940760
cg07510711	-0.035162	0.00811895	-4.33085	1.70014e-05	0.0364177	1	146492	14	Red	I			KCNK10	NM_138318;NM_138317;NM_021161	Body;Body;Body		88729873	87799626	R	14	88729873
cg14587604	0.00905547	0.00209302	4.32652	1.73305e-05	0.0369547	1	271590	5	Grn	I			IL12B	NM_002187	TSS1500	Island	158758756	158691334	R	5	158758756
cg12094780	-0.0444417	0.0102747	-4.32536	1.74195e-05	0.0369771	1	226263	11	both	II			KRTAP5-11	NM_001005405	TSS1500		71294605	70972253	R	11	71294605
cg24033224	-0.0167167	0.0038681	-4.32169	1.77044e-05	0.0374133	1	422516	12	Grn	I	rs6486617		GPR133	NM_198827	TSS1500		131438016	130003969	F	12	131438016
cg00230120	-0.031831	0.00736738	-4.32053	1.77949e-05	0.0374366	1	4919	12	Grn	I			LOC100292680	NR_028415	TSS1500		1609346	1479607	F	12	1609346
cg24958612	-0.0395107	0.0091597	-4.31353	1.83534e-05	0.0384399	1	437722	11	both	II			ARAP1;ARAP1;ARAP1	NM_001135190;NM_001040118;NM_015242	5'UTR;Body;5'UTR		72424441	72102089	F	11	72424441
cg17574785	-0.16761	0.0388662	-4.3125	1.84372e-05	0.0384446	1	321270	13	both	II		rs77208553					20933879	19831879	R	13	20933879
cg03041482	-0.0742226	0.0172267	-4.30857	1.87587e-05	0.0387336	1	61917	1	both	II			PLEKHN1;KLHL17;PLEKHN1	NM_001160184;NM_198317;NM_032129	TSS1500;3'UTR;TSS1500	Island	900945	890808	R	1	900945
cg02418175	-0.079321	0.0184117	-4.30818	1.87913e-05	0.0387336	1	49376	10	both	II	rs11146485		INPP5A	NM_005539	Body	Island	134549875	134399865	F	10	134549875
cg14527456	0.0168604	0.00391472	4.30691	1.88965e-05	0.0387336	1	270289	14	Red	I						Island	74100987	73170740	R	14	74100987
cg17038902	-0.0264045	0.00613088	-4.30681	1.89045e-05	0.0387336	1	312478	20	Red	I			LAMA5	NM_005560	Body	Island	60926987	60360382	F	20	60926987
cg09266881	-0.0129048	0.00299832	-4.30399	1.91407e-05	0.0388644	1	177998	6	Grn	I	rs62413902					S_Shelf	53228551	53336510	F	6	53228551
cg04412646	0.00313289	0.000728021	4.3033	1.91995e-05	0.0388644	1	88559	1	Red	I						N_Shore	239549626	237616249	R	1	239549626
cg20089538	-0.0116466	0.00270679	-4.30276	1.92452e-05	0.0388644	1	361552	18	Red	I			HSBP1L1	NM_001136180	TSS200	Island	77724428	75825416	R	18	77724428
cg13990351	-0.00551545	0.00128203	-4.30213	1.92983e-05	0.0388644	1	259155	7	Red	I	rs6957325					N_Shore	64349133	63986568	F	7	64349133
cg25413342	0.0727157	0.0169318	4.29463	1.99448e-05	0.0399036	1	444844	13	both	II							30613228	29511228	F	13	30613228
cg26651885	-0.062453	0.0145436	-4.29419	1.99836e-05	0.0399036	1	464967	10	both	II							4979658	4969658	R	10	4979658
cg12245530	0.00403355	0.000939861	4.29164	2.02083e-05	0.040182	1	228757	17	Grn	I			CBX1;CBX1	NM_006807;NM_001127228	TSS200;5'UTR	Island	46178618	43533617	F	17	46178618
cg01973164	-0.0490567	0.0114607	-4.28044	2.12258e-05	0.0419557	1	40503	16	both	II			TCF25	NM_014972	Body		89972593	88500094	R	16	89972593
cg05073568	0.0120425	0.00281374	4.27987	2.12784e-05	0.0419557	1	101169	7	both	II			ZNF3;ZNF3	NM_017715;NM_032924	5'UTR;5'UTR	Island	99678769	99516705	R	7	99678769
cg01368812	-0.0100675	0.00235367	-4.27737	2.15132e-05	0.0419847	1	28451	1	both	II			PTCHD2	NM_020780	5'UTR	Island	11539801	11462388	R	1	11539801
cg02786912	-0.046047	0.0107694	-4.27574	2.16669e-05	0.0419847	1	56757	3	both	II			CLDN16	NM_006580	TSS1500		190105606	191588300	R	3	190105606
cg12336788	-0.00872985	0.00204198	-4.27519	2.17192e-05	0.0419847	1	230038	5	both	II			C5orf62;C5orf62	NM_032947;NM_032947	1stExon;5'UTR	N_Shore	150158058	150138251	R	5	150158058
cg21528273	-0.0140322	0.00328295	-4.27426	2.18076e-05	0.0419847	1	383325	1	Grn	I		rs61733187	PTPRF	NM_002840;NM_130440	Body;Body	Island	44056889	43829476	R	1	44056889
cg07592963	0.0283985	0.00664425	4.27414	2.18189e-05	0.0419847	1	148101	11	Red	I			KCNQ1DN	NR_024627	TSS1500	Island	2890649	2847225	R	11	2890649
cg27197744	0.010676	0.00249786	4.27405	2.18277e-05	0.0419847	1	474522	11	both	II			MRPL11;MRPL11;MRPL11;MRPL11;MRPL11;MRPL11	NM_170738;NM_170739;NM_016050;NM_170739;NM_170738;NM_016050	5'UTR;5'UTR;5'UTR;1stExon;1stExon;1stExon		66206230	65962806	F	11	66206230
cg24393552	-0.0327567	0.00766824	-4.27174	2.20498e-05	0.0420793	1	428220	2	Grn	I			ESPNL	NM_194312	Body		239014989	238679728	F	2	239014989
cg07988015	-0.0142541	0.00333787	-4.27042	2.21768e-05	0.0420793	1	155214	9	both	II			HAUS6	NM_017645	TSS200	Island	19103101	19093101	F	9	19103101
cg22917487	-0.0493215	0.0115531	-4.26911	2.23044e-05	0.0420793	1	404230	3	both	II			CX3CR1;CX3CR1;CX3CR1;CX3CR1	NM_001171174;NM_001171172;NM_001171171;NM_001337	Body;TSS200;5'UTR;TSS1500		39322103	39297107	R	3	39322103
cg17283506	0.0132423	0.00310235	4.26848	2.2366e-05	0.0420793	1	316438	1	both	II			GABPB2	NM_144618	TSS200	Island	151042883	149309507	F	1	151042883
cg11011625	0.0277342	0.00649797	4.26814	2.23994e-05	0.0420793	1	208093	5	both	II			PCDHGA1;PCDHGA2	NM_018912;NM_018915;NM_032009	Body;TSS200;TSS200	N_Shore	140718283	140698467	F	5	140718283
cg08637446	-0.0158667	0.00371761	-4.268	2.24126e-05	0.0420793	1	166999	11	Red	I							2004118	1960694	R	11	2004118
cg13120519	0.0210129	0.00492517	4.26644	2.25664e-05	0.0421999	1	242255	19	both	II			ALKBH7;ALKBH7	NM_032306;NM_032306	1stExon;5'UTR	N_Shore	6372660	6323660	F	19	6372660
cg16891431	-0.125893	0.0295269	-4.26369	2.2839e-05	0.0425408	1	310188	10	both	II			TCERG1L	NM_174937	Body	N_Shelf	133106078	132996068	R	10	133106078
cg26826425	-0.058625	0.013757	-4.26145	2.30628e-05	0.0427886	1	468041	1	both	II						N_Shelf	92542467	92315055	R	1	92542467
cg09372546	0.0571793	0.0134233	4.25971	2.32385e-05	0.0429455	1	179886	8	Red	I			MFSD3	NM_138431	TSS1500	N_Shore	145733659	145704467	R	8	145733659
cg05597850	-0.0191578	0.00450078	-4.25654	2.35621e-05	0.0433733	1	110859	13	Red	I			F10	NM_000504	Body	Island	113803468	112851469	R	13	113803468
cg09241243	0.0022837	0.000537109	4.25183	2.40501e-05	0.0440996	1	177477	14	Red	I			ZBTB25;ZBTB1;ZBTB1	NM_006977;NM_014950;NM_001123329	TSS200;TSS1500;TSS1500	Island	64970743	64040496	F	14	64970743
cg11269599	0.0377874	0.00889157	4.24981	2.42634e-05	0.0443071	1	212397	19	both	II			ZNF577;ZNF577;ZNF577	NR_024181;NM_032679;NM_001135590	TSS200;TSS200;TSS200	Island	52391304	57083116	F	19	52391304
cg12377084	-0.0447037	0.0105211	-4.24897	2.43514e-05	0.0443071	1	230583	12	both	II		rs59742137	CACNA2D4	NM_172364	Body	S_Shelf	1978889	1849150	R	12	1978889
cg22513169	0.0258704	0.00609368	4.24545	2.47279e-05	0.044761	1	397836	8	Red	I	rs35705579		RAB11FIP1	NM_025151;NM_025151;NM_001002814;NM_001002814	5'UTR;1stExon;1stExon;5'UTR	Island	37756965	37876123	F	8	37756965
cg05218689	-0.0401559	0.00945987	-4.24486	2.47908e-05	0.044761	1	103808	11	both	II							94680856	94320504	R	11	94680856
cg01553584	-0.00938536	0.00221211	-4.24272	2.50224e-05	0.0448229	1	32104	1	Red	I							224400672	222467295	R	1	224400672
cg20298098	0.0144117	0.00339726	4.24215	2.50846e-05	0.0448229	1	364639	4	Red	I			NIPAL1	NM_207330	Body	S_Shore	48019555	47714312	F	4	48019555
cg14893163	-0.0156143	0.00368096	-4.24192	2.51104e-05	0.0448229	1	276893	13	both	II			PCDH17	NM_001040429;NM_001040429	5'UTR;1stExon	N_Shore	58206036	57104037	R	13	58206036
cg24429081	-0.0103624	0.00244585	-4.23675	2.56797e-05	0.0456661	1	428807	19	Red	I			TMEM86B;SAPS1	NM_173804;NM_014931	TSS1500;3'UTR		55741476	60433288	R	19	55741476
cg17755907	-0.00548608	0.00129636	-4.23191	2.62256e-05	0.0464616	1	323811	5	Grn	I						Island	141293917	141274101	R	5	141293917
cg00711896	-0.0185633	0.0043914	-4.22719	2.67676e-05	0.0472441	1	15048	16	Red	I			ZNF48	NM_152652	Body	N_Shore	30410051	30317552	F	16	30410051
cg25974764	-0.00889794	0.00210812	-4.2208	2.75185e-05	0.0482575	1	453364	14	both	II			KLHDC2	NM_014315	TSS1500	Island	50234454	49304204	F	14	50234454
cg06729676	0.0177597	0.0042079	4.22056	2.75466e-05	0.0482575	1	131193	17	both	II		rs17879128	NF1;NF1;NF1	NM_000267;NM_001128147;NM_001042492	TSS200;TSS200;TSS200	Island	29421871	26445997	R	17	29421871
cg05808356	-0.0263081	0.00623555	-4.21904	2.77281e-05	0.0483956	1	114613	1	both	II			SPAG17	NM_206996	TSS1500	S_Shore	118728810	118530333	F	1	118728810
cg11662098	0.0145918	0.00346081	4.21629	2.80603e-05	0.0487946	1	218660	6	both	II			GOPC;GOPC	NM_001017408;NM_020399	TSS200;TSS200	Island	117923795	118030488	F	6	117923795
cg14663983	-0.103838	0.0246452	-4.2133	2.8425e-05	0.0490635	1	273099	18	both	II	rs2304741	rs9960080	NFATC1;NFATC1;NFATC1;NFATC1;NFATC1	NM_006162;NM_172388;NM_172389;NM_172387;NM_172390	Body;Body;Body;Body;Body	Island	77227296	75328284	R	18	77227296
cg13489528	-0.0581007	0.0137924	-4.21253	2.85197e-05	0.0490635	1	248840	14	both	II							97765187	96834940	F	14	97765187
cg14896608	-0.0525056	0.0124643	-4.21247	2.85273e-05	0.0490635	1	276937	17	Red	I			RPA1	NM_002945	Body	Island	1799628	1746378	R	17	1799628
cg02697902	-0.0126497	0.00300807	-4.20525	2.94306e-05	0.0504331	1	54920	11	both	II			PCSK7;RNF214;RNF214	NM_004716;NM_207343;NM_001077239	TSS1500;5'UTR;5'UTR	N_Shore	117103610	116608820	R	11	117103610
cg14341418	-0.0351528	0.00836578	-4.20197	2.98495e-05	0.0509657	1	266570	6	both	II			APOM	NM_019101	Body	S_Shelf	31624284	31732263	R	6	31624284
cg04025675	-0.018417	0.00438905	-4.19613	3.06094e-05	0.0520744	1	80965	15	both	II			LOC145663;GATM	NR_033252;NM_001482	Body;TSS200	Island	45671028	43458320	F	15	45671028
cg09603829	-0.0332359	0.00792396	-4.19436	3.08443e-05	0.0522853	1	183905	2	both	II			LOC100302652	NM_001164165	Body		54054349	53907853	R	2	54054349
cg24721777	0.0157522	0.00375693	4.19285	3.10456e-05	0.0524379	1	433760	17	both	II			LOC92659;MAFG	NR_015454;NM_002359	TSS200;TSS200	Island	79885593	77478884	F	17	79885593
cg25489866	0.00903901	0.00215643	4.19165	3.12064e-05	0.0525212	1	446037	15	Red	I			FAM81A	NM_152450	TSS1500	N_Shore	59729553	57516845	F	15	59729553
cg20105257	-0.0378481	0.00903557	-4.18879	3.15925e-05	0.0528154	1	361808	6	Grn	I	rs17875371		HLA-E	NM_005516	Body	S_Shelf	30460244	30568223	R	6	30460244
cg15781542	-0.0432578	0.0103273	-4.18869	3.16053e-05	0.0528154	1	291146	19	both	II		rs2914440	GLTSCR1	NM_015711	Body	N_Shelf	48180471	52872283	R	19	48180471
cg08785871	-0.0652172	0.0155729	-4.18785	3.17194e-05	0.0528187	1	169565	7	both	II	rs7812196		INTS1	NM_001080453	Body	N_Shelf	1530505	1497031	R	7	1530505
cg04172795	-0.0264416	0.00632634	-4.1796	3.28645e-05	0.0543036	1	83853	14	both	II			EVL	NM_016337	Body		100578523	99648276	F	14	100578523
cg15660684	-0.0479487	0.0114735	-4.17908	3.29372e-05	0.0543036	1	289159	13	Red	I						Island	114023882	113071883	F	13	114023882
cg25307332	0.0227369	0.00544082	4.17894	3.29568e-05	0.0543036	1	443037	8	both	II							38578802	38697959	F	8	38578802
cg15198247	-0.0106543	0.00255022	-4.17778	3.31208e-05	0.0543838	1	281950	1	Red	I						Island	1974844	1964704	R	1	1974844
cg21570062	0.0230533	0.0055199	4.1764	3.33182e-05	0.0545178	1	384047	3	Grn	I			SLC25A38;SLC25A38	NM_017875;NM_017875	1stExon;5'UTR	Island	39424974	39399978	R	3	39424974

## Sheet: Alcohol
Timms JA, Relton CL, Sharp GC, Rankin J, Strathdee G, McKay JA. Exploring a potential mechanistic role of DNA methylation in the relationship between in utero and post-natal environmental exposures and risk of childhood acute lymphoblastic leukaemia. Int J Cancer. 2019;145(11):2933-2943. doi:10.1002/ijc.32203
Table S6. Alcohol
CpG list used in current study		Gene list used in Timms et al.
CpG	coef	se	tvalue	pvalue	FDR	Bonferroni	Index	CHR	COLOR_CHANNEL	INFINIUM_DESIGN_TYPE	PROBE_SNPS	PROBE_SNPS_10	UCSC_REFGENE_NAME	UCSC_REFGENE_ACCESSION	UCSC_REFGENE_GROUP	RELATION_TO_UCSC_CPG_ISLAND	MAPINFO	COORDINATE_36	STRAND	CHR37	COORDINATE_37
cg08341821	0.00074859	0.000149697	5.00069	7.369e-07	0.00609232	0.347262	161807	5	both	II		rs75048482	RPS23	NM_001025	Body	N_Shore	81573780	81609536	F	5	81573780
cg01899544	-0.00554942	0.00111203	-4.99033	7.76015e-07	0.0063051	0.365696	38904	17	both	II		rs73377552	SEPT9	NM_001113492;NM_001113493;NM_001113491;NM_006640;NM_001113495;NM_001113496;NM_001113494	Body;Body;Body;Body;Body;Body;Body		75490748	73002343	R	17	75490748
cg16378234	-0.00407487	0.000817568	-4.98414	8.00309e-07	0.00637489	0.377144	301157	18	both	II						N_Shore	76069002	74169990	F	18	76069002
cg27542552	0.000890648	0.000178842	4.98008	8.16663e-07	0.00637489	0.384851	480287	19	both	II			ACP5	NM_001611;NM_001111036;NM_001111034;NM_001111035;NM_001111034	TSS1500;5'UTR;5'UTR;5'UTR;1stExon	Island	11689488	11550488	F	19	11689488
cg00607797	-0.0010822	0.000217397	-4.97799	8.25188e-07	0.00637489	0.388868	12971	15	Red	I			SNORD115-3	NR_003295	TSS1500		25418880	22969973	R	15	25418880
cg11352083	0.00130256	0.000261877	4.97393	8.42015e-07	0.00639997	0.396798	213770	17	both	II			LOC404266;LOC404266;LOC404266;LOC404266;HOXB6;LOC404266	NR_033203;NR_033205;NR_033204;NR_033201;NM_018952;NR_033202	Body;Body;Body;Body;Body;Body	N_Shore	46674514	44029513	R	17	46674514
cg02842629	0.00186007	0.000374455	4.9674	8.69769e-07	0.006422	0.409877	57769	19	both	II			ZNF625	NM_145233	TSS1500	S_Shore	12267796	12128796	R	19	12267796
cg07782630	0.000629839	0.000126872	4.96437	8.82963e-07	0.006422	0.416094	151479	9	both	II			ASTN2	NM_198186;NM_001099679;NM_014010;NM_198188;NM_198187;NM_012210	Body;TSS200;Body;TSS200;Body;TSS200	Island	119449545	118489366	R	9	119449545
cg08319294	0.006668	0.00134335	4.96372	8.85797e-07	0.006422	0.41743	161439	19	Grn	I						Island	43202122	47893962	F	19	43202122
cg18920423	0.000256953	5.18891e-05	4.95197	9.38937e-07	0.00670413	0.442472	342986	10	Red	I			PTF1A	NM_178161	TSS200	Island	23481389	23521395	F	10	23481389
cg16969852	0.000938877	0.000190116	4.93845	1.00383e-06	0.00706051	0.473054	311353	9	both	II	rs28361100		CTNNAL1	NM_003798	TSS200	Island	111775933	110815754	F	9	111775933
cg08827122	-0.00360527	0.000731985	-4.92533	1.07096e-06	0.00732315	0.504687	170295	7	both	II		rs62442537	SNX8	NM_013321	Body	N_Shelf	2349748	2316274	R	7	2349748
cg01919628	0.00074691	0.000151654	4.92509	1.07225e-06	0.00732315	0.505297	39304	13	both	II			FAM48A	NM_017569;NM_001014286	5'UTR;5'UTR	N_Shore	37633193	36531193	R	13	37633193
cg27161313	-0.00405727	0.000826315	-4.91008	1.1545e-06	0.0077722	0.544054	473909	11	Red	I			DSCAML1	NM_020693	Body	S_Shelf	117392002	116897212	R	11	117392002
cg04714041	0.00114562	0.000233516	4.90597	1.178e-06	0.00781876	0.555132	94135	19	both	II		rs67195052	LOC643719	NR_027620	TSS200	Island	35068710	39760550	R	19	35068710
cg00861875	0.000438415	8.94997e-05	4.8985	1.222e-06	0.00799814	0.575866	18144	14	both	II			RBM23;RBM23;RBM23	NM_018107;NM_001077351;NM_001077352	TSS200;TSS200;TSS200	Island	23388435	22458275	F	14	23388435
cg27310686	0.00112868	0.000230916	4.88783	1.28763e-06	0.00818026	0.606795	476404	6	both	II	rs76107007		C6orf72	NM_138785	Body	S_Shore	149888373	149930066	F	6	149888373
cg06480592	0.00115001	0.000235392	4.88552	1.30229e-06	0.00818026	0.613701	126468	10	both	II			SUFU;ACTR1A	NM_016169;NM_005736	TSS1500;TSS200	N_Shore	104262592	104252582	R	10	104262592
cg00609363	0.000827195	0.000169383	4.88357	1.31474e-06	0.00818026	0.619571	12997	6	Red	I			NCRNA00171	NM_170783;NM_014596;NR_026751	TSS200;TSS200;Body	Island	30028955	30136934	F	6	30028955
cg01304198	0.000654673	0.000134075	4.88287	1.31926e-06	0.00818026	0.6217	27255	5	both	II			FBXO4;FBXO4	NM_012176;NM_033484	Body;Body	Island	41925698	41961455	F	5	41925698
cg11776676	0.00109265	0.000224142	4.87481	1.37229e-06	0.00839854	0.646687	220609	19	Red	I			MBOAT7;MBOAT7;MBOAT7;MBOAT7;TSEN34;TSEN34	NM_001146056;NM_024298;NM_001146082;NM_001146083;NM_024075;NM_001077446	TSS200;TSS200;TSS200;TSS200;TSS1500;TSS1500	Island	54693755	59385567	R	19	54693755
cg16085611	0.000632223	0.00012984	4.86926	1.40998e-06	0.00846241	0.66445	296132	12	both	II	rs75347070		ANAPC7;ANAPC7	NM_016238;NM_001137664	1stExon;1stExon	Island	110841331	109325714	F	12	110841331
cg22249281	0.000316402	6.49963e-05	4.86801	1.41864e-06	0.00846241	0.668531	394106	19	both	II			SHKBP1;SHKBP1	NM_138392;NM_138392	1stExon;5'UTR	Island	41082756	45774596	R	19	41082756
cg19267259	0.000327717	6.74452e-05	4.85902	1.48221e-06	0.00859903	0.698487	348036	1	Red	I			ACOT7	NM_007274	1stExon	Island	6453427	6376014	R	1	6453427
cg04481212	0.000778055	0.00016017	4.85769	1.49179e-06	0.00859903	0.703003	89812	11	both	II			BDNF	NM_170731;NM_170732;NM_001143806;NM_001143807;NM_001143805	Body;5'UTR;5'UTR;5'UTR;5'UTR	N_Shore	27740495	27697071	F	11	27740495
cg26204383	-0.00174936	0.000360168	-4.85708	1.49628e-06	0.00859903	0.705121	457207	11	Red	I			TRPM5	NM_014555	Body	Island	2435667	2392243	F	11	2435667
cg14738806	0.00201269	0.000415225	4.84722	1.56977e-06	0.00887412	0.73975	274293	12	both	II						Island	115102713	113587096	R	12	115102713
cg23815673	-0.0020815	0.000429561	-4.84565	1.58181e-06	0.00887412	0.745426	418826	4	both	II			BST1	NM_004334	Body		15726991	15336089	R	4	15726991
cg06760710	0.0013626	0.000282712	4.81975	1.79353e-06	0.00984893	0.845196	131847	17	both	II			HOXB8	NM_024016	1stExon	Island	46692008	44047007	F	17	46692008
cg07984515	0.000700442	0.000145341	4.8193	1.79737e-06	0.00984893	0.847008	155164	12	both	II							98793604	97317735	R	12	98793604
cg15376367	0.000859583	0.000179306	4.79393	2.03151e-06	0.011004	0.957345	284457	5	both	II			TBCA	NM_004607	TSS1500	S_Shore	77072483	77108239	F	5	77072483
cg05952494	0.000680836	0.000142118	4.79065	2.06386e-06	0.0110522	0.972592	117353	12	both	II						N_Shore	4378316	4248577	F	12	4378316
cg16235008	0.000928922	0.000194112	4.78549	2.11571e-06	0.0112025	0.997022	298546	14	both	II	rs73309750		ACYP1;ACYP1	NM_203488;NM_001107	TSS200;TSS200		75530741	74600494	F	14	75530741
cg18835517	0.0019794	0.000413976	4.78144	2.15734e-06	0.011296	1	341641	19	Red	I	rs73550627					S_Shore	42419612	47111452	F	19	42419612
cg02490260	-0.00290031	0.000606986	-4.77822	2.1909e-06	0.0113242	1	50746	1	both	II			RTCD1;MIR553;RTCD1	NM_001130841;NR_030279;NM_003729	Body;Body;Body		100746847	100519435	F	1	100746847
cg08865423	0.000569858	0.000119448	4.77078	2.27056e-06	0.0113242	1	171049	1	both	II			CRTC2	NM_181715	TSS1500	S_Shore	153931395	152198019	F	1	153931395
cg09734380	0.000761675	0.000159676	4.77014	2.2776e-06	0.0113242	1	186071	5	both	II			MAP1B	NM_005909	Body	Island	71404193	71439949	F	5	71404193
cg09950681	-0.00409098	0.000857649	-4.77	2.27912e-06	0.0113242	1	189826	11	both	II			PKP3	NM_007183	TSS1500	N_Shore	393392	383392	R	11	393392
cg12982440	0.000378934	7.9466e-05	4.76851	2.29546e-06	0.0113242	1	240188	20	both	II			RPRD1B;KIAA0406	NM_021215;NM_014657	TSS1500;5'UTR	N_Shore	36661586	36095000	F	20	36661586
cg14084042	0.000350894	7.36017e-05	4.76747	2.3069e-06	0.0113242	1	261174	7	Red	I			FIGNL1;FIGNL1	NM_001042762;NM_022116	5'UTR;5'UTR	Island	50517714	50485208	F	7	50517714
cg12758400	0.000699842	0.000146968	4.76185	2.36982e-06	0.0115131	1	236805	6	both	II			RPL10A	NM_007104	TSS1500	Island	35435861	35543839	F	6	35435861
cg26500223	0.00162958	0.000342832	4.7533	2.46885e-06	0.0118718	1	462356	6	both	II						N_Shelf	1596705	1541704	F	6	1596705
cg01814911	0.000529591	0.000111508	4.74937	2.51564e-06	0.0119747	1	37232	14	both	II	rs4899493	rs35849671	LIN52;ALDH6A1	NM_001024674;NM_005589	TSS1500;TSS200	Island	74551348	73621101	F	14	74551348
cg10715287	0.00110416	0.000233482	4.72909	2.77106e-06	0.0130586	1	203181	14	both	II	rs78666946		TMEM63C	NM_020431	TSS200	N_Shore	77648040	76717793	F	14	77648040
cg27150896	-0.00294021	0.000623624	-4.71471	2.96699e-06	0.0138434	1	473761	12	both	II			PLEKHG6;PLEKHG6;PLEKHG6	NM_001144857;NM_001144856;NM_018173	TSS200;Body;Body	S_Shore	6421667	6291928	R	12	6421667
cg13096007	0.000611387	0.000130102	4.69928	3.19228e-06	0.0147486	1	241911	4	Red	I			SOD3	NM_003102	3'UTR	S_Shore	24802340	24411438	F	4	24802340
cg24060938	-0.00141887	0.000302427	-4.6916	3.3104e-06	0.0151458	1	423019	7	both	II			CPA2	NM_001869	Body		129907199	129694435	F	7	129907199
cg12293204	0.000690401	0.000147347	4.68556	3.40618e-06	0.0154342	1	229460	3	both	II						N_Shelf	39219562	39194566	R	3	39219562
cg12832988	0.000583083	0.000124682	4.67655	3.55413e-06	0.0159512	1	237936	10	both	II		rs12768567	CDNF;HSPA14	NM_001029954;NM_016299	TSS1500;Body	Island	14880938	14920944	R	10	14880938
cg22674717	0.000913962	0.000195564	4.67346	3.60616e-06	0.0160321	1	400177	16	both	II			SALL1	NM_001127892;NM_002968	TSS1500;TSS1500	Island	51185394	49742895	R	16	51185394
cg21564728	0.000908253	0.000194771	4.66318	3.785e-06	0.0166396	1	383966	17	both	II							62398573	59752305	F	17	62398573
cg16517523	0.000411272	8.82686e-05	4.65932	3.85426e-06	0.0166396	1	303588	19	both	II			LIPE	NM_005357	Body	N_Shore	42927074	47618914	F	19	42927074
cg01438365	0.000693849	0.000148933	4.65878	3.86401e-06	0.0166396	1	29915	17	Grn	I			TBX2	NM_005994	Body	Island	59480470	56835252	F	17	59480470
cg13622047	0.00104903	0.000225273	4.65669	3.90229e-06	0.0166396	1	251660	19	Grn	I			MBOAT7;MBOAT7;MBOAT7;MBOAT7;TSEN34;TSEN34	NM_001146056;NM_024298;NM_001146082;NM_001146083;NM_024075;NM_001077446	TSS200;TSS200;TSS200;TSS200;TSS1500;TSS1500	Island	54693861	59385673	R	19	54693861
cg17186183	-0.0019226	0.000412951	-4.65576	3.91937e-06	0.0166396	1	314944	3	both	II			NUP210	NM_024923	Body		13397022	13372022	F	3	13397022
cg23743449	0.00155378	0.000334473	4.64544	4.11366e-06	0.0172938	1	417942	4	both	II			SCOC;SCOC;SCOC;SCOC;SCOC;SCOC;SCOC;SCOC	NM_001153585;NM_032547;NM_001153690;NM_001153552;NM_001153484;NM_001153446;NM_001153635;NM_001153663	Body;Body;Body;TSS200;TSS200;Body;Body;TSS200	N_Shore	141294585	141514035	R	4	141294585
cg01050423	0.00091589	0.000197232	4.64373	4.14685e-06	0.0172938	1	22137	2	Grn	I			SLC9A2	NM_003048	TSS200	Island	103236078	102602510	R	2	103236078
cg07508260	0.000577176	0.00012436	4.64118	4.19669e-06	0.0173061	1	146448	11	both	II	rs11214025		ALG9;ALG9;ALG9;ALG9;ALG9;ALG9	NM_001077690;NM_001077691;NM_001077690;NM_001077692;NM_024740;NM_024740	5'UTR;TSS1500;1stExon;TSS1500;1stExon;5'UTR	Island	111742291	111247501	F	11	111742291
cg02998861	0.0024348	0.00052494	4.63824	4.25485e-06	0.0173061	1	61109	19	both	II			REEP6;PCSK4	NM_138393;NM_017573	Body;TSS1500	Island	1491701	1442701	R	19	1491701
cg09409311	0.000474994	0.000102414	4.63798	4.25999e-06	0.0173061	1	180476	19	both	II			CLPTM1	NM_001294	TSS1500	N_Shore	45457933	50149773	R	19	45457933
cg24629443	-0.0023994	0.000517891	-4.63302	4.36002e-06	0.0175611	1	432065	3	both	II		rs77093522					117366358	118849048	R	3	117366358
cg14459420	0.00113862	0.000246242	4.62396	4.54847e-06	0.0180135	1	268830	2	both	II			RPS27A;C2orf63;RPS27A;RPS27A;C2orf63	NM_001135592;NM_152385;NM_002954;NM_002954;NM_001135598	5'UTR;TSS1500;1stExon;5'UTR;TSS200		55459779	55313283	R	2	55459779
cg19698570	0.000145277	3.14184e-05	4.62395	4.54879e-06	0.0180135	1	354924	19	Grn	I			DOHH;DOHH	NM_031304;NM_001145165	TSS1500;TSS200	S_Shore	3500953	3451953	R	19	3500953
cg05350268	0.000858301	0.000185787	4.61981	4.63742e-06	0.0182115	1	106389	6	both	II			KCNQ5;KCNQ5;KCNQ5;KCNQ5;KCNQ5	NM_001160133;NM_019842;NM_001160134;NM_001160130;NM_001160132	TSS1500;TSS1500;TSS1500;TSS1500;TSS1500	N_Shore	73330112	73386833	R	6	73330112
cg05089296	0.000678955	0.000147118	4.61504	4.74171e-06	0.0184671	1	101428	14	both	II							81636615	80706368	F	14	81636615
cg16679297	-0.0024577	0.000533506	-4.60669	4.92974e-06	0.0190421	1	306699	5	Red	I			SLIT3	NM_003062	Body		168534069	168466647	R	5	168534069
cg25371169	0.00101376	0.00022029	4.60194	5.04006e-06	0.0192107	1	444148	8	both	II			PLEKHA2	NM_021623	TSS1500	N_Shore	38757772	38876929	R	8	38757772
cg18713878	0.000318233	6.91615e-05	4.6013	5.05493e-06	0.0192107	1	339574	11	both	II			NEU3	NM_006656	TSS200	Island	74699824	74377472	R	11	74699824
cg14320054	0.000280462	6.09944e-05	4.59816	5.1293e-06	0.0193374	1	266126	9	Red	I						Island	110228269	109268090	F	9	110228269
cg01481000	0.00209632	0.0004568	4.58915	5.34833e-06	0.0198554	1	30766	1	both	II						N_Shore	33514858	33287445	R	1	33514858
cg02906787	0.000439634	9.58007e-05	4.58905	5.35096e-06	0.0198554	1	59113	1	both	II			SHC1	NM_001130041;NM_003029;NR_024163;NM_001826	TSS1500;TSS1500;Body;Body	S_Shore	154947991	153214615	F	1	154947991
cg15455392	0.000939725	0.000205189	4.57981	5.58497e-06	0.0205618	1	285767	11	both	II			NRGN;NRGN	NM_006176;NM_001126181	Body;Body	Island	124610470	124115680	F	11	124610470
cg14644025	0.00111274	0.00024335	4.57258	5.77492e-06	0.0210963	1	272689	17	both	II		rs71377753	DDX5;CCDC45	NM_004396;NM_138363	TSS200;TSS1500	Island	62502565	59933027	F	17	62502565
cg03061811	0.00178169	0.00039059	4.56153	6.07725e-06	0.0220299	1	62366	19	Red	I			TEAD2;DKKL1	NM_014419;NM_003598	TSS1500;TSS1500	Island	49866779	54558591	R	19	49866779
cg11961845	0.00247994	0.000544186	4.55715	6.20134e-06	0.0223082	1	223983	7	both	II			AHCYL2;AHCYL2;AHCYL2;AHCYL2;AHCYL2;AHCYL2	NM_001130722;NM_001130720;NM_001130723;NM_001130723;NM_001130722;NM_015328	1stExon;Body;1stExon;5'UTR;5'UTR;Body		129008179	128795415	F	7	129008179
cg22842510	0.00110719	0.000243089	4.55467	6.27258e-06	0.0223935	1	402958	19	both	II			CCDC159;TMEM205;TMEM205;TMEM205;TMEM205;TMEM205;TMEM205	NM_001080503;NM_198536;NM_001145416;NM_033408;NM_198536;NM_001145416;NM_033408	TSS1500;5'UTR;5'UTR;1stExon;1stExon;1stExon;5'UTR	Island	11456965	11317965	F	19	11456965
cg25080206	0.0022942	0.000506076	4.53331	6.9202e-06	0.0245198	1	439636	18	both	II	rs71669700		GNAL	NM_020412;NM_001142339;NM_020412;NM_182978;NM_002071	3'UTR;Body;1stExon;Body;Body	S_Shore	11852567	11842567	F	18	11852567
cg17441887	0.00149168	0.000329368	4.5289	7.06171e-06	0.0247568	1	319088	4	both	II			PPP2R2C	NM_020416	Body	Island	6473558	6524459	F	4	6473558
cg25877086	0.000866169	0.000191293	4.52796	7.09217e-06	0.0247568	1	451865	17	Red	I			KPNB1	NM_002265	TSS1500	Island	45726922	43081921	F	17	45726922
cg17710671	0.00078424	0.000173532	4.51929	7.37956e-06	0.0254254	1	323080	7	Red	I			FOXK1	NM_001037165	Body	Island	4722652	4689178	F	7	4722652
cg15808723	0.000605505	0.000134045	4.51716	7.45174e-06	0.0254254	1	291503	15	both	II						N_Shore	89904748	87705752	R	15	89904748
cg03900542	0.00120003	0.000265736	4.51588	7.49565e-06	0.0254254	1	78549	19	both	II			DEDD2	NM_133328	5'UTR	Island	42721460	47413300	F	19	42721460
cg19979107	0.000914016	0.00020245	4.51478	7.53327e-06	0.0254254	1	359873	2	Red	I			GPR155;GPR155	NM_152529;NM_001033045	TSS200;TSS200	Island	175351956	175060202	F	2	175351956
cg09859400	0.00135778	0.000300779	4.5142	7.55346e-06	0.0254254	1	188245	8	Red	I	rs73698982		KLF10;KLF10	NM_005655;NM_001032282	Body;TSS1500	Island	103667415	103736591	F	8	103667415
cg18701481	0.000448072	9.93246e-05	4.51119	7.65821e-06	0.0255598	1	339352	5	both	II			GM2A;GM2A	NM_000405;NM_001167607	TSS200;TSS200		150632526	150612719	F	5	150632526
cg27209457	-0.000193863	4.29927e-05	-4.50921	7.72765e-06	0.0255598	1	474695	15	Red	I			NEIL1	NM_024608	5'UTR	Island	75640148	73427201	R	15	75640148
cg06369760	0.000648808	0.000143911	4.5084	7.75612e-06	0.0255598	1	124555	19	both	II	rs28536758	rs28580033	SYT5	NM_003180	Body	S_Shore	55685577	60377389	R	19	55685577
cg05361520	0.000943193	0.000209328	4.50581	7.84863e-06	0.0256851	1	106615	19	both	II						Island	7099630	7050630	R	19	7099630
cg07246225	0.00106473	0.000236574	4.50062	8.03667e-06	0.025995	1	141735	2	both	II			ZEB2;ZEB2;ZEB2;ZEB2;ZEB2	NR_033258;NM_014795;NM_001171653;NM_014795;NM_001171653	Body;5'UTR;1stExon;1stExon;5'UTR	S_Shelf	145277659	144994129	R	2	145277659
cg18949786	0.000710187	0.000157814	4.50016	8.05365e-06	0.025995	1	343412	11	Grn	I			NXF1;NXF1;TMEM223	NM_001081491;NM_006362;NM_001080501	3'UTR;3'UTR;TSS1500	S_Shore	62559850	62316426	F	11	62559850
cg24288715	-0.00208971	0.000464613	-4.49774	8.14303e-06	0.0261047	1	426510	6	both	II			LOC285796	NR_028390	TSS200		163745629	163665619	R	6	163745629
cg10795710	0.000374862	8.35325e-05	4.48761	8.52733e-06	0.0270057	1	204498	1	both	II			C1orf144;C1orf144;C1orf144;C1orf144	NM_001114600;NM_015609;NM_015609;NM_001114600	1stExon;5'UTR;1stExon;5'UTR	Island	16693622	16566209	R	1	16693622
cg20152731	0.000322664	7.19057e-05	4.48732	8.5387e-06	0.0270057	1	362544	1	both	II			GMEB1;GMEB1	NM_024482;NM_006582	TSS200;TSS200		28995092	28867679	F	1	28995092
cg05289394	0.000285732	6.37433e-05	4.48255	8.72606e-06	0.0274143	1	105182	20	both	II			FOXS1	NM_004118	TSS1500	S_Shore	30434529	29898190	F	20	30434529
cg11037512	0.00123474	0.000276195	4.47052	9.21595e-06	0.0287616	1	208527	12	Red	I	rs68003719		ADCY6	NM_020983	5'UTR	Island	49182566	47468833	F	12	49182566
cg24778004	-0.00282484	0.000632409	-4.4668	9.37278e-06	0.0290586	1	434709	2	both	II		rs13392591					121461039	121177509	F	2	121461039
cg03385270	0.000387475	8.68566e-05	4.46109	9.6182e-06	0.0295269	1	68508	1	both	II	rs34474982		TMEM53;C1orf228	NM_024587;NM_001145636	TSS200;TSS200	Island	45140266	44912853	F	1	45140266
cg23943801	0.00066272	0.000148626	4.45899	9.71008e-06	0.0295269	1	420900	12	both	II			RAB21	NM_014999	1stExon	Island	72149029	70435296	F	12	72149029
cg05283834	0.000711031	0.000159462	4.45895	9.71181e-06	0.0295269	1	105097	11	both	II			UEVLD;UEVLD	NM_018314;NM_001040697	TSS200;TSS200	Island	18610440	18567016	F	11	18610440
cg13268603	0.0025828	0.000579727	4.4552	9.87793e-06	0.0298395	1	244583	7	Red	I	rs73070407					N_Shore	26415606	26382131	F	7	26415606
cg10694587	0.000944793	0.000212244	4.45145	1.00467e-05	0.0300218	1	202837	7	Red	I			GTF2I;GTF2I;GTF2I;GTF2I;GTF2I	NM_032999;NM_033000;NM_001163636;NM_033001;NM_001518	TSS1500;TSS1500;TSS1500;TSS1500;TSS1500	Island	74071093	73709029	R	7	74071093
cg24900983	0.00138796	0.00031183	4.45103	1.00657e-05	0.0300218	1	436788	6	both	II			ESR1;ESR1;ESR1;ESR1;ESR1	NM_000125;NM_001122741;NM_001122740;NM_001122742;NM_001122740	TSS1500;5'UTR;1stExon;5'UTR;5'UTR	N_Shore	152128528	152170221	R	6	152128528
cg16127286	0.00111718	0.000251088	4.44933	1.01433e-05	0.030063	1	296830	4	both	II	rs7678308	rs1573955	SNHG8;SNORA24	NR_003584;NR_002963	TSS200;TSS1500	Island	119199871	119419319	F	4	119199871
cg10832007	0.000590676	0.000132836	4.44664	1.02673e-05	0.0302402	1	205148	1	both	II			ABL2;ABL2;ABL2;ABL2;ABL2	NM_001168238;NM_001168236;NM_001136001;NM_007314;NM_001168237	Body;Body;Body;Body;Body	Island	179198356	177464979	F	1	179198356
cg25308542	0.00152762	0.000344105	4.43939	1.06089e-05	0.0310324	1	443066	13	Red	I			MIR17HG;MIR17HG	NR_027349;NR_027350	Body;Body	Island	92000113	90798114	F	13	92000113
cg21958444	0.000414822	9.34671e-05	4.43816	1.0668e-05	0.0310324	1	389910	13	both	II		rs34947626	MPHOSPH8	NM_017520	TSS1500	N_Shore	20207412	19105412	R	13	20207412
cg12421819	0.000796458	0.000179542	4.43605	1.07696e-05	0.0311358	1	231318	6	both	II			CENPQ;MUT;CENPQ	NM_018132;NM_000255;NM_018132	5'UTR;TSS200;1stExon	Island	49431135	49539094	F	6	49431135
cg21646598	0.000598273	0.000135059	4.42972	1.10811e-05	0.0318413	1	385335	21	Red	I	rs35424917		ADAMTS5	NM_007038	TSS1500	Island	28339907	27261778	F	21	28339907
cg06529453	0.000540213	0.000122136	4.42305	1.14181e-05	0.032455	1	127378	1	both	II		rs965952				Island	54955046	54727634	R	1	54955046
cg04435546	0.00112328	0.000253976	4.42278	1.14325e-05	0.032455	1	88978	11	both	II	rs77251934					S_Shore	16629217	16585793	F	11	16629217
cg13514778	0.00072709	0.000164522	4.41941	1.16065e-05	0.0326284	1	249344	20	both	II			SPAG4	NM_003116	Body	Island	34204988	33668402	R	20	34204988
cg22255483	0.000661495	0.000149696	4.41892	1.1632e-05	0.0326284	1	394201	19	Red	I			PNPLA6;PNPLA6;PNPLA6;PNPLA6;PNPLA6;PNPLA6	NM_001166114;NM_006702;NM_001166111;NM_001166112;NM_001166112;NM_001166113	TSS1500;5'UTR;TSS1500;5'UTR;1stExon;TSS1500	Island	7599141	7505141	R	19	7599141
cg05054093	-0.000160243	3.63238e-05	-4.41152	1.20248e-05	0.0335304	1	100785	4	Red	I			DCLK2;DCLK2	NM_001040260;NM_001040261	TSS200;TSS200	Island	150999911	151219361	R	4	150999911
cg22719037	0.000665608	0.000151133	4.40413	1.24296e-05	0.0343846	1	401000	12	both	II			SH2B3	NM_005475	TSS1500	N_Shore	111842896	110327279	R	12	111842896
cg06701627	-0.00408262	0.000927177	-4.40328	1.2477e-05	0.0343846	1	130640	19	Red	I	rs2230609		PTPRS;PTPRS;PTPRS;PTPRS	NM_130855;NM_002850;NM_130854;NM_130853	Body;Body;Body;Body	Island	5244269	5195269	R	19	5244269
cg23817893	0.00246268	0.00055977	4.39944	1.26933e-05	0.0347772	1	418868	11	Red	I			CCDC81	NM_001156474;NM_001156474;NM_021827;NM_021827	1stExon;5'UTR;1stExon;5'UTR	Island	86085932	85763580	R	11	86085932
cg17744722	0.000424116	9.6519e-05	4.39412	1.29986e-05	0.0354079	1	323617	6	both	II			PSMG4;PSMG4;PSMG4	NM_001135750;NM_001128591;NM_001128592	TSS200;TSS200;TSS200	N_Shore	3258989	3203988	R	6	3258989
cg00009412	0.000715667	0.00016293	4.3925	1.30936e-05	0.0354616	1	228	2	both	II			DDX18	NM_006773	1stExon	Island	118572392	118288862	R	2	118572392
ch.2.151427551F	0.00155782	0.000354843	4.39018	1.323e-05	0.0356264	1	483860	2	both	II							151719305	151427551	F	2	151719305
cg24545791	0.0011118	0.000253539	4.38515	1.35302e-05	0.0359093	1	430810	2	Red	I			PQLC3	NM_152391	TSS1500	N_Shore	11295313	11212764	R	2	11295313
cg05038121	0.000849377	0.000193696	4.3851	1.35329e-05	0.0359093	1	100453	15	both	II			FAH	NM_000137	TSS1500		80444758	78231813	R	15	80444758
cg13915892	0.00101874	0.000232346	4.38459	1.35637e-05	0.0359093	1	257572	2	both	II			LMAN2L;LMAN2L;LMAN2L;LMAN2L;LMAN2L;LMAN2L	NR_024519;NR_024518;NR_024521;NM_030805;NM_001142292;NR_024520	Body;Body;Body;1stExon;1stExon;Body	Island	97405651	96769378	F	2	97405651
cg08311085	-0.00403426	0.000921357	-4.37861	1.39301e-05	0.0366734	1	161280	7	both	II	rs1919811						53879422	53846916	F	7	53879422
cg04100434	0.000247022	5.64325e-05	4.3773	1.40119e-05	0.0366838	1	82344	17	Red	I			MTMR4	NM_004687	TSS200	Island	56595363	53950362	F	17	56595363
cg00026731	0.000479947	0.000109701	4.37504	1.41535e-05	0.0367032	1	654	18	both	II	rs17063905		FECH;FECH	NM_001012515;NM_000140	TSS200;TSS200	Island	55254092	53405090	F	18	55254092
cg14383238	0.000477796	0.00010924	4.37383	1.42301e-05	0.0367032	1	267343	14	Red	I			TMEM63C	NM_020431	TSS200	N_Shore	77647983	76717736	R	14	77647983
cg27144115	0.00104133	0.000238101	4.37347	1.4253e-05	0.0367032	1	473653	5	both	II			C5orf38	NM_178569	Body	Island	2754322	2807322	R	5	2754322
cg02635592	0.0029429	0.000673248	4.37119	1.43979e-05	0.0368748	1	53731	3	both	II						S_Shore	98376574	99859264	R	3	98376574
cg06725997	0.00139278	0.000319411	4.36045	1.51019e-05	0.038469	1	131120	7	Red	I						Island	55955169	55922663	R	7	55955169
cg14343334	-0.00273919	0.000629223	-4.35329	1.55893e-05	0.0394969	1	266605	17	both	II			UBE2O	NM_022066	Body		74387045	71898640	R	17	74387045
cg24999924	0.00100131	0.000230177	4.35016	1.58072e-05	0.0398349	1	438309	20	Red	I			C20orf20	NM_018270	Body	S_Shore	61428215	60898660	F	20	61428215
cg18832251	0.000785102	0.000180743	4.34375	1.62624e-05	0.0407118	1	341586	4	both	II			DDX60	NM_017631	TSS200	S_Shore	169240010	169476585	R	4	169240010
cg17518962	0.00322815	0.000743388	4.34248	1.63538e-05	0.0407118	1	320478	7	both	II			GAL3ST4	NM_024637	TSS200	N_Shelf	99766552	99604488	F	7	99766552
cg23095680	0.000624992	0.00014396	4.34144	1.64293e-05	0.0407118	1	407332	12	Red	I			LASS5	NM_147190	TSS1500	Island	50561308	48847575	F	12	50561308
cg15809959	0.00189648	0.00043699	4.33988	1.65432e-05	0.0407118	1	291523	17	both	II			SRCIN1	NM_025248	Body	S_Shore	36720382	33973908	R	17	36720382
cg07489488	-0.00122885	0.000283193	-4.33927	1.65872e-05	0.0407118	1	146100	10	Red	I	rs77886035		DIP2C	NM_014974	Body	S_Shelf	400897	390897	F	10	400897
cg06828726	0.00115976	0.000267457	4.33625	1.68103e-05	0.0410456	1	133263	1	both	II	rs3008455						88419677	88192265	F	1	88419677
cg19160672	-0.00221868	0.000512148	-4.33211	1.71203e-05	0.0414973	1	346451	6	both	II							90635241	90691962	F	6	90635241
cg01721569	0.0011553	0.000266725	4.33144	1.71713e-05	0.0414973	1	35336	2	Red	I						S_Shore	66810570	66664074	R	2	66810570
cg02502510	-0.00248666	0.000574383	-4.32928	1.73358e-05	0.0416809	1	51001	17	both	II			GPR142	NM_181790	TSS1500		72362447	69874042	F	17	72362447
cg13233799	0.000471886	0.000109136	4.32383	1.7757e-05	0.042477	1	244044	1	both	II			PTPRF;PTPRF;PTPRF;PTPRF	NM_002840;NM_130440;NM_002840;NM_130440	1stExon;1stExon;5'UTR;5'UTR	Island	43996745	43769332	F	1	43996745
cg08353090	-0.00290575	0.000672938	-4.318	1.8219e-05	0.0431648	1	162004	13	Grn	I						S_Shelf	19177626	18075626	R	13	19177626
cg11820605	0.0012492	0.000289309	4.31789	1.82278e-05	0.0431648	1	221471	11	Red	I			MTL5;MTL5	NM_001039656;NM_004923	TSS200;TSS200	S_Shore	68519066	68275642	R	11	68519066
cg04064160	0.00221422	0.000513913	4.30854	1.89934e-05	0.0447529	1	81624	8	both	II						Island	26048065	26103982	R	8	26048065
cg26620530	0.00115172	0.00026742	4.30677	1.91417e-05	0.0448781	1	464468	12	Grn	I						Island	115102726	113587109	R	12	115102726
cg20414098	0.000506634	0.000117673	4.30545	1.92529e-05	0.0449153	1	366355	11	both	II			SLC25A45;SLC25A45	NM_182556;NM_001077241	TSS200;TSS200	N_Shelf	65150159	64906735	R	11	65150159
cg20481789	0.000718112	0.00016688	4.30317	1.94462e-05	0.044991	1	367415	19	both	II			CLPTM1	NM_001294	TSS200	Island	45458522	50150362	R	19	45458522
cg25287591	-0.00150602	0.000350008	-4.30282	1.94763e-05	0.044991	1	442769	6	Red	I			COL11A2;COL11A2;COL11A2	NM_080679;NM_080681;NM_080680	Body;Body;Body		33149777	33257755	R	6	33149777
cg22935149	0.000337901	7.85707e-05	4.3006	1.96668e-05	0.0452095	1	404500	22	Red	I			KCNJ4	NM_152868	TSS1500	S_Shore	38851884	37181830	F	22	38851884
cg11891983	0.000729401	0.000169722	4.29763	1.9925e-05	0.0455338	1	222836	18	Red	I			RPL17;SNORD58A;SNORD58B;RPL17	NM_000985;NR_002571;NR_002572;NM_001035006	TSS200;TSS1500;TSS1500;TSS200	S_Shore	47018976	45272974	F	18	47018976
cg11241663	0.00235065	0.000547075	4.29676	2.00011e-05	0.0455338	1	211947	2	both	II						S_Shore	66810341	66663845	R	2	66810341
cg19333883	0.00239347	0.000557232	4.29529	2.01305e-05	0.045608	1	349003	11	both	II			ADAMTS15	NM_139055	Body	S_Shore	130320219	129825429	F	11	130320219
cg01734095	0.000459842	0.000107146	4.29172	2.04474e-05	0.0456858	1	35553	17	both	II			CAMKK1;CAMKK1	NM_172207;NM_032294	5'UTR;5'UTR	Island	3795656	3742405	F	17	3795656
cg04955877	-0.00133175	0.000310308	-4.29171	2.04484e-05	0.0456858	1	98883	8	both	II	rs61387153		ZHX2	NM_014943	5'UTR		123856590	123925771	R	8	123856590
cg27048409	0.000554931	0.000129305	4.29163	2.04557e-05	0.0456858	1	471966	19	both	II			ARHGEF1;ARHGEF1;ARHGEF1	NM_004706;NM_199002;NM_198977	5'UTR;Body;5'UTR	Island	42388722	47080562	F	19	42388722
cg01258653	0.00099664	0.000232426	4.28798	2.07852e-05	0.0460821	1	26357	16	Red	I			BAIAP3	NM_003933	Body	Island	1393103	1333104	R	16	1393103
cg01729820	0.000398724	9.29969e-05	4.2875	2.08287e-05	0.0460821	1	35478	17	Red	I			RAI1	NM_030665	5'UTR	Island	17585298	17526023	R	17	17585298
cg14632729	0.00182488	0.000425894	4.28482	2.10747e-05	0.04628	1	272460	7	both	II						S_Shelf	105755441	105542677	F	7	105755441
cg14500798	0.000490595	0.000114514	4.28415	2.11361e-05	0.04628	1	269663	7	Red	I		rs74751750				Island	98100126	97938062	F	7	98100126
cg25956966	-0.00233292	0.000544651	-4.28332	2.12128e-05	0.04628	1	453078	7	Red	I		rs2109826				N_Shore	157213519	156906280	F	7	157213519
cg00575005	0.000678196	0.000158556	4.27734	2.17743e-05	0.0471393	1	12227	6	Grn	I			RIPPLY2	NM_001009994	TSS200	Island	84562888	84619607	R	6	84562888
cg16483725	0.00121523	0.000284131	4.277	2.18067e-05	0.0471393	1	303011	5	both	II							122621240	122649139	R	5	122621240
cg13144004	0.00108186	0.000253034	4.27554	2.19465e-05	0.0471942	1	242572	3	both	II	rs2279197		UMPS	NM_000373	TSS200	N_Shore	124449104	125931794	F	3	124449104
cg20708411	0.00207712	0.000485917	4.27464	2.20324e-05	0.0471942	1	371016	5	both	II			CSNK1G3;CSNK1G3;CSNK1G3;CSNK1G3	NM_004384;NM_001044723;NM_001044722;NM_001031812	TSS1500;TSS1500;TSS1500;TSS1500	N_Shore	122847581	122875480	R	5	122847581
cg27020965	0.000795772	0.000186221	4.27327	2.21644e-05	0.0472621	1	471508	8	both	II			ESCO2	NM_001017420	TSS200	Island	27631987	27687906	R	8	27631987
cg05451842	0.00107328	0.000251509	4.26738	2.27418e-05	0.0478232	1	108246	14	both	II			ITPK1	NM_001142593;NM_014216;NM_001142594	Body;Body;Body	Island	93581139	92650892	F	14	93581139
cg12215675	-0.00507922	0.00119031	-4.26714	2.27657e-05	0.0478232	1	228287	6	both	II	rs77728177	rs41266329	TTLL2;TTLL2	NM_031949;NM_031949	1stExon;5'UTR		167738594	167658584	F	6	167738594
cg21844184	-0.00229646	0.000538247	-4.26656	2.2823e-05	0.0478232	1	388101	4	both	II							69859705	69894294	F	4	69859705
cg06608945	0.0012572	0.00029467	4.26645	2.28335e-05	0.0478232	1	128797	2	both	II	rs12694432	rs78377498	ARPC2;ARPC2	NM_152862;NM_005731	Body;Body	S_Shore	219082296	218790541	F	2	219082296
cg16119274	0.000600473	0.00014083	4.26381	2.30976e-05	0.0479717	1	296695	16	both	II			MPHOSPH6	NM_005792	TSS1500	S_Shore	82204391	80761892	F	16	82204391
cg15897310	0.000880092	0.000206415	4.26371	2.3108e-05	0.0479717	1	293041	6	both	II			CTGF	NM_001901	TSS200	Island	132272560	132314253	F	6	132272560
cg01125214	-0.00146306	0.000343386	-4.26069	2.34138e-05	0.0482525	1	23722	2	Red	I			AGAP1;AGAP1	NM_014914;NM_001037131	Body;Body		236888769	236553508	F	2	236888769
cg21084402	0.000685981	0.000161015	4.26035	2.3448e-05	0.0482525	1	376535	19	both	II			OCEL1	NM_024578	TSS200	Island	17336919	17197919	R	19	17336919
cg03322974	0.000882787	0.000207507	4.25425	2.40789e-05	0.0493353	1	67282	19	both	II			FXYD3;FXYD3;FXYD3;FXYD3;FXYD3;FXYD3;FXYD3;FXYD3	NM_001136012;NM_001136009;NM_001136010;NM_001136008;NM_001136011;NM_005971;NM_021910;NM_001136007	TSS1500;TSS1500;TSS1500;TSS1500;TSS1500;TSS1500;TSS1500;TSS1500		35605722	40297562	F	19	35605722
cg10957584	0.000297945	7.00658e-05	4.25236	2.42772e-05	0.04944	1	207144	16	both	II			FAM86A;FAM86A	NM_201598;NM_201400	TSS1500;TSS1500	Island	5148097	5088098	R	16	5148097
cg27073079	0.000445572	0.000104797	4.25177	2.43398e-05	0.04944	1	472422	19	Grn	I			LRRC4B	NM_001080457	5'UTR	S_Shore	51070961	55762773	F	19	51070961
cg07380095	0.000946313	0.000222671	4.24982	2.4547e-05	0.0496341	1	144114	6	both	II			PLEKHG1	NM_001029884	TSS1500	N_Shore	150920533	150962226	R	6	150920533
cg00915372	-0.00295893	0.000696401	-4.24889	2.4646e-05	0.0496341	1	19250	17	both	II			SEC14L1	NM_001143999;NM_003003;NM_001143998;NM_001039573;NM_001144001	Body;Body;Body;Body;Body	Island	75209460	72721055	R	17	75209460
cg06895295	0.00207867	0.000489448	4.24696	2.48533e-05	0.0498385	1	134696	6	both	II			DAAM2	NM_015345	TSS200	S_Shore	39760647	39868625	F	6	39760647
cg01864825	-0.00268014	0.00063156	-4.24368	2.52092e-05	0.0503381	1	38216	5	both	II			FAM105A	NM_019018	Body	S_Shelf	14585625	14638625	F	5	14585625
cg10594075	-0.00321329	0.000757534	-4.24178	2.54185e-05	0.0505419	1	201192	13	both	II			TNFRSF19	NM_148957	5'UTR	N_Shore	24152135	23050135	F	13	24152135
cg14924826	0.000395319	9.33449e-05	4.23504	2.61716e-05	0.0518206	1	277408	10	Red	I			NCRNA00081;NCRNA00081;SHOC2;NCRNA00081;NCRNA00081;NCRNA00081	NR_024141;NR_024142;NM_007373;NR_015402;NR_024140;NR_024143	TSS1500;TSS1500;5'UTR;TSS1500;TSS1500;TSS1500	Island	112679428	112669418	R	10	112679428
cg20009499	0.000529357	0.000125091	4.23176	2.65455e-05	0.052341	1	360348	17	both	II			SKA2;SKA2;SKA2;PRR11;SKA2	NM_182620;NM_182620;NM_001100595;NM_018304;NM_001100595	1stExon;5'UTR;1stExon;TSS1500;5'UTR	Island	57232567	54587349	F	17	57232567
cg07056955	0.000523142	0.000123724	4.22829	2.69466e-05	0.052537	1	137851	6	both	II			PDSS2	NM_020381	Body	N_Shore	107780019	107886712	R	6	107780019
cg20410810	0.00122333	0.000289341	4.22798	2.69834e-05	0.052537	1	366310	17	Red	I			CACNG4	NM_014405	Body	S_Shore	64962417	62392879	R	17	64962417
cg01588776	0.000694541	0.000164319	4.2268	2.71208e-05	0.052537	1	32893	1	both	II	rs605472		RIT1	NM_006912	TSS200		155881290	154147914	F	1	155881290
cg21604320	0.000445159	0.000105328	4.2264	2.71677e-05	0.052537	1	384615	4	Red	I			MGST2	NM_002413	1stExon		140587179	140806629	R	4	140587179
cg27531483	0.0003606	8.53267e-05	4.22611	2.72023e-05	0.052537	1	480081	1	Grn	I			KDM5B	NM_006618	Body	Island	202776874	201043497	F	1	202776874
cg09149149	0.000533298	0.000126282	4.22307	2.7561e-05	0.0530126	1	175914	6	both	II			C6orf176: LOC441177	NR_027284;NR_026861;NR_026860	Body;TSS200;TSS200	Island	166401618	166321608	F	6	166401618
ch.7.122480889F	0.00068153	0.000161576	4.21802	2.81687e-05	0.0539611	1	484980	7	both	II							122693653	122480889	F	7	122693653
cg12516359	0.00178898	0.000424394	4.21537	2.84922e-05	0.0543599	1	232952	11	Red	I						N_Shore	17717280	17673856	R	11	17717280
cg04601957	0.00150827	0.000357912	4.21407	2.8653e-05	0.0544462	1	92154	2	both	II						N_Shore	105467144	104833576	F	2	105467144

## Sheet: Sugary caffeinated drinks
Timms JA, Relton CL, Sharp GC, Rankin J, Strathdee G, McKay JA. Exploring a potential mechanistic role of DNA methylation in the relationship between in utero and post-natal environmental exposures and risk of childhood acute lymphoblastic leukaemia. Int J Cancer. 2019;145(11):2933-2943. doi:10.1002/ijc.32203
Table S6. Sugary caffeinated drinks
CpG list used in current study		Gene list used in Timms et al.
CpG	coef	se	tvalue	pvalue	FDR	Bonferroni	Index	CHR	COLOR_CHANNEL	INFINIUM_DESIGN_TYPE	PROBE_SNPS	PROBE_SNPS_10	UCSC_REFGENE_NAME	UCSC_REFGENE_ACCESSION	UCSC_REFGENE_GROUP	RELATION_TO_UCSC_CPG_ISLAND	MAPINFO	COORDINATE_36	STRAND	CHR37	COORDINATE_37
cg13759674	0.000937324	8.62269e-05	10.8704	1.91405e-25	9.01991e-20	9.01991e-20	254446	9	Red	I			GRIN1	NM_000832;NM_007327;NM_021569	Body;Body;Body	Island	140051205	139171026	R	9	140051205
cg03271965	0.000607565	6.28379e-05	9.66877	8.87384e-21	2.09089e-15	4.18178e-15	66295	11	Red	I			TMEM216	NM_016499;NM_016499	1stExon;5'UTR	Island	61160147	60916723	R	11	61160147
cg13557688	0.000281094	3.07457e-05	9.14255	7.33933e-19	1.15288e-13	3.45865e-13	250254	9	Red	I			ASTN2	NM_198186;NM_001099679;NM_012210;NM_014010;NM_198188;NM_012210;NM_198187;NM_001099679	Body;1stExon;1stExon;Body;TSS200;5'UTR;Body;5'UTR	Island	119449590	118489411	R	9	119449590
cg24449148	0.000571482	6.63459e-05	8.61368	5.13869e-17	6.054e-12	2.4216e-11	429142	11	Grn	I			TMEM216;TMEM216	NM_016499;NM_016499	1stExon;5'UTR	Island	61160132	60916708	R	11	61160132
cg24109852	0.000668367	7.90293e-05	8.45721	1.73973e-16	1.63969e-11	8.19846e-11	423818	15	both	II			ABHD2;ABHD2	NM_152924;NM_007011	5'UTR;5'UTR	Island	89632127	87433131	R	15	89632127
cg25308542	0.00140239	0.000173078	8.10262	2.58536e-15	1.81163e-10	1.21835e-09	443066	13	Red	I			MIR17HG;MIR17HG	NR_027349;NR_027350	Body;Body	Island	92000113	90798114	F	13	92000113
cg01050423	0.000806032	9.95436e-05	8.09727	2.69103e-15	1.81163e-10	1.26814e-09	22137	2	Grn	I			SLC9A2	NM_003048	TSS200	Island	103236078	102602510	R	2	103236078
cg09320746	0.000468551	6.14213e-05	7.62848	8.26434e-14	4.86819e-09	3.89455e-08	178964	13	both	II			ENOX1;ENOX1	NM_017993;NM_017993	5'UTR;1stExon	Island	44361019	43259019	R	13	44361019
cg25905674	0.00215214	0.000282836	7.60913	9.48566e-14	4.96678e-09	4.4701e-08	452225	17	Red	I						Island	43047856	40403382	F	17	43047856
cg15857329	0.000525997	7.12683e-05	7.38051	4.73081e-13	2.22938e-08	2.22938e-07	292423	8	Red	I			C8orf73	NM_001100878	Body	N_Shore	144653570	144724713	F	8	144653570
cg27020965	0.000732289	0.000101689	7.20125	1.62173e-12	6.94762e-08	7.64238e-07	471508	8	both	II			ESCO2	NM_001017420	TSS200	Island	27631987	27687906	R	8	27631987
cg09678836	0.000424629	6.1199e-05	6.9385	9.43323e-12	3.70449e-07	4.44539e-06	185200	13	Grn	I			MCF2L	NM_001112732	Body	S_Shore	113623844	112671845	F	13	113623844
cg18944135	-0.00145918	0.000210758	-6.92345	1.04175e-11	3.71114e-07	4.90925e-06	343319	10	Grn	I							131034897	130924887	F	10	131034897
cg18362978	0.00199605	0.000288662	6.91484	1.10252e-11	3.71114e-07	5.1956e-06	333920	6	Red	I						S_Shore	28864188	28972167	R	6	28864188
cg27239171	-0.00263001	0.000383127	-6.86458	1.53308e-11	4.77503e-07	7.22463e-06	475181	20	both	II						N_Shelf	31120098	30583759	F	20	31120098
cg19698570	0.000111861	1.63157e-05	6.85603	1.62124e-11	4.77503e-07	7.64005e-06	354924	19	Grn	I			DOHH;DOHH	NM_031304;NM_001145165	TSS1500;TSS200	S_Shore	3500953	3451953	R	19	3500953
cg26536460	-0.000604731	9.0073e-05	-6.71379	4.07335e-11	1.12915e-06	1.91956e-05	463025	1	Red	I	rs9439441		ATAD3A;ATAD3A;ATAD3A	NM_018188;NM_001170535;NM_001170536	Body;Body;Body	Island	1456875	1446738	F	1	1456875
cg20821466	-0.00200211	0.000299105	-6.69367	4.63431e-11	1.15747e-06	2.18391e-05	372728	7	both	II			RNF216;RNF216	NM_207111;NM_207116	Body;Body		5666097	5632623	F	7	5666097
cg19937938	0.00147595	0.000220535	6.69258	4.66675e-11	1.15747e-06	2.1992e-05	359235	20	Red	I			RSPO4	NM_001040007;NM_001029871	TSS200;TSS200	Island	983002	931002	R	20	983002
cg04600018	0.000351769	5.56868e-05	6.31693	4.88793e-10	1.15171e-05	0.000230343	92121	7	both	II			MAD1L1	NM_001013837;NM_001013836;NM_003550	5'UTR;5'UTR;5'UTR	N_Shore	2271814	2238340	F	7	2271814
cg18829186	0.00114372	0.000182972	6.2508	7.30398e-10	1.60299e-05	0.000344199	341534	14	both	II			TMED10	NM_006827	TSS1500	S_Shore	75643591	74713344	R	14	75643591
cg20152731	0.00023049	3.68974e-05	6.24679	7.48347e-10	1.60299e-05	0.000352657	362544	1	both	II			GMEB1;GMEB1	NM_024482;NM_006582	TSS200;TSS200		28995092	28867679	F	1	28995092
ch.3.1381988F	0.00093426	0.000150465	6.20917	9.38864e-10	1.92364e-05	0.000442438	484293	3	both	II			CADPS	NM_003716;NM_183394;NM_183393	Body;Body;Body		62666551	62641590	F	3	62666551
cg17275781	0.000778657	0.000128104	6.07832	2.04765e-09	3.88022e-05	0.000964952	316282	14	both	II						Island	103740085	102809838	R	14	103740085
cg02966200	-0.00196436	0.000323221	-6.07743	2.05848e-09	3.88022e-05	0.000970054	60421	2	both	II			SERPINE2;SERPINE2;SERPINE2;SERPINE2	NM_001136530;NM_006216;NM_001136528;NM_001136529	Body;Body;Body;Body		224866483	224574727	F	2	224866483
cg10016610	0.00151354	0.000256122	5.90943	5.48717e-09	9.74609e-05	0.00258582	190916	11	Red	I			ROBO3	NM_022370	Body	Island	124735994	124241204	F	11	124735994
cg00644452	0.000301633	5.10689e-05	5.90639	5.58399e-09	9.74609e-05	0.00263144	13662	17	both	II			SCRN2;SCRN2	NM_001145023;NM_138355	TSS200;TSS200	Island	45918773	43273772	F	17	45918773
cg22824060	0.000501818	8.56433e-05	5.8594	7.31445e-09	0.000123104	0.00344692	402669	5	Grn	I	rs11556104	rs41268429	PPWD1;CENPK;CENPK	NM_015342;NM_022145;NM_022145	TSS200;5'UTR;1stExon	Island	64858933	64894689	F	5	64858933
cg02898500	-0.00202455	0.000348479	-5.80967	9.71342e-09	0.000157842	0.00457743	58936	13	Red	I			PROZ	NM_003891	3'UTR		113826554	112874555	F	13	113826554
cg25017777	0.00218608	0.000377014	5.7984	1.03556e-08	0.000162669	0.00488008	438642	1	Red	I			H6PD	NM_004285	5'UTR	S_Shelf	9298817	9221404	F	1	9298817
cg02322252	0.000639861	0.000110887	5.7704	1.21348e-08	0.000184469	0.00571853	47412	5	both	II			GABRA1	NM_001127645;NM_001127646;NM_001127644;NM_000806;NM_001127643	TSS1500;TSS1500;TSS1500;5'UTR;TSS200		161274488	161207066	R	5	161274488
cg27455049	0.000363352	6.3209e-05	5.74842	1.37365e-08	0.00020229	0.00647328	478840	17	Red	I			C17orf42	NM_024683	TSS200	Island	29233411	26257537	F	17	29233411
cg00629117	-0.00109525	0.000192117	-5.70093	1.79322e-08	0.000256076	0.00845052	13373	16	Red	I			IGFALS;IGFALS;IGFALS	NR_027389;NM_004970;NM_001146006	TSS200;TSS1500;TSS1500	S_Shelf	1844932	1784933	R	16	1844932
cg09326107	-0.0016188	0.000287057	-5.6393	2.52722e-08	0.000350278	0.0119095	179076	11	Red	I							41809835	41766411	R	11	41809835
cg11784742	-0.00238001	0.000429582	-5.54031	4.35594e-08	0.000586493	0.0205273	220734	10	Red	I			SNCG	NM_003087	3'UTR		88722838	88712818	R	10	88722838
cg26549034	0.000908822	0.000165287	5.49846	5.46955e-08	0.000715977	0.0257752	463291	1	Red	I			RPRD2	NM_015203	1stExon	Island	150337202	148603826	R	1	150337202
cg14083397	0.00196935	0.000361078	5.45408	6.95193e-08	0.000885427	0.0327608	261161	20	both	II			RBCK1;RBCK1	NM_006462;NM_031229	TSS1500;TSS1500	Island	388473	336473	R	20	388473
cg03756088	0.000245868	4.52417e-05	5.43454	7.72209e-08	0.000957636	0.0363902	75889	1	Grn	I			GALNT2	NM_004481	1stExon	Island	230203084	228269707	R	1	230203084
cg23479658	0.000496735	9.20592e-05	5.39582	9.50018e-08	0.00114793	0.0447694	413560	4	both	II			LIAS;RPL9;RPL9;LIAS	NM_006859;NM_001024921;NM_000661;NM_194451	Body;TSS1500;TSS1500;Body	S_Shore	39460910	39137305	R	4	39460910
cg05059224	-0.00210745	0.000391705	-5.38019	1.03253e-07	0.00121645	0.0486579	100883	8	Grn	I							117962136	118031317	R	8	117962136
cg02065478	-0.00150349	0.000280371	-5.3625	1.13434e-07	0.00130379	0.0534554	42381	13	both	II	rs74371012	rs77320071				N_Shelf	111667044	110465045	F	13	111667044
cg00513952	-0.00214872	0.000403795	-5.32132	1.41045e-07	0.00158255	0.0664673	10947	16	both	II							57351118	55908619	R	16	57351118
cg25141720	0.000620343	0.000117151	5.29523	1.61796e-07	0.00170596	0.0762459	440630	9	both	II			GAS1;GAS1	NM_002048;NM_002048	5'UTR;1stExon	Island	89561826	88751646	R	9	89561826
cg11960711	0.00105398	0.000199069	5.29457	1.6236e-07	0.00170596	0.0765118	223963	19	both	II			ITGB1BP3;ITGB1BP3	NM_170678;NM_170678	5'UTR;1stExon	N_Shore	3933114	3884114	R	19	3933114
cg00363841	0.00207872	0.00039266	5.29393	1.62904e-07	0.00170596	0.0767681	7690	7	Red	I			SNX8	NM_013321	TSS200	S_Shore	2354214	2320740	F	7	2354214
cg06340768	0.000785919	0.000148912	5.27775	1.77322e-07	0.00181658	0.0835625	124044	10	both	II			SGPL1	NM_003901	TSS200	Island	72575541	72245547	F	10	72575541
cg05162750	0.000105059	2.00116e-05	5.24992	2.05064e-07	0.00205609	0.0966362	102782	17	Grn	I			TBX2	NM_005994	TSS1500	Island	59476505	56831287	R	17	59476505
cg03950590	0.000761974	0.000147734	5.15774	3.30354e-07	0.00324331	0.155679	79438	15	both	II			CCNB2	NM_004701	TSS200	N_Shore	59397186	57184478	F	15	59397186
cg16760812	-0.00158806	0.000317821	-4.9967	7.46695e-07	0.00718119	0.351879	308214	17	both	II	rs730713		MGAT5B;MGAT5B	NM_144677;NM_198955	Body;Body		74913669	72425264	F	17	74913669
cg12990337	0.00119568	0.000240841	4.9646	8.76167e-07	0.00825784	0.412892	240311	2	both	II						S_Shore	168151004	167859250	R	2	168151004
cg04835284	0.00126423	0.000254971	4.95833	9.03873e-07	0.00835192	0.425948	96422	10	both	II			SEC31B	NM_015490	TSS200	S_Shore	102279758	102269748	R	10	102279758
cg04181831	0.000530775	0.000107463	4.93916	9.93928e-07	0.00900743	0.468386	84038	6	Grn	I		rs9468813	MDC1	NM_014641	5'UTR	Island	30684873	30792852	F	6	30684873
cg23270808	0.00153026	0.000310451	4.92914	1.04435e-06	0.00928581	0.492148	410287	2	Grn	I			OR7E91P	NR_002185	TSS200		71251169	71104677	R	2	71251169
cg07782630	0.000327433	6.66353e-05	4.9138	1.12641e-06	0.00982999	0.530819	151479	9	both	II			ASTN2;TRIM32;ASTN2;ASTN2;ASTN2;TRIM32	NM_198186;NM_001099679;NM_014010;NM_198188;NM_198187;NM_012210	Body;TSS200;Body;TSS200;Body;TSS200	Island	119449545	118489366	R	9	119449545
cg16686757	-0.00156856	0.000322489	-4.86391	1.43852e-06	0.0123255	0.677901	306833	19	both	II	rs7253743		PRX;PRX	NM_020956;NM_181882	Body;Body	N_Shore	40908756	45600596	F	19	40908756
cg06469345	0.00050082	0.000104469	4.79393	2.01988e-06	0.0169976	0.951863	126284	4	Grn	I			DRD5	NM_000798	TSS200	Island	9783246	9392344	F	4	9783246
cg18651291	-0.00188349	0.000393734	-4.78366	2.1223e-06	0.0175461	1	338650	10	both	II			MGMT	NM_002412	Body		131445468	131335458	R	10	131445468
cg02635567	-7.00248e-05	1.46712e-05	-4.77292	2.2347e-06	0.0181569	1	53730	15	Grn	I			DENND4A;DENND4A	NM_005848;NM_001144823	TSS200;TSS200	Island	66084779	63871833	R	15	66084779
cg09894284	0.00058676	0.000124666	4.70665	3.06617e-06	0.0241292	1	188893	12	both	II			NTN4	NM_021229	Body	N_Shore	96183466	94707597	F	12	96183466
cg23658477	0.00147063	0.000312486	4.70624	3.07216e-06	0.0241292	1	416443	12	Grn	I						Island	22094371	21985638	R	12	22094371
cg26777861	0.000253265	5.42475e-05	4.6687	3.66881e-06	0.028343	1	467079	4	both	II			PDGFC	NM_016205	1stExon	N_Shore	157892013	158111463	R	4	157892013
cg19987180	-0.00118588	0.00025439	-4.66167	3.79228e-06	0.0288243	1	359988	13	both	II							59102702	58000703	R	13	59102702
cg27616227	0.00167758	0.000360681	4.65116	3.98429e-06	0.029803	1	481548	8	Grn	I			ANGPT1	NM_001146	TSS200		108510314	108579490	R	8	108510314
cg17496447	-4.97241e-05	1.0773e-05	-4.61561	4.70563e-06	0.0346487	1	320043	4	Grn	I			SMARCA5	NM_003601	1stExon	Island	144435124	144654574	F	4	144435124
cg14632729	0.00101627	0.000222181	4.57408	5.70756e-06	0.0413796	1	272460	7	both	II						S_Shelf	105755441	105542677	F	7	105755441
cg24862514	0.000594565	0.000130478	4.55682	6.18147e-06	0.0441365	1	436081	11	Grn	I		rs35233683	TP53I11;TP53I11	NM_006034;NM_001076787	TSS200;TSS200	Island	44972672	44929248	F	11	44972672

## Sheet: Smoking all pregnancy
Timms JA, Relton CL, Sharp GC, Rankin J, Strathdee G, McKay JA. Exploring a potential mechanistic role of DNA methylation in the relationship between in utero and post-natal environmental exposures and risk of childhood acute lymphoblastic leukaemia. Int J Cancer. 2019;145(11):2933-2943. doi:10.1002/ijc.32203
Table S6. Smoking (throughout)
CpG list used in current study		Gene list used in Timms et al.
CpG	coef	se	tvalue	pvalue	FDR	Bonferroni	Index	CHR	COLOR_CHANNEL	INFINIUM_DESIGN_TYPE	PROBE_SNPS	PROBE_SNPS_10	UCSC_REFGENE_NAME	UCSC_REFGENE_ACCESSION	UCSC_REFGENE_GROUP	RELATION_TO_UCSC_CPG_ISLAND	MAPINFO	COORDINATE_36	STRAND	CHR37	COORDINATE_37
cg05575921	-0.0886675	0.00640248	-13.8489	8.78651e-39	4.14063e-33	4.14063e-33	110452	5	Red	I			AHRR	NM_020731	Body	N_Shore	373378	426378	F	5	373378
cg09935388	-0.142873	0.0172536	-8.28078	6.07303e-16	1.43095e-10	2.8619e-10	189578	1	both	II			GFI1;GFI1;GFI1	NM_001127215;NM_001127216;NM_005263	Body;Body;Body	Island	92947588	92720176	F	1	92947588
cg05549655	0.0401975	0.00542911	7.40407	3.75008e-13	5.89073e-08	1.76722e-07	110002	15	both	II	rs36090160		CYP1A1	NM_000499	TSS1500	Island	75019143	72806196	F	15	75019143
cg12803068	0.0997005	0.0139255	7.15955	2.02598e-12	2.38684e-07	9.54738e-07	237484	7	both	II			MYO1G	NM_033054	Body	S_Shore	45002919	44969444	F	7	45002919
cg18146737	-0.145809	0.0220678	-6.60731	7.68125e-11	7.23955e-06	3.61977e-05	330352	1	Grn	I			GFI1;GFI1;GFI1	NM_001127215;NM_001127216;NM_005263	Body;Body;Body	Island	92946700	92719288	R	1	92946700
cg04180046	0.0841979	0.0134877	6.24256	7.40406e-10	5.81525e-05	0.000348915	83992	7	both	II			MYO1G	NM_033054	Body	Island	45002736	44969261	F	7	45002736
cg12876356	-0.128282	0.0208556	-6.15099	1.28549e-09	8.65409e-05	0.000605786	238585	1	both	II	rs77096733		GFI1;GFI1;GFI1	NM_001127215;NM_001127216;NM_005263	Body;Body;Body	Island	92946825	92719413	F	1	92946825
cg12101586	0.0682432	0.0117489	5.80845	9.51485e-09	0.000560482	0.00448385	226386	15	Red	I			CYP1A1	NM_000499	TSS1500	Island	75019203	72806256	F	15	75019203
cg09662411	-0.0849111	0.0150558	-5.63974	2.45953e-08	0.00128783	0.0115905	184890	1	both	II			GFI1;GFI1;GFI1	NM_001127215;NM_001127216;NM_005263	Body;Body;Body	Island	92946132	92718720	F	1	92946132
cg25949550	-0.0155965	0.0028545	-5.46383	6.45311e-08	0.00304102	0.0304102	452948	7	both	II			CNTNAP2	NM_014141	Body	S_Shore	145814306	145445239	F	7	145814306
cg14179389	-0.0593352	0.0112857	-5.25756	1.9336e-07	0.00775821	0.0911206	263107	1	Red	I			GFI1;GFI1;GFI1	NM_001127215;NM_001127216;NM_005263	Body;Body;Body	Island	92947961	92720549	R	1	92947961
cg23461926	0.0338428	0.00644201	5.25345	1.97557e-07	0.00775821	0.0930985	413272	5	both	II			SPINK7;SPINK7	NM_032566;NM_032566	5'UTR;1stExon		147691991	147672184	R	5	147691991
cg11924019	0.0367681	0.00708604	5.1888	2.76507e-07	0.0100233	0.130303	223294	15	both	II			CYP1A1	NM_000499	TSS1500	Island	75019283	72806336	R	15	75019283
cg11140305	-0.00774497	0.0015182	-5.10143	4.33078e-07	0.0145776	0.204087	210125	1	Red	I			SH3BP5L	NM_030645	Body	Island	249106302	247072925	R	1	249106302
cg22132788	0.0411074	0.00810788	5.07005	5.07965e-07	0.0159585	0.239377	392375	7	Red	I			MYO1G	NM_033054	Body	Island	45002486	44969011	R	7	45002486
cg08356027	-0.0198446	0.00396284	-5.00767	6.95788e-07	0.020493	0.327889	162063	17	Red	I			ASPSCR1	NM_024083	Body	N_Shelf	79941053	77534342	R	17	79941053
cg23666856	-0.0180677	0.00362772	-4.98047	7.97258e-07	0.0221004	0.375706	416594	2	both	II			TSSC1	NM_003310	Body		3200801	3179808	F	2	3200801
cg07339236	-0.0314647	0.00649221	-4.84654	1.54391e-06	0.0404202	0.727564	143366	20	both	II			ATP9A	NM_006045	Body		50312490	49745897	R	20	50312490
cg06940195	-0.0513176	0.010639	-4.82352	1.72687e-06	0.0424701	0.813783	135573	7	both	II			SRPK2	NM_182692	Body	Island	104941977	104729213	F	7	104941977
cg18092474	0.0819036	0.0170431	4.80568	1.88293e-06	0.0424701	0.887328	329323	15	both	II	rs36018288		CYP1A1	NM_000499	TSS1500	Island	75019302	72806355	F	15	75019302
cg27629977	0.00598395	0.00124546	4.80462	1.89258e-06	0.0424701	0.891872	481785	2	Red	I			CTNNA2;LRRTM1;CTNNA2	NM_004389;NM_178839;NM_001164883	Body;TSS200;Body	Island	80531633	80385144	R	2	80531633
cg19474546	0.0424388	0.00890859	4.76381	2.30424e-06	0.0493576	1	351216	14	both	II						N_Shelf	35999002	35068753	F	14	35999002

## Sheet: Folic acid supplements
Timms JA, Relton CL, Sharp GC, Rankin J, Strathdee G, McKay JA. Exploring a potential mechanistic role of DNA methylation in the relationship between in utero and post-natal environmental exposures and risk of childhood acute lymphoblastic leukaemia. Int J Cancer. 2019;145(11):2933-2943. doi:10.1002/ijc.32203
Table S6. Folic Acid
CpG list used in current study		Gene list used in Timms et al.
CpG	coef	se	tvalue	pvalue	FDR	Bonferroni	Index	CHR	COLOR_CHANNEL	INFINIUM_DESIGN_TYPE	PROBE_SNPS	PROBE_SNPS_10	UCSC_REFGENE_NAME	UCSC_REFGENE_ACCESSION	UCSC_REFGENE_GROUP	RELATION_TO_UCSC_CPG_ISLAND	MAPINFO	COORDINATE_36	STRAND	CHR37	COORDINATE_37
cg12688965	-0.0277642	0.00512382	-5.41864	8.25032e-08	0.0204427	0.0388795	235798	8	Red	I			ZC3H3	NM_015117	Body		144582077	144653220	F	8	144582077
cg08120009	-0.049569	0.00916371	-5.40926	8.67599e-08	0.0204427	0.0408854	157580	8	both	II			TRAPPC9;TRAPPC9	NM_001160372;NM_031466	Body;Body		140989704	141058886	F	8	140989704
cg27314798	-0.0411507	0.00782108	-5.26151	1.89771e-07	0.0231727	0.0894294	476502	9	both	II						Island	139586825	138706646	R	9	139586825
cg19681357	-0.0104758	0.00199823	-5.24251	2.09585e-07	0.0231727	0.0987665	354633	19	Red	I			LPHN1;LPHN1	NM_014921;NM_001008701	Body;Body	Island	14261858	14122858	R	19	14261858
cg04305082	-0.046169	0.00885851	-5.21183	2.45866e-07	0.0231727	0.115864	86471	16	both	II			KIAA0182;KIAA0182	NM_001134473;NM_014615	Body;Body		85699754	84257255	F	16	85699754
cg04230253	-0.00560628	0.00110557	-5.07092	5.06595e-07	0.0381295	0.238732	84997	1	Red	I			SLC45A1	NM_001080397	Body	Island	8390746	8313333	F	1	8390746
cg26104143	0.00511284	0.00101267	5.04888	5.66382e-07	0.0381295	0.266906	455421	4	Red	I						S_Shore	41869579	41564336	R	4	41869579
cg20561938	-0.0354526	0.00709546	-4.99651	7.36968e-07	0.0434118	0.347295	368585	6	both	II		rs9261298	RNF39;RNF39	NM_170769;NM_025236	Body;Body	S_Shore	30039900	30147879	F	6	30039900
cg01268367	-0.0262577	0.00528014	-4.97292	8.29159e-07	0.0434155	0.39074	26517	21	both	II			KCNJ6	NM_002240	Body	N_Shore	39046423	37968293	R	21	39046423

## Sheet: Coffee
Timms JA, Relton CL, Sharp GC, Rankin J, Strathdee G, McKay JA. Exploring a potential mechanistic role of DNA methylation in the relationship between in utero and post-natal environmental exposures and risk of childhood acute lymphoblastic leukaemia. Int J Cancer. 2019;145(11):2933-2943. doi:10.1002/ijc.32203
Table S6.Coffee
CpG list used in current study		Gene list used in Timms et al.
CpG	coef	se	tvalue	pvalue	FDR	Bonferroni	Index	CHR	COLOR_CHANNEL	INFINIUM_DESIGN_TYPE	PROBE_SNPS	PROBE_SNPS_10	UCSC_REFGENE_NAME	UCSC_REFGENE_ACCESSION	UCSC_REFGENE_GROUP	RELATION_TO_UCSC_CPG_ISLAND	MAPINFO	COORDINATE_36	STRAND	CHR37	COORDINATE_37
cg17154605	0.00094	0.000123	7.61088	9.18e-14	4.32e-08	4.32e-08	314339	1	Grn	I			ERI3	NM_024066	TSS1500	S_Shore	44821233	44593820	F	1	44821233
cg25774608	0.000542	7.47e-05	7.25403	1.11e-12	2.62e-07	5.24e-07	450473	12	both	II		rs77167951					6250507	6120768	R	12	6250507
cg05528280	-0.00107	0.000171	-6.25147	7.2e-10	0.000113	0.000339	109658	10	Red	I			DIP2C	NM_014974	Body	N_Shore	464225	454225	F	10	464225
cg00935819	-0.00105	0.00017	-6.16698	1.2e-09	0.000141	0.000564	19664	1	both	II			HORMAD1	NM_032132	Body		150672619	148939243	R	1	150672619
cg26603910	-0.00184	0.000313	-5.87919	6.48e-09	0.000611	0.00305	464182	17	both	II		rs11658970				S_Shore	81014009	78607298	R	17	81014009
cg26190136	0.000174	3.2e-05	5.42948	7.89e-08	0.0062	0.0372	457001	15	both	II			IDH3A	NM_005530	TSS1500	N_Shore	78441442	76228497	R	15	78441442
cg07839336	0.000217	4.13e-05	5.24676	2.07e-07	0.014	0.0977	152565	6	Red	I							3054085	2999084	F	6	3054085
cg20447656	-2.49e-05	4.85e-06	-5.1252	3.88e-07	0.0229	0.183	366869	22	Grn	I			C22orf9	NM_001009880	1stExon	Island	45636559	44015223	F	22	45636559
cg10440483	0.000101	2.03e-05	4.98074	8.05e-07	0.0383	0.379	198386	1	Grn	I			ASAP3;ASAP3	NM_017707;NM_001143778	Body;Body	Island	23810433	23683020	R	1	23810433
cg13493749	0.000514	0.000104	4.96136	8.87e-07	0.0383	0.418	248944	9	Grn	I			FAM120A;FAM120AOS	NM_014612;NM_198841	1stExon;Body	Island	96214374	95254195	F	9	96214374
cg22648015	-0.000659	0.000133	-4.95985	8.93e-07	0.0383	0.421	399789	20	Grn	I	rs8386		GNAS;GNAS;GNAS;GNAS;GNAS;GNAS;GNAS;GNAS	NM_001077488;NM_000516;NM_001077490;NM_080426;NR_003259;NM_016592;NM_080425;NM_001077489	Body;Body;3'UTR;Body;Body;3'UTR;Body;Body		57485794	56919189	F	20	57485794
cg24547092	2.94e-05	5.98e-06	4.92706	1.05e-06	0.0413	0.495	430837	6	Grn	I			C6orf129	NM_138493	TSS200	Island	37467765	37575743	R	6	37467765
cg07843027	0.000278	5.74e-05	4.84126	1.6e-06	0.0538	0.754	152631	16	both	II	rs75857382		TMEM170A	NM_145254	TSS1500	S_Shore	75498835	74056336	F	16	75498835
cg20821466	-0.000739	0.000153	-4.838	1.63e-06	0.0538	0.766	372728	7	both	II			RNF216;RNF216	NM_207111;NM_207116	Body;Body		5666097	5632623	F	7	5666097
cg09537031	0.000302	6.27e-05	4.82716	1.71e-06	0.0538	0.808	182740	8	both	II			SH2D4A	NM_022071	5'UTR	Island	19171706	19215986	R	8	19171706

## Sheet: Reported colds
Timms JA, Relton CL, Sharp GC, Rankin J, Strathdee G, McKay JA. Exploring a potential mechanistic role of DNA methylation in the relationship between in utero and post-natal environmental exposures and risk of childhood acute lymphoblastic leukaemia. Int J Cancer. 2019;145(11):2933-2943. doi:10.1002/ijc.32203
Table S6. Reported cold (6 months)
CpG list used in current study		Gene list used in Timms et al.
CpG	coef	se	tvalue	pvalue	FDR	Bonferroni	Index	CHR	COLOR_CHANNEL	INFINIUM_DESIGN_TYPE	PROBE_SNPS	PROBE_SNPS_10	UCSC_REFGENE_NAME	UCSC_REFGENE_ACCESSION	UCSC_REFGENE_GROUP	RELATION_TO_UCSC_CPG_ISLAND	MAPINFO	COORDINATE_36	STRAND	CHR37	COORDINATE_37
cg14403130	-0.0209371	0.00373894	-5.59974	3.03659e-08	0.00717357	0.0143099	267720	1	both	II			RNF220	NM_018150	5'UTR	Island	44873057	44645644	R	1	44873057
cg19929126	-0.00356788	0.000644785	-5.53344	4.37358e-08	0.00717357	0.0206104	359074	7	Red	I			TRIL	NM_014817	TSS200	Island	28998195	28964720	R	7	28998195
cg05555772	-0.0194692	0.0035456	-5.49108	5.51092e-08	0.00717357	0.0259701	110103	3	Red	I			SUCLG2	NM_003848	1stExon	Island	67704970	67787660	F	3	67704970
cg26725201	-0.00779752	0.00142695	-5.46448	6.36661e-08	0.00717357	0.0300025	466333	6	Red	I							3023598	2968597	R	6	3023598
cg04016431	-0.0121852	0.00224462	-5.42861	7.72738e-08	0.00717357	0.0364151	80783	6	both	II			TRIM31	NM_007028	Body	Island	30071399	30179378	F	6	30071399
cg12975464	-0.00233081	0.000431833	-5.39749	9.1335e-08	0.00717357	0.0430415	240072	4	Red	I			MAML3	NM_018717	TSS200	Island	141075368	141294818	R	4	141075368
cg06646650	-0.00845425	0.00159657	-5.29527	1.57245e-07	0.0105859	0.0741014	129648	5	Red	I			CCNG1;CCNG1	NM_004060;NM_199246	TSS200;TSS200	Island	162864474	162797052	F	5	162864474
cg17522727	0.00634913	0.00121417	5.22919	2.22335e-07	0.0127236	0.104775	320541	11	Red	I			SLC25A22	NM_024698	Body	N_Shelf	794867	784867	R	11	794867
cg21211038	-0.00587698	0.00113071	-5.19759	2.62046e-07	0.0127236	0.123489	378781	9	Grn	I			SNAPC3	NM_001039697	TSS200	Island	15422769	15412769	R	9	15422769
cg02689951	-0.02371	0.00456681	-5.19182	2.69999e-07	0.0127236	0.127236	54740	3	Grn	I			KIAA0226;KIAA0226	NM_014687;NM_001145642	Body;5'UTR	Island	197463378	198947775	F	3	197463378
cg04006722	-0.00466514	0.000904241	-5.15918	3.19604e-07	0.0129872	0.150613	80583	4	Red	I			GLRB	NM_001166060;NM_001166061;NM_000824	TSS1500;TSS200;TSS200	Island	157997173	158216623	R	4	157997173
cg09048251	-0.0270276	0.00525789	-5.14038	3.52054e-07	0.0129872	0.165905	174232	5	Red	I						Island	77253974	77289730	R	5	77253974
cg03451296	-0.00603564	0.00117494	-5.13697	3.5827e-07	0.0129872	0.168834	69802	14	Grn	I			CRIP2	NM_001312	TSS1500	Island	105940391	105011436	R	14	105940391
cg21028260	0.0324306	0.00639444	5.07169	4.99995e-07	0.0156776	0.235622	375697	2	both	II		rs61758709	ARHGEF4	NM_032995;NM_015320	3'UTR;Body		131803637	131520107	F	2	131803637
cg08901867	0.0300366	0.00592742	5.06739	5.1103e-07	0.0156776	0.240822	171812	17	both	II			TTLL6;TTLL6	NM_173623;NM_001130918	Body;Body		46871042	44226041	R	17	46871042
cg21492832	-0.00900997	0.00178085	-5.05935	5.32293e-07	0.0156776	0.250842	382737	14	Red	I			TMEM121	NM_025268	5'UTR	Island	105993308	105064353	R	14	105993308
cg15617019	-0.00664422	0.00131959	-5.03507	6.01819e-07	0.0158748	0.283606	288371	2	both	II			MYO1B;MYO1B;MYO1B	NM_012223;NM_001130158;NM_001161819	5'UTR;5'UTR;5'UTR	S_Shore	192110957	191819202	R	2	192110957
cg12974832	0.0189446	0.00376365	5.03358	6.06361e-07	0.0158748	0.285746	240065	8	both	II			SNTB1	NM_021021	Body		121666457	121735638	R	8	121666457
cg02961807	-0.0327121	0.00651497	-5.02107	6.45807e-07	0.0160176	0.304335	60323	11	both	II			NRXN2	NM_138734;NM_138732;NM_015080	TSS1500;Body;Body	S_Shore	64411504	64168080	F	11	64411504
cg05457923	-0.00626486	0.00125927	-4.97499	8.13622e-07	0.0177371	0.383418	108349	6	Grn	I			CNKSR3;CNKSR3	NM_173515;NM_173515	5'UTR;1stExon	Island	154831692	154873384	F	6	154831692
cg18020381	-0.00578568	0.00116491	-4.96664	8.48251e-07	0.0177371	0.399736	328076	5	Red	I			CCNG1;CCNG1	NM_004060;NM_199246	TSS200;TSS200	Island	162864458	162797036	F	5	162864458
cg18532089	-0.0104835	0.00211203	-4.96367	8.60892e-07	0.0177371	0.405694	336769	5	Red	I						Island	785514	838514	F	5	785514
cg02632822	0.026996	0.00543993	4.96256	8.65688e-07	0.0177371	0.407953	53658	3	both	II	rs4577513		LOC647309	NM_001146686	Body	N_Shore	190578733	192061427	F	3	190578733
cg12781834	-0.0043762	0.000885195	-4.94376	9.50527e-07	0.0186639	0.447934	237118	17	Red	I			DNAJC7;NKIRAS2;DNAJC7;DNAJC7;DNAJC7	NM_001144766;NM_001001349;NR_029431;NM_003315;NM_001144766	1stExon;TSS1500;Body;Body;5'UTR	Island	40169085	37422611	F	17	40169085
cg14851468	0.0355408	0.00724601	4.90488	1.15224e-06	0.0217197	0.542992	276234	5	both	II			C5orf60	NM_001142306	Body		179071604	179004210	F	5	179071604
cg11794877	-0.00639349	0.00131771	-4.85197	1.494e-06	0.0270787	0.704046	220948	15	Red	I			WHAMML2	NR_026589	Body	Island	28983117	26782158	R	15	28983117
cg03586437	-0.0264323	0.00546392	-4.83761	1.60244e-06	0.0279684	0.755147	72543	1	Red	I			TMEM63A;TMEM63A	NM_014698;NM_014698	1stExon;5'UTR	Island	226070052	224136675	F	1	226070052
cg01588993	0.0440047	0.00913576	4.81675	1.77354e-06	0.0298491	0.835776	32896	12	both	II							58970138	57256405	R	12	58970138
cg03881961	-0.0129425	0.00269404	-4.80412	1.88561e-06	0.0306411	0.888591	78168	11	Red	I			APLP2;APLP2;APLP2;APLP2;APLP2;APLP2;APLP2;APLP2;APLP2;APLP2	NR_024516;NR_024515;NM_001142278;NM_001142278;NM_001142276;NM_001642;NM_001642;NM_001142276;NM_001142277;NM_001142277	Body;Body;1stExon;5'UTR;5'UTR;5'UTR;1stExon;1stExon;1stExon;5'UTR	Island	129939817	129445027	R	11	129939817
cg19512521	-0.00783449	0.00163336	-4.79655	1.95595e-06	0.0307246	0.921737	351859	14	Grn	I			SLC22A17	NM_016609;NM_016609;NM_020372	5'UTR;1stExon;TSS1500	Island	23821902	22891742	R	14	23821902
cg17470837	-0.00357421	0.000746512	-4.78787	2.03975e-06	0.0310073	0.961227	319609	4	Red	I			JAKMIP1	NM_001099433;NM_144720	5'UTR;5'UTR	Island	6201430	6252331	R	4	6201430
cg07000980	-0.0384301	0.00804837	-4.77489	2.17161e-06	0.0310833	1	136723	11	Red	I	rs10896266						67656390	67412966	F	11	67656390
cg22453113	-0.0117817	0.00246768	-4.77441	2.17666e-06	0.0310833	1	396892	17	Grn	I			UBTF;UBTF;UBTF	NM_001076684;NM_014233;NM_001076683	Body;Body;Body	Island	42287971	39643497	R	17	42287971
cg07436158	-0.0109395	0.00229487	-4.76692	2.25658e-06	0.0312767	1	145059	5	Red	I			TPPP	NM_007030	TSS1500	Island	694182	747182	F	5	694182
cg10174687	-0.0208496	0.0043844	-4.7554	2.38507e-06	0.0321131	1	193829	15	Grn	I			FAM98B;FAM98B	NM_173611;NM_001042429	Body;Body	Island	38746780	36534072	R	15	38746780
cg07850527	-0.010431	0.00220494	-4.73076	2.68386e-06	0.0351323	1	152749	16	Red	I						Island	89268040	87795541	F	16	89268040
cg08192143	0.0254729	0.0053963	4.72043	2.81962e-06	0.0359119	1	158986	17	both	II			NXN	NM_022463	Body		728927	675677	F	17	728927
cg03943839	-0.00442834	0.000940303	-4.70948	2.97062e-06	0.0360021	1	79321	16	Red	I			TMC7;TMC7	NM_001160364;NM_024847	TSS200;Body	Island	18995532	18903033	R	16	18995532
cg05223720	-0.00794121	0.00168667	-4.70823	2.98844e-06	0.0360021	1	103897	7	Grn	I			CALN1;CALN1;CALN1	NM_001017440;NM_001017440;NM_031468	5'UTR;1stExon;Body	Island	71801793	71439729	F	7	71801793
cg26205216	0.0292191	0.00621216	4.70354	3.0559e-06	0.0360021	1	457219	5	both	II	rs57352537		PRELID2;PRELID2;PRELID2	NM_138492;NM_205846;NM_182960	5'UTR;Body;Body	N_Shelf	145212047	145192240	F	5	145212047
cg01086404	-0.00530549	0.0011347	-4.67569	3.48742e-06	0.0399466	1	22939	11	Red	I			SLC37A2;SLC37A2	NM_198277;NM_001145290	TSS200;TSS200	Island	124932906	124438116	R	11	124932906
cg04208237	0.0206237	0.00441497	4.67132	3.56024e-06	0.0399466	1	84515	6	Grn	I			SMOC2	NM_022138;NM_001166412	Body;Body		168928348	168671197	R	6	168928348
cg24673768	-0.00765439	0.00164384	-4.65642	3.8198e-06	0.0418622	1	432783	3	Grn	I			SUCLG2	NM_003848	TSS200	Island	67705048	67787738	R	3	67705048
cg22675922	-0.0230441	0.00495643	-4.64934	3.94939e-06	0.0422987	1	400203	11	Red	I			KCNQ1DN	NR_024627	TSS1500	N_Shore	2889840	2846416	R	11	2889840
cg18374948	0.0582905	0.0126009	4.62589	4.40941e-06	0.0461762	1	334093	20	both	II			PRIC285;PRIC285	NM_001037335;NM_033405	Body;Body	Island	62194192	61664636	R	20	62194192
cg08724866	-0.00894583	0.00193661	-4.61932	4.54711e-06	0.046583	1	168558	12	Red	I			WIBG;WIBG	NM_032345;NM_001143853	Body;TSS1500	Island	56321427	54607694	F	12	56321427
cg01471537	0.0462956	0.010049	4.60698	4.81747e-06	0.0483026	1	30609	12	both	II		rs79321567					101868726	100392857	F	12	101868726
cg16400903	-0.0115026	0.00250018	-4.6007	4.96067e-06	0.0487022	1	301550	5	Grn	I			TPPP	NM_007030	TSS200	Island	693638	746638	F	5	693638
cg11537479	0.018113	0.00394716	4.58886	5.24209e-06	0.0487727	1	216591	11	both	II			PRCP;PRCP	NM_199418;NM_005040	Body;Body		82569394	82247042	R	11	82569394
cg27165888	-0.0091489	0.001994	-4.58822	5.25774e-06	0.0487727	1	473968	1	both	II			PMF1	NM_007221	1stExon	Island	156182956	154449580	R	1	156182956
cg00588720	-0.00615485	0.00134169	-4.58738	5.27834e-06	0.0487727	1	12568	16	Red	I						Island	89267826	87795327	R	16	89267826
cg18330637	-0.00352345	0.000770805	-4.57113	5.69239e-06	0.0513823	1	333428	20	Grn	I			LOC388789	NR_015432	TSS200	Island	18548049	18496049	R	20	18548049
cg08445802	-0.0251993	0.00551664	-4.56788	5.77883e-06	0.0513823	1	163514	6	Red	I						Island	85482612	85539331	R	6	85482612
cg00777689	-0.00566977	0.00124396	-4.55785	6.05373e-06	0.0521557	1	16437	1	Red	I			KCNK1	NM_002245	1stExon	Island	233749943	231816566	R	1	233749943
cg26246807	-0.00211682	0.0004649	-4.55327	6.18331e-06	0.0521557	1	457921	19	Red	I			ZIK1;ZIK1	NM_001010879;NM_001010879	5'UTR;1stExon	Island	58095659	62787471	R	19	58095659
cg18139800	0.0310775	0.00682606	4.55277	6.19784e-06	0.0521557	1	330228	6	both	II	rs2555465		AGER;AGER	NM_172197;NM_001136	Body;Body		32151517	32259495	F	6	32151517
cg23719207	-0.00301891	0.000663875	-4.54741	6.35302e-06	0.0522303	1	417559	3	Grn	I	rs34041380					Island	197183481	198667878	F	3	197183481
cg06120979	0.014933	0.00328873	4.54065	6.55466e-06	0.0522303	1	120417	10	Red	I						N_Shore	130506833	130396823	R	10	130506833
cg07836661	-0.0178926	0.0039417	-4.53931	6.59526e-06	0.0522303	1	152520	18	Grn	I			SLMO1;SLMO1	NM_001142405;NM_006553	TSS200;TSS200	Island	12407797	12397797	F	18	12407797
cg10454246	-0.0055128	0.00121494	-4.53751	6.65004e-06	0.0522303	1	198635	4	Red	I	rs7679212					Island	41883890	41578647	F	4	41883890
cg00110724	0.0151417	0.00334109	4.53198	6.82174e-06	0.0527005	1	2568	8	Red	I			SCRIB;SCRIB	NM_015356;NM_182706	Body;Body	Island	144885851	144957839	R	8	144885851
cg09981407	-0.00394764	0.000874668	-4.51331	7.43321e-06	0.0535174	1	190296	17	both	II			RAP1GAP2;RAP1GAP2	NM_001100398;NM_015085	TSS1500;TSS1500		2699505	2646255	R	17	2699505
cg09419983	-0.00695329	0.00154216	-4.5088	7.58855e-06	0.0535174	1	180702	3	Red	I			HPS3	NM_032383	TSS200	Island	148847273	150329963	R	3	148847273
cg02951558	-0.00278427	0.000618055	-4.50488	7.72609e-06	0.0535174	1	60066	19	Red	I			FAM71E1;C19orf63;C19orf63	NM_138411;NM_175063;NM_206538	1stExon;TSS200;TSS200	Island	50979574	55671386	R	19	50979574
cg15369608	0.00713507	0.00158447	4.50314	7.78805e-06	0.0535174	1	284361	2	Red	I			HDAC4	NM_006037	Body	S_Shore	239975220	239640157	F	2	239975220
cg01728866	-0.0068992	0.0015326	-4.50162	7.84221e-06	0.0535174	1	35461	1	Red	I			WDR65;WDR65;EBNA1BP2;EBNA1BP2;WDR65;WDR65;WDR65;WDR65;WDR65	NM_001167965;NM_001167965;NM_006824;NM_001159936;NM_152498;NM_001167966;NR_030778;NM_001167966;NM_152498	5'UTR;1stExon;TSS200;1stExon;1stExon;5'UTR;Body;1stExon;5'UTR	Island	43638014	43410601	R	1	43638014
cg16036142	-0.0236072	0.00524962	-4.49694	8.01216e-06	0.0535174	1	295385	11	both	II			ARRB1;ARRB1	NM_020251;NM_004041	Body;Body	Island	75062225	74739873	R	11	75062225
cg26802786	0.0278542	0.00619717	4.49466	8.09614e-06	0.0535174	1	467566	16	both	II	rs35451810						75227085	73784586	F	16	75227085
cg11655669	0.0208936	0.0046526	4.49072	8.24312e-06	0.0535174	1	218545	2	both	II			POLR1B;POLR1B	NM_019014;NM_001137604	Body;Body		113331330	113047801	F	2	113331330
cg08298584	0.00584092	0.00130095	4.48972	8.28087e-06	0.0535174	1	161062	16	Red	I			LMF1	NM_022773	Body		989477	929478	R	16	989477
cg19749560	-0.0081955	0.00182577	-4.48879	8.31626e-06	0.0535174	1	355903	5	Red	I			TPPP;TPPP	NM_007030;NM_007030	1stExon;5'UTR	Island	693491	746491	F	5	693491
cg12491991	-0.00387253	0.000862823	-4.48821	8.33826e-06	0.0535174	1	232530	22	Grn	I			ATF4;ATF4	NM_001675;NM_182810	TSS200;TSS200	Island	39916550	38246496	F	22	39916550
cg12451177	-0.019286	0.00429723	-4.48802	8.34568e-06	0.0535174	1	231841	22	Grn	I			MAPK1;MAPK1	NM_138957;NM_002745	TSS200;TSS200	Island	22222048	20552048	R	22	22222048
cg24189721	-0.00891264	0.00198655	-4.4865	8.40383e-06	0.0535174	1	425231	20	Grn	I						Island	62948134	62418578	R	20	62948134
cg22035980	-0.0216293	0.00482439	-4.48333	8.52618e-06	0.0535726	1	390944	6	both	II			MAP3K7;MAP3K7;MAP3K7;MAP3K7	NM_145331;NM_145333;NM_003188;NM_145332	Body;Body;Body;Body	N_Shore	91296153	91352874	F	6	91296153

## Sheet: Day nursery
Timms JA, Relton CL, Sharp GC, Rankin J, Strathdee G, McKay JA. Exploring a potential mechanistic role of DNA methylation in the relationship between in utero and post-natal environmental exposures and risk of childhood acute lymphoblastic leukaemia. Int J Cancer. 2019;145(11):2933-2943. doi:10.1002/ijc.32203
Table S6. Day nursery (8 months)
CpG list used in current study		Gene list used in Timms et al.
CpG	coef	se	tvalue	pvalue	FDR	Bonferroni	Index	CHR	COLOR_CHANNEL	INFINIUM_DESIGN_TYPE	PROBE_SNPS	PROBE_SNPS_10	UCSC_REFGENE_NAME	UCSC_REFGENE_ACCESSION	UCSC_REFGENE_GROUP	RELATION_TO_UCSC_CPG_ISLAND	MAPINFO	COORDINATE_36	STRAND	CHR37	COORDINATE_37
cg13414444	-0.01293	0.00216446	-5.97377	3.65e-09	0.000905456	0.00172104	247168	2	Red	I	rs11904390		ASB1	NM_001040445	Body	Island	239344617	239009356	F	2	239344617
cg13723825	0.00510164	0.000855256	5.96505	3.84e-09	0.000905456	0.00181091	253775	9	Grn	I			PTPRD	NM_002839;NM_130391	5'UTR;5'UTR	Island	8857502	8847502	R	9	8857502
cg15270561	-0.0751241	0.0132389	-5.67451	2.02e-08	0.00317332	0.00951995	283035	12	Red	I		rs73426420	TMEM132C	NM_001136103	Body		129028586	127594539	R	12	129028586
cg04876835	0.00374747	0.000690599	5.42641	7.88e-08	0.00927827	0.0371131	97303	1	Red	I			PRKAA2	NM_006252	1stExon	Island	57111099	56883687	R	1	57111099
cg12090052	-0.00819163	0.00153301	-5.34349	1.23e-07	0.0115601	0.0578003	226189	6	Red	I			TCP11	NM_001093728;NM_018679	TSS1500;TSS1500	Island	35109435	35217413	R	6	35109435
cg00249511	0.00563885	0.0010949	5.1501	3.37e-07	0.0264575	0.158745	5344	11	Red	I			SCT	NM_021920;NM_021920	5'UTR;1stExon	Island	627152	617152	R	11	627152
cg26548187	-0.0210933	0.00415482	-5.07683	4.9e-07	0.0329747	0.230823	463273	19	Red	I			NCLN	NM_020170	3'UTR	S_Shore	3208840	3159840	F	19	3208840
cg13733310	0.0173776	0.00344372	5.04616	5.72e-07	0.0337009	0.269607	253973	7	both	II			GARS	NM_002047	TSS200	Island	30634134	30600659	R	7	30634134
cg20045888	0.00381959	0.000765838	4.98746	7.68e-07	0.0371776	0.362128	360905	4	Grn	I			DCLK2	NM_001040260;NM_001040260;NM_001040261;NM_001040261	1stExon;5'UTR;5'UTR;1stExon	Island	151000084	151219534	F	4	151000084
cg25308242	-0.0233341	0.00468351	-4.9822	7.89e-07	0.0371776	0.371776	443059	2	both	II		rs34487688	GLB1L	NM_024506	Body	N_Shore	220107058	219815302	F	2	220107058
cg26068551	0.00432016	0.000872727	4.95019	9.25e-07	0.0396409	0.43605	454824	1	Red	I			PRKAA2	NM_006252	1stExon	Island	57111117	56883705	R	1	57111117

## Sheet: Sustained smoking
Joubert BR, Felix JF, Yousefi P, et al. DNA Methylation in Newborns and Maternal Smoking in Pregnancy: Genome-wide Consortium Meta-analysis. Am J Hum Genet. 2016;98(4):680-696. doi:10.1016/j.ajhg.2016.02.019
Table S3: Meta-analysis of the association between sustained maternal smoking during pregnancy and DNA methylation in newborns:
CpG list used in current study		Gene list used in Timms et al.
						Meta-Analysis of any smoking and newborn methylation
CHR	Position	CpG	Mapped Gene	Nearest Gene (10 Mb)	Gene Group	Coef	SE	P	FDR	Direction
5	373378	cg05575921	AHRR	AHRR	Body	-0.0359	0.0016	1.5e-107	6.96756e-102	-------------
7	45002919	cg12803068	MYO1G	MYO1G	Body	0.0509	0.0025	2.8e-90	4.33537e-85	++?++++++++++
7	45002736	cg04180046	MYO1G	MYO1G	Body	0.0346	0.0017	6.3e-91	1.46319e-85	+++++++++++++
7	145814306	cg25949550	CNTNAP2	CNTNAP2	Body	-0.009	0.0005	2.871e-66	1.90513e-61	-------------
1	92947588	cg09935388	GFI1	GFI1	Body;Body;Body	-0.0679	0.0035	2.309e-84	2.68135e-79	--+----------
1	92947961	cg14179389	GFI1	GFI1	Body;Body;Body	-0.047	0.0027	6.258e-68	4.84478e-63	-++----------
7	45002486	cg22132788	MYO1G	MYO1G	Body	0.0156	0.0009	4.296e-64	2.49439e-59	+++++?+++++++
1	92946825	cg12876356	GFI1	GFI1	Body;Body;Body	-0.0627	0.0035	2.308e-71	2.14415e-66	--+--?-------
1	92946700	cg18146737	GFI1	GFI1	Body;Body;Body	-0.0582	0.0035	1.792e-63	9.24879e-59	--+----------
7	45002287	cg19089201	MYO1G	MYO1G	3'UTR	0.0115	0.0008	3.879e-48	1.50151e-43	+++++?+++++++
1	92946132	cg09662411	GFI1	GFI1	Body;Body;Body	-0.0349	0.0023	6.69e-52	2.82503e-47	--+----------
1	92947035	cg18316974	GFI1	GFI1	Body;Body;Body	-0.03	0.0019	1.053e-53	4.89123e-49	--+--?-------
15	75019251	cg22549041	CYP1A1	CYP1A1	TSS1500	0.0417	0.0032	1.026e-37	2.80342e-33	+++++?+++++++
5	405774	cg22937882	AHRR;LOC100310782	AHRR	Body;TSS1500	0.0099	0.0007	2.329e-46	8.32177e-42	++?++?+++-+++
5	323907	cg23067299	AHRR	AHRR	Body	0.0194	0.0014	4.679e-41	1.44894e-36	++-+++++++++-
5	399360	cg21161138	AHRR	AHRR	Body	-0.0143	0.0011	1.463e-41	4.85407e-37	-+-----------
15	75019302	cg18092474	CYP1A1	CYP1A1	TSS1500	0.0316	0.0027	3.59e-31	7.2503e-27	++-++?+++++++
15	75019203	cg12101586	CYP1A1	CYP1A1	TSS1500	0.0291	0.0024	1.141e-32	2.40909e-28	+++++?+++++++
15	75019143	cg05549655	CYP1A1	CYP1A1	TSS1500	0.0135	0.0011	4.784e-36	1.16957e-31	+--++++++++++
5	323969	cg08606254	AHRR	AHRR	Body	0.0171	0.0014	1.675e-36	4.32247e-32	+??+++++++++-
1	92946187	cg06338710	GFI1	GFI1	Body;Body;Body	-0.0249	0.0019	8.789e-41	2.55158e-36	--+----------
20	50312490	cg07339236	ATP9A	ATP9A	Body	-0.0092	0.0008	8.605e-35	1.99853e-30	--+----------
15	75019283	cg11924019	CYP1A1	CYP1A1	TSS1500	0.0172	0.0014	1.597e-33	3.53244e-29	++-++++++++++
5	368843	cg11902777	AHRR	AHRR	Body	-0.0048	0.0004	9.154e-31	1.70083e-26	-+-----------
15	75019196	cg13570656	CYP1A1	CYP1A1	TSS1500	0.0293	0.0027	1.15e-27	1.90778e-23	++-++?+++++++
10	14372879	cg11813497	FRMD4A	FRMD4A	TSS200	0.0168	0.0017	2.962e-23	4.16928e-19	+--++?++++++-
15	75019376	cg26516004	CYP1A1	CYP1A1	TSS1500	0.0082	0.0008	2.57e-22	3.5111e-18	+--++?+++++++
16	54210496	cg00253658		FTO		0.0298	0.0026	5.481e-31	1.06081e-26	+?+++++++++++
1	92945668	cg10399789	GFI1	GFI1	Body;Body;Body	-0.0186	0.0017	2.073e-29	3.70353e-25	--+----------
10	14372910	cg25464840	FRMD4A	FRMD4A	TSS200	0.0157	0.0014	2.961e-28	5.09406e-24	+?-+++++++++-
5	134813329	cg11429111		TIFAB		0.0204	0.0019	2.66e-26	4.1186e-22	++++++++++++-
10	14372913	cg15507334	FRMD4A	FRMD4A	TSS200	0.0145	0.0013	3.629e-27	5.81271e-23	+?-+++++++++-
1	68299493	cg25189904	GNG12	GNG12	TSS1500	-0.0164	0.0016	1.783e-25	2.58816e-21	-+---?-------
2	105363536	cg18703066				-0.0047	0.0005	7.323e-20	8.50391e-16	-------------
16	54210550	cg26681628		FTO		0.0161	0.0015	1.351e-25	2.02434e-21	+++++++++++++
5	368447	cg03991871	AHRR	AHRR	Body	-0.0091	0.001	1.133e-18	1.16952e-14	-------------
5	134813213	cg01952185		TIFAB		0.0191	0.0021	1.425e-19	1.53934e-15	++-++?++++++-
10	14372431	cg20344448	FRMD4A	FRMD4A	5'UTR	0.0122	0.0014	9.497e-18	9.00285e-14	+--+++++++++-
15	90361639	cg13834112		ANPEP		0.0148	0.0016	9.188e-20	1.03485e-15	+--++++++++++
5	368804	cg23916896	AHRR	AHRR	Body	-0.0097	0.001	3.531e-22	4.68618e-18	---------+---
6	684090	cg26889659	EXOC2	EXOC2	5'UTR	-0.0307	0.0034	9.357e-20	1.03485e-15	-------------
1	68299511	cg26764244	GNG12	GNG12	TSS1500	-0.0121	0.0013	3.719e-22	4.79858e-18	-?-----------
7	68697651	cg04598670		AUTS2		-0.0172	0.0019	2.616e-20	3.19774e-16	-----?-------
15	75045126	cg01359532	CYP1A2	CYP1A2	Body	0.0113	0.0012	6.02e-21	7.55761e-17	++-+++++++++-
3	11623873	cg18096987	VGLL4	VGLL4	Body;TSS200;Body	-0.011	0.0014	1.48e-15	1.09122e-11	-+-----------
5	323794	cg17924476	AHRR	AHRR	Body	0.0113	0.0015	9.705e-15	6.62943e-11	++-++?++++++-
1	92947332	cg04535902	GFI1	GFI1	Body;Body;Body	-0.0172	0.002	2.148e-18	2.16903e-14	--+---------+
15	75019070	cg00213123	CYP1A1	CYP1A1	TSS1500	0.0072	0.0009	1.345e-14	8.92511e-11	+-+++++++++++
7	147718109	cg15578140	MIR548F3;CNTNAP2	CNTNAP2	Body;Body	0.0124	0.0013	3.372e-20	4.01617e-16	++-++++++-+++
16	67143304	cg04358214	C16orf70	C16orf70	TSS1500	0.0214	0.0025	4.8e-18	4.74387e-14	++-+++++++++-
6	170403583	cg10312186		LOC154449		-0.0126	0.0017	2.136e-14	1.39744e-10	-----?-------
19	15528589	cg08097581	AKAP8L	AKAP8L	Body	-0.0069	0.0009	3.033e-13	1.65746e-09	-+-----------
15	90291756	cg23335299		MESP1		0.0196	0.0022	6.644e-19	7.01401e-15	+-?+++++++++-
5	368394	cg12806681	AHRR	AHRR	Body	-0.0063	0.0008	9.177e-16	6.98812e-12	-----?-------
5	323320	cg01970407	AHRR	AHRR	Body	0.008	0.0012	6.323e-11	2.331e-07	+-+++?+++-++-
11	125386885	cg18493761		FEZ1		0.0174	0.0022	2.049e-15	1.46426e-11	+--++++++++++
19	17007057	cg26652413	CPAMD8	CPAMD8	Body	0.0047	0.0006	1.355e-15	1.01517e-11	+-+++++++++++
14	54418728	cg05928290	BMP4	BMP4	Body;Body;Body	0.0157	0.0021	4.324e-14	2.67802e-10	++-++?+++-+++
1	230415668	cg03144619	GALNT2	GALNT2	3'UTR	-0.0222	0.0027	1.166e-16	9.84748e-13	-----?-------
22	39852862	cg20806180	MGAT3	MGAT3	TSS1500	0.0056	0.0007	1.626e-15	1.18013e-11	++-++++++++++
14	54418804	cg05923197	BMP4	BMP4	Body;Body;Body	0.0192	0.0025	3.996e-14	2.50832e-10	++-++?+++-+++
6	166260572	cg18132363		LINC00473		-0.0162	0.0019	5.564e-18	5.38438e-14	-------------
2	179184864	cg13547053	OSBPL6	OSBPL6	TSS200;Body	0.0097	0.0012	3.782e-16	3.02889e-12	+++++++++++++
11	68138269	cg21611682	LRP5	LRP5	Body	-0.0086	0.0012	9.774e-13	4.98908e-09	----?------+-
12	1952798	cg10520740	CACNA2D4	CACNA2D4	Body	-0.0069	0.001	3.687e-12	1.80276e-08	-+-----------
6	28227085	cg10253847	NKAPL	NKAPL	TSS200	0.0078	0.001	8.715e-16	6.74692e-12	++-+++++++++-
15	75019188	cg17852385	CYP1A1	CYP1A1	TSS1500	0.0086	0.0013	2.001e-11	8.22542e-08	+--+++++++++-
20	19193989	cg20244340	SLC24A3	SLC24A3	Body	-0.0093	0.0011	2.073e-16	1.71949e-12	-------------
7	146904205	cg11207515	CNTNAP2	CNTNAP2	Body	-0.0149	0.0022	6.26e-12	2.85078e-08	-??------+--+
5	377358	cg26703534	AHRR	AHRR	Body	-0.0058	0.0009	2.89e-11	1.14736e-07	-+-----------
14	54418851	cg09367901	BMP4	BMP4	Body;Body;Body	0.0135	0.0018	2.225e-13	1.24521e-09	++-++++++-+++
1	3058822	cg22510139	PRDM16	PRDM16	Body;Body	-0.0088	0.0012	1.605e-13	9.31911e-10	-------------
5	173947646	cg14736365		MSX2		0.0155	0.0019	4.559e-16	3.58928e-12	++++++++++++-
17	47077165	cg07738730	IGF2BP1	IGF2BP1	Body;Body	-0.0164	0.002	4.353e-17	3.96468e-13	-------------
6	170403557	cg11625488		LOC154449		-0.0122	0.0017	3.603e-13	1.94606e-09	-------------
10	102778743	cg05593775	PDZD7	PDZD7	Body	0.0112	0.0016	4.635e-12	2.19691e-08	++-++++++++++
1	230415225	cg24591105	GALNT2	GALNT2	3'UTR	-0.0137	0.002	3.769e-12	1.82366e-08	-?-----------
6	28227127	cg18675097	NKAPL	NKAPL	5'UTR;1stExon	0.0205	0.0025	8.413e-17	7.37334e-13	++-+++++++++-
2	235213874	cg11641006		ARL4C		0.0155	0.0019	7.217e-17	6.44678e-13	++-++++++++++
1	230415377	cg05697274	GALNT2	GALNT2	3'UTR	-0.0122	0.0016	2.212e-14	1.42706e-10	-------------
1	230415547	cg24250902	GALNT2	GALNT2	3'UTR	-0.0196	0.0027	1.08e-12	5.39424e-09	-------------
1	2792704	cg15325070		ACTRT2		0.0097	0.0013	3.887e-13	2.05174e-09	++-++++++++++
9	134609065	cg13784312	RAPGEF1	RAPGEF1	Body	-0.0103	0.0016	2.731e-10	8.54189e-07	-++--?-------
20	62406428	cg14251267	ZBTB46	ZBTB46	Body	-0.0179	0.0024	2.846e-14	1.81093e-10	-------------
6	37142220	cg25325512	PIM1	PIM1	3'UTR	-0.0144	0.0022	3.736e-11	1.47067e-07	-+---?--+---+
15	39872186	cg23849826	THBS1	THBS1	TSS1500	0.0079	0.0009	2.806e-17	2.6068e-13	+++++++++++++
1	230415185	cg19727396	GALNT2	GALNT2	Body	-0.0139	0.0021	1.747e-11	7.31071e-08	-?-----------
6	28227079	cg18694169	NKAPL	NKAPL	TSS200	0.0125	0.0015	9.021e-17	7.7598e-13	++-++?+++++++
19	16437362	cg18473733	KLF2	KLF2	Body	-0.0078	0.0012	1.835e-11	7.6104e-08	-+---------+-
12	54677008	cg02583484	HNRNPA1;HNRPA1L-2	HNRNPA1	Body;Body;Body	-0.0053	0.0007	3.874e-13	2.05174e-09	---------+---
7	145814152	cg16254309	CNTNAP2	CNTNAP2	Body	-0.0017	0.0003	3.344e-09	7.25842e-06	-------------
1	25253237	cg15963463	RUNX3	RUNX3	Body;Body	-0.0088	0.0012	7.164e-13	3.69745e-09	-------------
16	54228323	cg27520536		FTO		0.0055	0.0009	4.058e-09	8.64659e-06	+-+++++++++++
14	101294147	cg08698721	MEG3	MEG3	Body;Body;Body	0.0094	0.0013	1e-13	5.95518e-10	++++++++++++-
15	39872032	cg10078511	THBS1	THBS1	TSS1500	0.0109	0.0014	1.02e-14	6.86658e-11	++++++++++++-
12	54146133	cg22171758		CALCOCO1		0.0108	0.0016	1.148e-11	4.93482e-08	++-++-++++++-
5	392920	cg14817490	AHRR	AHRR	Body	-0.011	0.0016	1.277e-11	5.39247e-08	-+-------+---
4	17781880	cg16449012	FAM184B	FAM184B	Body	0.0119	0.0015	3.77e-15	2.6533e-11	+++++++++++++
17	47590326	cg17369032	NGFR	NGFR	Body	0.0086	0.0015	3.877e-09	8.33742e-06	+--++-+++-++-
6	28227091	cg01031101	NKAPL	NKAPL	TSS200	0.0121	0.0016	1.359e-13	7.99064e-10	++++++++++++-
15	36650033	cg03796381		C15orf41		0.0098	0.0014	1.027e-12	5.18528e-09	+++++++++++++
4	15480781	cg20816447	CC2D2A	CC2D2A	Body;Body;Body	-0.0133	0.0021	2.565e-10	8.22973e-07	-+-----------
21	40180000	cg15892280	ETS2	ETS2	5'UTR	-0.0066	0.0012	3.859e-08	5.38295e-05	--+-----+---+
1	25257566	cg24019564	RUNX3	RUNX3	TSS1500;Body	-0.0076	0.001	8.329e-14	5.02449e-10	-+-----------
12	120531986	cg12160087	CCDC64	CCDC64	3'UTR	-0.0073	0.0011	3.821e-11	1.49149e-07	---------+---
15	90291141	cg04459939		MESP1		0.016	0.0024	5.382e-11	2.0161e-07	+--+++++++++-
5	134828036	cg25415695		TIFAB		0.0088	0.0014	9.724e-10	2.65696e-06	+--+++++++++-
14	101294430	cg04291079	MEG3	MEG3	Body;Body;Body	0.0105	0.0013	2.519e-16	2.05278e-12	+++++++++++++
9	98979965	cg01825213		HSD17B3		0.0142	0.0021	9.308e-12	4.1217e-08	+++++++++++++
10	94179972	cg14807565		IDE		0.0089	0.0012	2.019e-13	1.15782e-09	++-+++++++++-
1	230413174	cg16517298	GALNT2	GALNT2	Body	-0.0161	0.0025	1.181e-10	4.20517e-07	-+----------+
7	27253143	cg00709966		HOTTIP		-0.0068	0.0012	1.254e-08	2.19807e-05	-----+---+---
7	145812842	cg21322436	CNTNAP2	CNTNAP2	TSS1500	-0.004	0.0007	1.005e-07	0.000116999	--+--?------+
16	54228358	cg03687532		FTO		0.0091	0.0015	5.155e-10	1.52517e-06	+-+++?+++++++
11	86512100	cg23351584	PRSS23	PRSS23	5'UTR	0.0053	0.0009	7.555e-10	2.13983e-06	+?-++++++++++
22	31740944	cg00930606	PATZ1	PATZ1	1stExon;1stExon;1stExon;1stExon	-0.0075	0.001	2.325e-13	1.28568e-09	-+-----------
22	37678728	cg12741639	CYTH4	CYTH4	Body	-0.0055	0.0009	1.995e-10	6.6668e-07	-+-----------
1	230415343	cg00589617	GALNT2	GALNT2	3'UTR	-0.0114	0.0017	5.355e-12	2.51254e-08	-?---?-------
16	85176646	cg26746573		LOC400548		-0.0051	0.0008	1.195e-10	4.20517e-07	-+-------+---
10	62332846	cg27434149		ANK3		0.0203	0.0028	2.102e-13	1.19072e-09	++++-++++++++
21	37915281	cg01668281	CLDN14	CLDN14	5'UTR;TSS1500	-0.0083	0.0012	2.015e-12	9.95719e-09	---------+---
22	30129607	cg23414595	ZMAT5	ZMAT5	Body;Body	-0.0084	0.0015	3.271e-08	4.76299e-05	-++-----+---+
1	12107668	cg22877366		MIIP		-0.0123	0.0019	5.097e-11	1.92486e-07	-+-----------
2	179184866	cg22057874	OSBPL6	OSBPL6	TSS200;Body	0.0106	0.0016	9.43e-12	4.13233e-08	+++++++++++++
6	130524018	cg02227813	SAMD3	SAMD3	Body;Body	0.0111	0.0017	1.067e-10	3.87208e-07	++-++++++++++
1	25257505	cg07996594	RUNX3	RUNX3	TSS1500;Body	-0.0067	0.0011	1.459e-09	3.72369e-06	-+---?-------
12	95945120	cg03453449	USP44	USP44	1stExon;5'UTR	0.011	0.0018	1.476e-09	3.74649e-06	+--+++++++++-
10	14372596	cg05755354	FRMD4A	FRMD4A	1stExon;5'UTR	0.0041	0.0007	2.547e-08	3.95683e-05	+++-+++++-++-
5	135364060	cg10187927	TGFBI	TGFBI	TSS1500	0.0095	0.0014	4.563e-11	1.75168e-07	+--++++++++-+
1	25257547	cg15014975	RUNX3	RUNX3	TSS1500;Body	-0.013	0.002	4.098e-11	1.58628e-07	-----?-------
5	87835928	cg21253335				0.0116	0.0017	1.09e-11	4.73186e-08	++++++++++++-
16	2204381	cg13951797	TRAF7	RAB26	TSS1500	-0.0072	0.0014	2.682e-07	0.000252186	-+---?--+----
19	33183713	cg21498471	NUDT19	NUDT19	Body	-0.008	0.0014	2.071e-08	3.3754e-05	-??----------
19	1591035	cg18625289	MBD3	MBD3	Body	-0.0064	0.0012	3.293e-08	4.78004e-05	-++--?--+----
11	62272972	cg04208124	AHNAK	AHNAK	Body	0.0068	0.001	6.115e-11	2.27235e-07	++?++++++++++
1	89530930	cg12054698	GBP1	GBP1	5'UTR;1stExon	0.0166	0.0027	1.224e-09	3.20195e-06	++++?+?++-++-
7	1036653	cg07104557	C7orf50	C7orf50	3'UTR;3'UTR;3'UTR	-0.0089	0.0013	5.6e-12	2.60122e-08	-+------+----
4	17783936	cg00306311	FAM184B	FAM184B	TSS1500	0.0055	0.001	1.019e-07	0.000118269	+-?+-++++-++-
17	79970192	cg23928512	ASPSCR1	ASPSCR1	Body	-0.0089	0.0012	6.283e-14	3.8401e-10	-------------
2	206628553	cg22308949	NRP2	NRP2	Body;Body;Body;Body;Body	-0.0099	0.0018	2.375e-08	3.75237e-05	-+---?---+---
1	2995301	cg12436196	PRDM16	PRDM16	Body;Body	-0.0111	0.0023	1.494e-06	0.000942893	-+-----------
9	123656751	cg27207079		TRAF1		0.0082	0.0011	3.957e-13	2.06522e-09	+--++++++++++
5	400517	cg17401179	AHRR	AHRR	Body	-0.011	0.0022	4.517e-07	0.000380876	-++----------
17	4457835	cg09726279	MYBBP1A	MYBBP1A	Body;Body	-0.0044	0.0008	7.323e-08	8.95148e-05	-++---+------
2	207025417	cg27248887	EEF1B2;SNORD51;NDUFS1	EEF1B2	Body;Body;TSS1500;TSS1500;Body	-0.0073	0.0014	6.914e-08	8.5348e-05	-?----------+
15	90605618	cg00624799	ZNF710	ZNF710	5'UTR	-0.0081	0.0013	1.427e-09	3.66214e-06	-------------
1	245330018	cg09368188	KIF26B	KIF26B	Body	0.0135	0.0023	2.375e-09	5.5717e-06	+?-++-++++++-
1	26146005	cg13876650	FAM54B	MTFR1L	TSS1500;TSS1500;TSS1500;TSS1500	-0.0045	0.0008	3.193e-08	4.67874e-05	-+-------+---
11	111789693	cg05697249	C11orf52	C11orf52	1stExon;5'UTR	0.0066	0.0013	4.017e-07	0.000346824	++-++?++++++-
17	47076904	cg18183624	IGF2BP1	IGF2BP1	Body;Body	-0.0146	0.0023	1.217e-10	4.25039e-07	----+--------
16	616857	cg27063372	NHLRC4	NHLRC4	TSS200	-0.0099	0.0015	1.158e-11	4.93482e-08	-??----------
4	15965025	cg12073319	FGFBP2	FGFBP2	TSS200	-0.0059	0.0012	3.046e-07	0.000279068	-+-----------
11	1892043	cg09989681	LSP1	LSP1	5'UTR;TSS200;TSS200;Body	-0.0071	0.0011	2.473e-10	8.08957e-07	-+-----------
8	60032926	cg02892925	TOX	TOX	TSS1500	0.0127	0.0021	8.429e-10	2.34449e-06	+-+++++++++++
18	3495888	cg21013431		DLGAP1		0.0145	0.0025	5.498e-09	1.1092e-05	+?+++-++++++-
1	43396871	cg05034603	SLC2A1	SLC2A1	Body	-0.0039	0.0008	6.84e-07	0.000528653	-+-----------
15	75138105	cg27133224	SCAMP2	SCAMP2	Body	-0.0045	0.0008	1.645e-08	2.76851e-05	-+?+---------
19	58094517	cg17798563	ZIK1	ZIK1	TSS1500	0.0057	0.001	3.766e-08	5.31709e-05	++--++++++++-
9	98931801	cg14563637		HSD17B3		0.0114	0.0018	4.635e-10	1.39804e-06	+-++-+++++++-
11	1892038	cg24552015	LSP1	LSP1	5'UTR;TSS200;TSS200;Body	-0.0071	0.0011	2.74e-10	8.54189e-07	-+-----------
12	119592343	cg13810723	SRRM4	SRRM4	Body	-0.0095	0.0014	2.64e-11	1.05715e-07	--+--?-------
17	75371532	cg14183922	2015-09-09	2015-09-09	5'UTR;Body;Body;Body;TSS1500	-0.0075	0.0012	1.079e-09	2.88046e-06	-------------
11	125366540	cg26827653	FEZ1	FEZ1	TSS1500;TSS1500	0.0068	0.0012	2.98e-08	4.42243e-05	+--++++++-+-+
10	119221444	cg18621256		EMX2OS		-0.0068	0.0015	3.282e-06	0.00165347	-+--??-----+-
17	10602001	cg12478185	C17orf48;SCO1	ADPRM	5'UTR;TSS1500	-0.0085	0.0016	2.274e-07	0.00022098	-+---?--++--+
6	122364658	cg05634495		HSF2		0.0093	0.0016	9.938e-09	1.81029e-05	-?+-++++++++-
6	30586360	cg15735240	MRPS18B;PPP1R10	MRPS18B	Body;TSS1500	-0.0053	0.0011	6.436e-07	0.000501836	-+-+----+----
6	166260532	cg00794911		LINC00473		-0.0073	0.0011	4.311e-12	2.06441e-08	-------------
1	38022586	cg21488617	DNALI1	DNALI1	1stExon	0.0043	0.0009	8.894e-07	0.000636993	+--+++++++++-
10	81967536	cg09614479		ANXA11		0.0124	0.0019	1.759e-10	6.00781e-07	++-++?++++++-
17	76121348	cg07313882	TMC6	TMC6	Body;Body	-0.0056	0.0009	2.659e-09	6.14486e-06	-+-+-----+-+-
8	1273604	cg24513387		LOC286083		-0.0062	0.0011	1.928e-08	3.17576e-05	-----?-------
11	1774722	cg10980495	HCCA2;CTSD	CTSD	Body;3'UTR	-0.0181	0.0023	5.045e-15	3.49765e-11	-------------
11	68082621	cg22151881	LRP5	LRP5	Body	-0.007	0.0013	1.884e-07	0.000191913	-??-?---+----
9	33168018	cg05779272	B4GALT1	B4GALT1	TSS1500	-0.0038	0.0008	5.158e-07	0.000425562	-+---?---+---
17	38476024	cg19572487	RARA	RARA	5'UTR;5'UTR;5'UTR	-0.0073	0.0013	4.7e-08	6.40225e-05	-+------+----
6	32120773	cg12883279	PPT2;PRRT1	LOC100507547	TSS1500;TSS1500;TSS1500	0.0127	0.0022	5.622e-09	1.12079e-05	+--++?++++++-
22	50248907	cg20426710	ZBED4	ZBED4	5'UTR	-0.0081	0.0015	3.507e-08	5.00268e-05	-+-----------
20	3730680	cg17361896	HSPA12B	HSPA12B	Body	-0.0099	0.0015	2.253e-11	9.10024e-08	--+--?-----++
11	46934663	cg08327367	LRP4	LRP4	Body	0.0073	0.0014	2.297e-07	0.000221822	+--++++++-++-
1	202778443	cg00176638	KDM5B	KDM5B	TSS1500	0.0109	0.0021	1.612e-07	0.000168644	+-?++++++-++-
1	38022607	cg21171625	DNALI1	DNALI1	1stExon	0.0048	0.0009	2.396e-07	0.00022957	+--+++++++++-
5	78365687	cg06501366	BHMT2;DMGDH	BHMT2	Body;TSS1500	0.0119	0.0022	5.895e-08	7.56423e-05	+--++-+++++++
2	206628625	cg05348875	NRP2	NRP2	Body;Body;Body;Body;Body	-0.016	0.0031	2.929e-07	0.000271022	-+---+---+---
21	43189892	cg06230839		RIPK4		0.0092	0.0017	1.305e-07	0.000142295	+--++?+++++++
11	76381040	cg10788371	LRRC32	LRRC32	5'UTR;1stExon;5'UTR	-0.0045	0.0008	4.799e-08	6.49765e-05	-----?--+----
4	81119473	cg22902505	PRDM8	PRDM8	5'UTR;5'UTR	-0.0171	0.0035	9.52e-07	0.000671029	-------------
16	30198505	cg27583010	CORO1A;LOC606724	CORO1A	Body;TSS1500	-0.0083	0.0015	6.479e-08	8.21425e-05	-+-----------
4	140737518	cg10136560	MAML3	MAML3	Body	0.0109	0.002	5.174e-08	6.8667e-05	++-++?+++-+++
22	38610514	cg26038465	MAFF	MAFF	Body;Body;Body;Body	0.0097	0.0018	1.525e-07	0.000160264	++-+++++++++-
9	136023407	cg03474926	RALGDS	RALGDS	Body	-0.0035	0.0006	9.526e-08	0.000111575	-+-----------
2	206628692	cg14157435	NRP2	NRP2	Body;Body;Body;Body;Body	-0.0197	0.0035	2.622e-08	4.04628e-05	-----?---+-+-
15	75093165	cg27211576	CSK	CSK	Body;Body	-0.0064	0.0011	1.632e-08	2.76668e-05	-+-----------
10	88467518	cg19107504	LDB3	LDB3	Body;Body;Body	0.0076	0.0012	5.451e-10	1.59246e-06	++-++?+++-+--
11	62273116	cg03274456	AHNAK	AHNAK	Body	0.0096	0.0018	6.569e-08	8.26566e-05	+++++?++++++-
12	21590305	cg21962791	PYROXD1	PYROXD1	TSS1500	0.0094	0.0015	2.569e-10	8.22973e-07	++++++++++++-
3	156323952	cg02019125		SSR3		0.0076	0.0013	5.404e-09	1.10096e-05	+++++?++++++-
20	4954333	cg16547579	SLC23A2	SLC23A1	5'UTR;5'UTR	-0.0081	0.0015	1.698e-07	0.000176055	-+---?-------
7	5567862	cg01741041	ACTB	ACTB	Body	-0.0039	0.0009	9.484e-06	0.00363517	-+-------+---
11	58870075	cg16611234		FAM111B		-0.0061	0.0011	1.642e-08	2.76851e-05	-----?-------
19	14584926	cg19243826	PTGER1	PTGER1	Body	0.0051	0.0009	3.914e-08	5.43955e-05	+?++-+++++++-
19	34302998	cg02973307	KCTD15	KCTD15	3'UTR;Body;Body	-0.0101	0.0017	4.008e-09	8.57941e-06	-?+----------
1	153762564	cg13064789		SLC27A3		0.0068	0.0014	9.127e-07	0.000647256	+-?+?++++++++
22	37882078	cg11201532	MFNG	MFNG	1stExon;1stExon;Body	-0.0017	0.0003	7.959e-10	2.2406e-06	-+-+---------
6	28227068	cg17384889	NKAPL	NKAPL	TSS200	0.0081	0.0012	6.424e-12	2.89706e-08	+++++++++++++
6	28190810	cg23266546		ZSCAN9		0.0069	0.0011	1.073e-09	2.88046e-06	++?++?++++++-
17	7381288	cg07565956	ZBTB4	ZBTB4	5'UTR;5'UTR	-0.0049	0.0007	4.918e-11	1.87248e-07	-+-----------
17	80196903	cg23664708	SLC16A3	SLC16A3	3'UTR;3'UTR;3'UTR	-0.0064	0.0012	1.234e-07	0.000136801	--------++---
6	41376904	cg01856384		NCR2		0.0127	0.0023	5.407e-08	7.0814e-05	++-++?+++++++
22	43042910	cg27191921	CYB5R3	CYB5R3	5'UTR;Body;1stExon;5'UTR;1stExon	-0.0051	0.0011	1.812e-06	0.00108885	-+------+----
11	111789613	cg11845417	C11orf52	C11orf52	1stExon;5'UTR	0.0067	0.0011	1.689e-09	4.17807e-06	++++++++++++-
5	78365801	cg03400060	BHMT2;DMGDH	BHMT2	Body;TSS1500	0.008	0.0014	2.064e-08	3.3754e-05	++-++?++++++-
1	110164547	cg07954706	AMPD2	AMPD2	Body;Body	-0.0064	0.0011	1.184e-09	3.12485e-06	-+-----------
17	79797058	cg25235958		P4HB		0.0061	0.0013	3.765e-06	0.00183318	++++++-++++++
22	39714288	cg21649604	RPL3;RNU86	RPL3	Body;Body;TSS1500	-0.0043	0.0008	1.724e-07	0.000177957	-?---?--+----
15	43645055	cg25863735	ADAL	ADAL	3'UTR	0.0066	0.0011	1.625e-09	4.10228e-06	+-+++++++-+++
6	27173574	cg16436711		PRSS16		0.0093	0.0015	1.022e-09	2.77616e-06	+?++++++++++-
17	15849512	cg17580614	ADORA2B	ADORA2B	Body	0.0069	0.0012	7.05e-09	1.36448e-05	+--++++++++--
9	132458514	cg14540913	PRRX2	PRRX2	Body	0.0081	0.0013	1.048e-09	2.83023e-06	+?+++++++-++-
11	68141470	cg09578155	LRP5	LRP5	Body	-0.0052	0.001	5.038e-08	6.74401e-05	-?---?---+---
3	111697537	cg10672681	ABHD10	ABHD10	TSS1500	0.0111	0.0021	1.435e-07	0.000152183	++-++++++++-+
22	40743980	cg13370427	ADSL	ADSL	Body;Body	-0.0054	0.0011	1.63e-06	0.00100141	+??----------
12	95869153	cg11210343	METAP2	METAP2	Body	-0.0071	0.0016	6.713e-06	0.00279827	-++-----+----
12	95945384	cg14565151	USP44	USP44	TSS200	0.0097	0.0018	5.001e-08	6.71383e-05	+--+++++++++-
19	16988083	cg14712058	SIN3B	SIN3B	Body	-0.005	0.0011	5.313e-06	0.00236933	--?---------+
5	497639	cg00190355	SLC9A3	SLC9A3	Body	0.0132	0.0021	1.752e-10	6.00781e-07	++-++++++++++
1	45986120	cg06070002	PRDX1	PRDX1	5'UTR;5'UTR;5'UTR	0.0049	0.0009	2.942e-08	4.39711e-05	++-++++++-+++
4	5710767	cg03278643	EVC2	EVC2	5'UTR;1stExon;TSS1500	0.0073	0.0012	2.989e-09	6.73982e-06	+++++?++++++-
13	76430665	cg02264407	LMO7	LMO7	Body;Body	-0.0083	0.0015	2.483e-08	3.88338e-05	-?-----------
6	41704003	cg09490007	TFEB	TFEB	TSS200;TSS1500	0.0044	0.0009	1.562e-06	0.000974962	++-++-+++-++-
1	220702826	cg14154859	MARK1	MARK1	Body	-0.009	0.0015	2.346e-09	5.55983e-06	-------------
16	30198509	cg06749872	CORO1A;LOC606724	CORO1A	Body;TSS1500	-0.0064	0.0012	2.841e-08	4.30612e-05	-+-----------
9	132463186	cg13496492	PRRX2	PRRX2	Body	0.004	0.0008	6.94e-07	0.000534603	++-++++++++++
5	436816	cg26954197	AHRR	AHRR	3'UTR	0.0051	0.0008	2.102e-09	5.08535e-06	+++++++++-+++
15	57510460	cg25688583	TCF12	TCF12	TSS1500;Body;Body;Body;Body	0.0114	0.002	8.138e-09	1.53042e-05	+++?+?++++++-
17	27048223	cg16565409	RPL23A;SNORD4A	RPL23A	Body;TSS1500	-0.0134	0.0022	5.219e-10	1.53433e-06	-+?-??-------
19	30864867	cg23458168	ZNF536	ZNF536	5'UTR	0.0087	0.0018	8.606e-07	0.000623638	+--++-+++-++-
4	17711202	cg08644678	FAM184B	FAM184B	Body	0.0061	0.001	5.687e-10	1.65102e-06	+?+++?+++++++
10	104536035	cg26640901	C10orf26	WBP1L	5'UTR;Body;1stExon	-0.0059	0.001	1.227e-09	3.20195e-06	-------------
11	7597349	cg20244273	PPFIBP2	PPFIBP2	Body	-0.0076	0.0012	8.549e-10	2.36372e-06	-?-----------
1	2792637	cg15522425		ACTRT2		0.0058	0.0012	8.077e-07	0.000596618	++?++++++++-+
17	75371764	cg07827420	2015-09-09	2015-09-09	5'UTR;Body;Body;Body;TSS1500	-0.0066	0.0011	4.325e-10	1.31306e-06	-------------
10	81967195	cg06813382		ANXA11		0.0114	0.0019	1.345e-09	3.47088e-06	++-+++++++++-
16	89488963	cg00169122	ANKRD11	ANKRD11	5'UTR	0.0087	0.0013	9.317e-12	4.1217e-08	+++++?+++-+++
1	2995506	cg08262220	PRDM16	PRDM16	Body;Body	-0.0111	0.0023	1.968e-06	0.00115422	-+-----------
7	100073281	cg00376553	TSC22D4	TSC22D4	Body	-0.0094	0.0015	1.276e-10	4.42319e-07	-----?--+---+
7	129918047	cg13969674	CPA2	CPA2	Body	0.0065	0.0012	2.313e-08	3.67944e-05	++++++++++++-
8	118764818	cg21789008		EXT1		-0.0071	0.0014	1.921e-07	0.000194828	-------------
7	107950866	cg25311470	NRCAM	NRCAM	5'UTR;5'UTR	-0.0065	0.0011	5.455e-09	1.10649e-05	-+-----------
11	18415641	cg19631472	LDHA	LDHA	TSS1500;TSS1500;TSS1500;TSS1500;TSS1500	-0.0054	0.0011	8.006e-07	0.000593113	-?-+-?---+--+
11	60774952	cg12779520	CD6	CD6	Body	-0.0033	0.0008	3.145e-05	0.00841512	-+?+----+----
2	98703888	cg08026735	VWA3B	VWA3B	5'UTR	0.0071	0.0011	2.364e-10	7.78785e-07	++++++++++++-
4	77723198	cg27446137		SHROOM3		0.0122	0.0024	2.183e-07	0.000215747	++-+-+++++++-
12	117042854	cg09718037		MAP1LC3B2		0.0098	0.0016	6.015e-10	1.7354e-06	+++++++++++++
6	158982078	cg17298279	TMEM181	TMEM181	Body	-0.0035	0.0006	3.361e-08	4.84844e-05	-++--?-------
6	28226885	cg21251018	NKAPL	NKAPL	TSS1500	0.0131	0.0021	3.816e-10	1.17073e-06	++-++?+++++++
8	106330173	cg04640109	ZFPM2	ZFPM2	TSS1500	0.0043	0.0008	1.484e-07	0.000156309	++-+++++++++-
10	121411826	cg10673740	BAG3	BAG3	Body	0.0051	0.0012	1.548e-05	0.00513976	++-+++++++++-
8	6264959	cg03773820	MCPH1	MCPH1	Body	-0.0073	0.0013	1.021e-08	1.85257e-05	---------+---
11	111750412	cg22879583	FDXACB1;C11orf1	C11orf1	TSS1500;Body	-0.0067	0.0012	2.599e-08	4.02415e-05	-+?------+---
8	38330740	cg18739367		FGFR1		0.007	0.0011	3.831e-10	1.17073e-06	+++++++++++++
4	15965102	cg12723011	FGFBP2	FGFBP2	TSS1500	-0.0032	0.0006	5.673e-09	1.12153e-05	-+----------+
3	24725365	cg13279811		THRB		-0.007	0.0015	4.265e-06	0.00200924	-++--?-------
17	39889811	cg16255816	HAP1	HAP1	Body;Body;Body	-0.0038	0.0007	2.045e-07	0.000204282	-?---?-------
11	62455098	cg03127898	LRRN4CL	LRRN4CL	3'UTR	0.0073	0.0014	2.68e-07	0.000252186	+++++++++++++
11	86519158	cg04660191	PRSS23	PRSS23	Body	0.0037	0.0006	7.458e-09	1.42563e-05	+++++?+++++-+
15	39872037	cg08293324	THBS1	THBS1	TSS1500	0.0086	0.0013	2.15e-11	8.76038e-08	++?++++++++++
3	113380072	cg18722086	KIAA2018	KIAA2018	Body	0.0036	0.0006	2.722e-10	8.54189e-07	+++++?+++-+++
4	81118343	cg04235768	PRDM8	PRDM8	TSS1500;5'UTR	-0.0086	0.0019	1.062e-05	0.00394327	-----+---+---
4	38869650	cg25943096	MIR574;FAM114A1	FAM114A1	TSS200;5'UTR	0.0104	0.0016	2.526e-10	8.20515e-07	++-++?+++++++
16	30671749	cg07069636		PRR14		-0.0046	0.001	2.516e-06	0.0013637	-+---?--+----
5	427755	cg07448928	AHRR	AHRR	Body	0.0059	0.001	5.711e-09	1.12406e-05	++-++++++-+++
5	78366076	cg01902605	BHMT2;DMGDH	BHMT2	Body;TSS1500	0.0094	0.0017	2.435e-08	3.83413e-05	+--++-+++++++
14	103012188	cg11097968		MIR4309		0.0076	0.0013	1.875e-09	4.60817e-06	-++++++++++++
10	102778683	cg14585415	PDZD7	PDZD7	Body	0.0057	0.0011	1.825e-07	0.000187135	++-++++++++++
6	41604740	cg14086013	MDFI	MDFI	TSS1500	0.0074	0.0012	3.017e-09	6.77009e-06	++-++?+++++++
10	22635028	cg11864574	SPAG6	SPAG6	Body;Body	-0.0133	0.0021	1.098e-10	3.95369e-07	---------+---
13	114896192	cg10002066	RASA3	RASA3	Body	-0.0038	0.0008	2.252e-06	0.00126489	-+-------+-+-
1	68299409	cg13184736	GNG12	GNG12	TSS1500	-0.0072	0.0013	6.623e-08	8.26992e-05	-----?---+---
5	126054151	cg22618924		LMNB1		0.004	0.0007	5.885e-09	1.14857e-05	+++++?+++-+++
19	17003890	cg15159987	CPAMD8	CPAMD8	3'UTR	-0.0079	0.0017	3.952e-06	0.00190033	-+?--?-------
4	15657657	cg15175162	FBXL5	FBXL5	TSS1500;TSS1500	0.0122	0.002	1.301e-09	3.37609e-06	++-+++++++++-
17	8191344	cg16696476	RANGRF;SLC25A35	SLC25A35	TSS1500;3'UTR	0.0051	0.001	6.191e-07	0.000488242	+++++?+++++++
17	79970313	cg12374579	ASPSCR1	ASPSCR1	Body	-0.0074	0.0011	8.057e-11	2.94686e-07	-------------
20	22545407	cg20649298	C20orf56	LINC00261	Body	0.0104	0.0023	4.238e-06	0.00200199	+--++-++++++-
16	67877232	cg00496272	CENPT;THAP11	CENPT	5'UTR;1stExon	-0.0034	0.0007	4.265e-07	0.000364845	-+-----------
12	109250545	cg12492906	SSH1	SSH1	Body;Body	-0.0076	0.0016	1.824e-06	0.00109465	-+------+----
11	1892180	cg26868156	LSP1	LSP1	5'UTR;1stExon;5'UTR;Body;1stExon;5'UTR	-0.0075	0.0013	2.102e-09	5.08535e-06	-+---?-------
3	123371420	cg07638500	MYLK	MYLK	Body;Body;Body;Body	-0.0073	0.0013	5.737e-08	7.46459e-05	-----?-------
16	3115707	cg08978665	IL32	IL32	5'UTR;5'UTR;1stExon;TSS200;5'UTR;5'UTR;5'UTR;5'UTR;5'UTR	-0.0092	0.0017	2.909e-08	4.38715e-05	-+-----------
2	204801508	cg18561976	ICOS	ICOS	5'UTR;1stExon	-0.0081	0.002	3.641e-05	0.00926717	-+--+?--+----
5	14926200	cg07340025		ANKH		0.0073	0.0019	9.145e-05	0.017215	+++++?++-+++-
16	2089851	cg01815912	NTHL1	NTHL1	3'UTR	-0.0059	0.0011	1.213e-07	0.00013524	-------------
16	17563300	cg04359840	XYLT1	XYLT1	Body	-0.0081	0.0015	3.33e-08	4.81869e-05	-+-----------
1	2722739	cg25216300		MMEL1		-0.0045	0.0008	7.117e-08	8.7457e-05	-++--?+--+---
16	31159854	cg04149015	PRSS36	PRSS36	Body	0.0103	0.0016	2.61e-10	8.3038e-07	++-++?++++++-
1	41156730	cg15986668	NFYC;LOC100130557		TSS1500;TSS1500;TSS1500;Body;TSS1500;TSS1500	-0.0102	0.0017	2.311e-09	5.50497e-06	-+?-----+--+-
17	75371476	cg00871371	2015-09-09	2015-09-09	5'UTR;Body;Body;Body;TSS1500	-0.0082	0.0015	5.76e-08	7.47358e-05	-------------
14	54419614	cg08046044	BMP4	BMP4	5'UTR;5'UTR;5'UTR	0.0033	0.0006	2.308e-08	3.67944e-05	+--++?-++-+++
2	172944338	cg13468961	MAP1D	METAP1D	Body	0.0069	0.0015	7.038e-06	0.00290336	+--+++-++-++-
22	41634447	cg06255037	CHADL	CHADL	Body	0.0058	0.0011	2.872e-07	0.000267346	++-+++++++++-
4	81119178	cg27242132	PRDM8	PRDM8	5'UTR;5'UTR	-0.0143	0.0031	2.81e-06	0.00147487	-+---+------+
16	85863167	cg00320288		COX4I1		0.0027	0.0006	1.384e-06	0.000889817	+--++++++++++
12	111758873	cg16235197	CUX2	CUX2	Body	-0.0072	0.0014	1.4e-07	0.000150186	-+?------+-+-
3	141087313	cg21370924	ZBTB38	ZBTB38	5'UTR	0.0109	0.0017	1.909e-10	6.42564e-07	+--++-++++++-
22	37678791	cg20066188	CYTH4	CYTH4	Body	-0.0068	0.0012	4.368e-09	9.18078e-06	-??------+--+
16	30106822	cg16348385	YPEL3	YPEL3	1stExon;5'UTR;5'UTR	-0.0041	0.0008	3.403e-07	0.000303173	-+-+-+---+---
19	40789857	cg07815521	MIR641;AKT2	AKT2	TSS1500;5'UTR	-0.0068	0.0013	1.854e-07	0.000189273	-?+----------
11	65190825	cg04145264	NEAT1	NEAT1	Body	-0.0065	0.0012	2.977e-08	4.42243e-05	-++------+---
8	107460168	cg18444875	OXR1	OXR1	Body	0.0123	0.0021	2.199e-09	5.26518e-06	-?+++?+++++++
4	81118794	cg06307913	PRDM8	PRDM8	5'UTR;1stExon;5'UTR	-0.0135	0.0029	2.282e-06	0.00127362	-+---+-------
7	45025080	cg16459265	C7orf40;SNORA9	SNHG15	Body;Body	-0.0062	0.0012	3.061e-07	0.000279341	-+--?--------
3	53700276	cg13411554	CACNA1D	CACNA1D	Body;Body;Body	0.0085	0.0016	9.049e-08	0.000107777	+??++++++-+++
5	78365691	cg08328513	BHMT2;DMGDH	BHMT2	Body;TSS1500	0.0115	0.0023	4.985e-07	0.000414231	+?-++?+++++++
12	53591398	cg08699196	ITGB7	ITGB7	Body	0.0046	0.001	6.882e-06	0.00285676	+++++-++++++-
4	171013537	cg24693803		AADAT		-0.0062	0.0013	1.357e-06	0.000879124	-+?+--?------
11	107437051	cg14882481	ALKBH8	ALKBH8	TSS1500	0.0044	0.0008	2.936e-08	4.39711e-05	+??++++++++++
16	30106897	cg27106909	YPEL3	YPEL3	1stExon;5'UTR;5'UTR	-0.0044	0.0009	1.843e-06	0.00110178	-+---?---+-+-
1	2995604	cg11731671	PRDM16	PRDM16	Body;Body	-0.0121	0.0027	1.027e-05	0.00385647	-+-----------
10	80008637	cg05757757		RPS24		0.0067	0.0016	2.468e-05	0.00708089	+++++?+++-+++
16	67877413	cg01083131	THAP11;CENPT	CENPT	3'UTR;5'UTR;1stExon	-0.0051	0.0011	4.899e-06	0.00223537	-+-----------
9	35102784	cg13594903	STOML2	STOML2	Body	-0.0028	0.0006	2.214e-06	0.00124807	-?-----------
3	48508272	cg09882118	TREX1	TREX1	Body;1stExon	-0.004	0.0009	6.013e-06	0.0025982	-+-----------
12	90050967	cg00508575	ATP2B1	ATP2B1	TSS1500;TSS1500	0.009	0.0016	3.053e-08	4.502e-05	+-+++++++++++
2	149866270	cg02380135	KIF5C	KIF5C	Body	-0.0099	0.0018	1.596e-08	2.72555e-05	-++----------
11	2012071	cg20494635	LOC100133545		TSS1500	-0.0068	0.0012	9.071e-09	1.67869e-05	-+---------+-
1	3240129	cg01418153	PRDM16	PRDM16	Body;Body	-0.0073	0.0013	3.251e-08	4.74875e-05	-+---------+-
5	180646754	cg08383929		TRIM41		0.0114	0.0021	3.426e-08	4.9117e-05	+--++++++++++
1	2718742	cg08142858		MMEL1		0.0053	0.001	2.287e-07	0.000221317	++-++?++++++-
6	32119016	cg27068095	PRRT1	PRRT1	Body	0.0047	0.0009	3.923e-08	5.43955e-05	++-+++++++++-
1	7311132	cg24999973	CAMTA1	CAMTA1	Body	-0.0105	0.0018	1.264e-08	2.20727e-05	-----?-------
17	39890193	cg03373393	HAP1	HAP1	Body;Body;Body	-0.0015	0.0004	0.0005543	0.0532082	-+---?--++---
1	6086652	cg06753281	KCNAB2	KCNAB2	5'UTR;5'UTR	-0.0042	0.0009	1.725e-06	0.00104878	-++--+--++---
11	65194933	cg15920975		NEAT1		-0.0073	0.0014	3.403e-07	0.000303173	-++--+--+---+
5	369969	cg01899089	AHRR	AHRR	Body	-0.0064	0.0012	4.632e-08	6.34685e-05	-+------+----
2	74758080	cg24230340	HTRA2;AUP1	HTRA2	Body;Body;TSS1500	-0.0051	0.0012	1.003e-05	0.00379087	-+++----+--+-
7	27141774	cg17353412	HOXA2	HOXA2	1stExon	-0.0068	0.0011	6.213e-10	1.78146e-06	--?--+------+
8	1273592	cg21006256		LOC286083		-0.0041	0.0008	1.303e-06	0.000853665	--+--?+-----+
10	112546110	cg15880704	RBM20	RBM20	Body	-0.0049	0.0009	3.043e-08	4.50155e-05	---------+---
2	38306612	cg23838231		CYP1B1		0.0051	0.0015	0.0004515	0.0469916	++?-+++++-+--
1	27853060	cg07742396		AHDC1		-0.0054	0.0009	3.19e-09	7.007e-06	-+---?---+---
6	144386418	cg09293391	PLAGL1	PLAGL1	TSS1500;TSS1500	0.0078	0.0013	3.318e-09	7.23579e-06	++?++?++++++-
3	42847116	cg14508777	HIGD1A	HIGD1A	TSS1500;TSS1500;TSS1500	0.0072	0.0013	3.845e-08	5.37957e-05	++++++-+++++-
11	12128203	cg14816825		MICAL2		0.0056	0.0014	3.453e-05	0.00896329	++-++++++-++-
16	50278722	cg08350047		PAPD5		0.0058	0.0013	6.684e-06	0.00279454	++-+++++++++-
1	2987914	cg22122862	PRDM16	PRDM16	Body;Body	-0.0047	0.0009	4.474e-07	0.000379925	-+------++---
10	71672083	cg27268279	COL13A1	COL13A1	Body;Body;Body;Body;Body;Body;Body;Body;Body;Body;Body;Body;Body;Body;Body;Body;Body;Body;Body;Body	0.0073	0.0013	2.666e-08	4.10056e-05	++-+++++++++-
8	22223852	cg00433296	SLC39A14	SLC39A14	TSS1500;TSS1500;TSS1500;TSS1500	0.0076	0.0013	2.754e-09	6.33289e-06	++-++?++++++-
6	144386280	cg02849309	PLAGL1	PLAGL1	TSS1500;TSS1500	0.0071	0.0014	2.264e-07	0.00022098	++?++++++++++
3	156324118	cg22481770		SSR3		0.0064	0.0011	1.568e-08	2.69756e-05	+--+++++++++-
22	38071651	cg27619353	LGALS1	LGALS1	1stExon;5'UTR	0.006	0.0011	1.181e-08	2.10362e-05	+++++++++++++
1	230410329	cg11527913	GALNT2	GALNT2	Body	-0.0101	0.0027	0.0001374	0.0224018	-+-+----+---+
7	4671391	cg25879142		FOXK1		0.0093	0.0017	6.905e-08	8.5348e-05	++-++-++++++-
21	36258497	cg03142697	RUNX1	RUNX1	Body;Body;Body	0.0049	0.0011	2.123e-05	0.00637043	+-+++?+++++-+
12	108983234	cg04872675		TMEM119		-0.0103	0.0015	5.68e-12	2.61226e-08	-----?-------
4	154410006	cg03814093	KIAA0922	KIAA0922	Body;Body	-0.0083	0.0015	6.744e-08	8.39843e-05	-+?------+---
1	2467096	cg06415891		HES5		0.0105	0.002	2.036e-07	0.000204261	+-+++?++-++++
5	433274	cg10841124	AHRR	AHRR	Body	0.0038	0.0007	9.444e-08	0.000111339	+-+++++-+-+--
5	400494	cg22698028	AHRR	AHRR	Body	-0.0063	0.0014	9.652e-06	0.003687	-+---?--+---+
16	54228447	cg07506749		FTO		0.0071	0.0013	6.258e-08	8.0079e-05	+-+-+++++++++
2	169006003	cg16875057	STK39	STK39	Body	0.0087	0.0017	1.433e-07	0.000152183	+-?++++++++++
8	60032983	cg07211044	TOX	TOX	TSS1500	0.0118	0.0022	1.217e-07	0.00013524	+-+++++++++++
4	5710761	cg17242664	EVC2	EVC2	5'UTR;1stExon;TSS1500	0.0065	0.0012	3.378e-08	4.85788e-05	++++??++++++-
3	111697575	cg08979515	ABHD10	ABHD10	TSS1500	0.0161	0.0029	2.708e-08	4.15141e-05	++-++?+++++++
4	150832003	cg26811385		DCLK2		0.0099	0.0017	2.364e-09	5.5717e-06	+++?+++++++++
12	54148217	cg27597505		CALCOCO1		0.0141	0.0024	4.158e-09	8.77913e-06	+--++-+++++++
12	57038757	cg12795893	ATP5B;SNORD59B	ATP5B	Body;TSS1500	-0.0049	0.0011	6.34e-06	0.002687	-++----------
2	227555410	cg01878708		IRS1		0.0136	0.0022	4.824e-10	1.44566e-06	+++++++++++++
4	81117647	cg05452645	PRDM8	PRDM8	TSS1500;5'UTR	-0.0135	0.0032	2.137e-05	0.00637537	-----+---+---
8	28206278	cg17199018	ZNF395	ZNF395	Body	-0.0088	0.0015	2.614e-09	6.07107e-06	-++------+---
1	54666401	cg24373187	CYB5RL;MRPL37	MRPL37	TSS1500;Body	-0.0054	0.0009	1.126e-09	2.98875e-06	-+?-----++---
1	2987961	cg18509466	PRDM16	PRDM16	Body;Body	-0.004	0.0009	2.506e-06	0.00136258	-+---?--++---
21	37915091	cg04478905	CLDN14	CLDN14	TSS200;5'UTR	-0.0068	0.0012	2.944e-08	4.39711e-05	---------+---
11	69259336	cg07241660		MYEOV		0.009	0.0019	3.785e-06	0.00184099	+++++++++-++-
10	80834947	cg03450842	ZMIZ1	ZMIZ1	5'UTR	-0.0055	0.0011	1.702e-07	0.000176077	-?----------+
19	39369335	cg05886321	SIRT2;RINL	SIRT2	3'UTR;3'UTR;TSS1500	-0.0059	0.0012	5.191e-07	0.000427525	-?----------+
12	95945277	cg27100916	USP44	USP44	TSS200	0.0086	0.0021	5.213e-05	0.0118838	---+?-+++++++
4	81119299	cg11388320	PRDM8	PRDM8	5'UTR;5'UTR	-0.0154	0.0032	1.369e-06	0.000883203	-----+------+
6	28227093	cg09523275	NKAPL	NKAPL	TSS200	0.0078	0.0013	8.837e-10	2.42889e-06	++-+++++++++-
12	94954828	cg12065616		TMCC3		0.0063	0.0013	3.057e-06	0.00156834	-+-++-++++++-
4	81119198	cg18073471	PRDM8	PRDM8	5'UTR;5'UTR	-0.0111	0.0026	1.34e-05	0.00461747	+----+------+
4	81117853	cg06373870	PRDM8	PRDM8	TSS1500;5'UTR	-0.0102	0.0026	8.06e-05	0.0158238	-----+---+---
17	46711035	cg26608174	MIR196A1	MIR196A1	TSS1500	0.004	0.0009	1.576e-05	0.00521038	+--++++++++++
2	169003820	cg03351487	STK39	STK39	Body	0.0095	0.0021	9.077e-06	0.00351066	++++++++-++++
1	24120017	cg07167185	LYPLA2	LYPLA2	Body	-0.0043	0.0007	1.888e-10	6.40134e-07	--+-----+----
2	207025477	cg12608507	EEF1B2;SNORD51;NDUFS1;SNORA41	EEF1B2	Body;Body;TSS1500;TSS1500;TSS1500;Body	-0.0059	0.0015	4.186e-05	0.0101826	++-----+-----
5	501938	cg22572362	SLC9A3	SLC9A3	Body	-0.011	0.0019	1.21e-08	2.14523e-05	-+-----------
4	89379156	cg02215171	HERC5	HERC5	Body	0.0057	0.0012	1.391e-06	0.000891207	++-+++++++++-
2	70025869	cg06635952	ANXA4	ANXA4	Body	0.0086	0.0015	1.165e-08	2.08937e-05	++?+-?+++++++
7	70061616	cg17892069	AUTS2	AUTS2	Body;Body	-0.0055	0.001	9.533e-08	0.000111575	-+-+---------
8	33423298	cg08327744	RNF122	RNF122	Body	-0.0082	0.0014	7.629e-09	1.44641e-05	-+-----------
6	154832667	cg09288789	CNKSR3	CNKSR3	TSS1500	0.0137	0.0026	1.131e-07	0.000127823	+++++-+++?++?
1	38022657	cg14830003	DNALI1	DNALI1	1stExon	0.0051	0.001	5.627e-07	0.000454729	+-++++++++++-
1	3239992	cg11138362	PRDM16	PRDM16	Body;Body	-0.0067	0.0014	8.079e-07	0.000596618	-??--------+-
15	75019087	cg23727072	CYP1A1	CYP1A1	TSS1500	0.0039	0.0008	3.555e-06	0.00175671	++++++++++++-
2	233928423	cg05208178	INPP5D	INPP5D	Body;Body	-0.0039	0.0009	4.989e-06	0.00226531	-+---------+-
1	153929592	cg22441770	CRTC2	CRTC2	Body	-0.0088	0.0015	1.164e-08	2.08937e-05	-------------
1	230415902	cg00526336	GALNT2	GALNT2	3'UTR	-0.0039	0.0009	1.638e-05	0.00534686	-------------
5	81702289	cg18178840		ATP6AP1L		0.0097	0.0016	3.088e-09	6.87199e-06	+++++?+++++++
2	20190349	cg01055594	WDR35	WDR35	TSS1500;TSS1500	0.0065	0.0012	1.068e-07	0.00012189	+++++-++++++-
19	17650995	cg19835136	FAM129C	FAM129C	Body;Body	0.0053	0.0012	5.675e-06	0.00249864	+-++++++++++-
1	44011587	cg02283735	PTPRF	PTPRF	Body;Body	0.0072	0.0017	1.879e-05	0.00588936	+--++?+++++++
5	173852421	cg18040788		MSX2		-0.0079	0.0014	1.123e-08	2.02972e-05	---------+---
15	48470754	cg24657523	MYEF2	MYEF2	TSS200	0.0049	0.0011	1.439e-05	0.00487543	+--++?++++++-
3	49450293	cg00174179	RHOA;TCTA	TCTA	TSS1500;Body	-0.0036	0.0008	3.678e-06	0.00180124	-+-------+---
12	120700361	cg15893360	PXN	PXN	Body;Body	-0.0068	0.0016	1.382e-05	0.00474803	-+?-?-------+
17	80194552	cg07466788	SLC16A3	SLC16A3	Body;Body;Body	-0.0038	0.0007	1.255e-07	0.000138798	-----?---+-+-
16	22103791	cg13928411	VWA3A	VWA3A	TSS200	0.0058	0.001	7.495e-09	1.42683e-05	++-++-++++++-
17	78682785	cg18780100	RPTOR	RPTOR	Body;Body	0.0094	0.0016	4.408e-09	9.22312e-06	+++++++++++-+
5	176327783	cg19791262	HK3	HK3	TSS1500	0.0045	0.001	5.113e-06	0.0023036	+++++?++++++-
6	26018058	cg14703002	HIST1H1A	HIST1H1A	TSS200	0.0033	0.0008	1.533e-05	0.00510821	--+++++++-+++
9	21801897	cg25162921	MTAP	MTAP	TSS1500	0.0078	0.0016	5.925e-07	0.000472884	+-++++++++++-
6	144386416	cg01595870	PLAGL1	PLAGL1	TSS1500;TSS1500	0.0065	0.0014	1.683e-06	0.0010252	++?++-++++++-
2	179184854	cg19648306	OSBPL6	OSBPL6	TSS200;Body	0.0101	0.0016	2.155e-10	7.15004e-07	+++++++++++++
12	83476631	cg00418163	TMTC2	TMTC2	Body	-0.0073	0.0015	2.092e-06	0.00120564	---+-?-------
15	40268610	cg01081584	EIF2AK4	EIF2AK4	Body	0.0068	0.0016	1.164e-05	0.00420799	++-++?++++++-
6	32120826	cg25426302	PPT2;PRRT1	LOC100507547	TSS1500;TSS1500;TSS1500	0.0143	0.0026	4.734e-08	6.42971e-05	+--++++++++++
16	86603761	cg04645050		FOXC2		0.0111	0.0023	9.03e-07	0.000643629	+--++++++++-+
6	144386275	cg12444861	PLAGL1	PLAGL1	TSS1500;TSS1500	0.0063	0.0012	5.816e-08	7.52522e-05	++?++?++++++-
7	5567891	cg14145074	ACTB	ACTB	Body	-0.005	0.0011	4.618e-06	0.00213487	-+-----------
6	27729346	cg02163885		HIST1H2BL		0.0125	0.0024	3.014e-07	0.000276683	++?++?+++++++
5	428101	cg16172278	AHRR	AHRR	Body	0.002	0.0004	1.026e-06	0.000710215	-+-+++-++-+-+
8	118875129	cg11064524	EXT1	EXT1	Body	-0.0068	0.0015	5.182e-06	0.00232791	-???-?------?
1	71172486	cg20457732		PTGER3		0.0142	0.0027	1.021e-07	0.000118269	++?++?++++++-
7	127031314	cg21841620	ZNF800	ZNF800	Body	-0.0081	0.0017	2.097e-06	0.00120599	-+-----------
12	54412506	cg25122233	HOXC4;HOXC5;HOXC6	HOXC4	5'UTR;Body;5'UTR	0.0111	0.002	1.894e-08	3.14077e-05	+--++++++-++-
8	41895100	cg14316231	MYST3	KAT6A	Body;Body;Body	-0.0046	0.0014	0.001182	0.0828745	-+-----+----+
3	193849318	cg06012804		HES1		-0.0081	0.0018	7.196e-06	0.00294759	-+-----------
20	62338338	cg20642413	ZGPAT;ARFRP1	ARFRP1	TSS1500;TSS1500;TSS1500;Body;Body	-0.0048	0.0009	2.309e-07	0.000222519	-------------
16	30671644	cg04232972		PRR14		-0.005	0.001	4.322e-07	0.000369042	-+-----------
19	58556044	cg09677268	ZSCAN1	ZSCAN1	Body	0.0102	0.0018	7.13e-09	1.37424e-05	+++++?+++-+++
7	1894209	cg09367467	MAD1L1	MAD1L1	Body;Body;Body	-0.0058	0.0012	2.017e-06	0.00117698	-+?----------
6	41376604	cg00091064		NCR2		0.0114	0.0024	2.475e-06	0.00134935	++-++++++++++
5	134822635	cg02303258		TIFAB		0.0052	0.001	3.148e-07	0.000284486	+++++?+++++--
12	111731203	cg00029284	CUX2	CUX2	Body	-0.0052	0.0011	1.61e-06	0.000991845	-+---?--+----
16	31159623	cg26675395	PRSS36	PRSS36	Body	0.0101	0.0018	1.182e-08	2.10362e-05	++-+++++++++-
2	232055581	cg27383418		ARMC9		0.005	0.0011	1.928e-06	0.00113795	++?++?++++++-
7	45187902	cg22500876		RAMP3		0.0093	0.0016	2.119e-09	5.09992e-06	++-+++++++++-
7	27253521	cg02063817		HOTTIP		-0.0091	0.0021	9.98e-06	0.00377812	-+--?-+--+---
17	8804279	cg05460226	PIK3R5	PIK3R5	Body;Body	-0.0069	0.0013	9.536e-08	0.000111575	-----?-------
7	112726089	cg00851377	GPR85	GPR85	1stExon;5'UTR;5'UTR;5'UTR;5'UTR	0.0079	0.0022	0.0002865	0.0356688	+++++-+++++++
1	2467281	cg12443001		HES5		0.0067	0.0011	1.691e-09	4.17807e-06	+++++-+++++++
10	135054780	cg13493048	VENTX	VENTX	3'UTR	-0.0068	0.0013	2.28e-07	0.0002211	-+?-???-+----
5	112716899	cg01272202	MCC	MCC	Body	-0.0037	0.0008	2.713e-06	0.00143911	++?-----+----
13	27769437	cg19291696		USP12		0.0038	0.0008	8.869e-07	0.000636993	+++++++++-+--
10	12430937	cg10704395	CAMK1D	CAMK1D	Body;Body	-0.0042	0.001	6.057e-05	0.01308	+?+--?-------
16	29796756	cg27295595		ZG16		0.0069	0.0014	7.805e-07	0.000580073	++-+++-+++++-
11	1892074	cg20331155	LSP1	LSP1	5'UTR;TSS200;TSS200;Body	-0.0063	0.0012	3.446e-07	0.000306058	-+-----------
7	158824108	cg23058037	VIPR2	VIPR2	Body	0.0122	0.002	8.037e-10	2.24893e-06	+-++++++++++-
1	156710278	cg01416295	MRPL24	MRPL24	5'UTR;5'UTR	-0.0054	0.0011	2.861e-06	0.0014932	-+?-----++---
2	219155468	cg24533564	PNKD;TMBIM1	PNKD	Body;5'UTR	-0.0048	0.0009	7.5e-08	9.14378e-05	-+-----------
3	49203975	cg16171534	CCDC71	CCDC71	TSS200	0.003	0.0009	0.001076	0.0790208	++--++++++++-
16	31341875	cg09743950	ITGAM	ITGAM	Body;Body	-0.0085	0.0016	1.058e-07	0.000121046	-----------++
21	37915044	cg20643029	CLDN14	CLDN14	TSS200;5'UTR	-0.0068	0.0011	2.856e-09	6.50759e-06	----+----+---
14	70077930	cg06934523	KIAA0247	SUSD6	TSS1500	-0.0045	0.001	1.254e-05	0.00442318	-+-+-----+---
6	32120783	cg12626589	PPT2;PRRT1	LOC100507547	TSS1500;TSS1500;TSS1500	0.009	0.0019	1.457e-06	0.000925831	+--+++++++++-
10	11206320	cg24910943	CUGBP2	CELF2	Body;TSS1500;Body;TSS1500	-0.0027	0.0005	3.761e-08	5.31709e-05	-?+--+---+---
4	77723304	cg00937681		SHROOM3		0.0109	0.002	5.718e-08	7.46077e-05	++-++?++++++-
11	62273418	cg04638150	AHNAK	AHNAK	Body	0.01	0.0019	1.037e-07	0.000119526	++?+??+++++++
3	159558031	cg23553912	SCHIP1	IQCJ-SCHIP1	Body	0.0142	0.0025	2.149e-08	3.46604e-05	+++++++-++++-
5	345850	cg24688690	AHRR	AHRR	Body	-0.0043	0.0009	2.806e-06	0.00147443	-+-----------
11	64815744	cg17160439	NAALADL1	NAALADL1	Body	0.006	0.0011	1.431e-07	0.000152183	++-++-+-++++-
10	102777924	cg21378403	PDZD7	PDZD7	Body	0.0073	0.0014	3.094e-07	0.000281248	++-++++++++++
7	155438591	cg13810727	RBM33	RBM33	Body	-0.0046	0.001	9.354e-06	0.00359683	-+----------+
6	32120584	cg06814287	PPT2;PRRT1	LOC100507547	TSS1500;TSS1500;TSS1500	0.0068	0.0015	1.05e-05	0.00391436	+--++?++++++-
4	2047292	cg12756718		C4orf48		-0.0041	0.0008	5.38e-08	7.07941e-05	------+------
12	30322730	cg13891539		TMTC1		0.0122	0.002	5.089e-10	1.5153e-06	+--++?+++++++
14	74214183	cg22851561	C14orf43	ELMSAN1	5'UTR;5'UTR	-0.0095	0.002	2.121e-06	0.00120999	--?----------
7	112727506	cg25263801	GPR85	GPR85	TSS1500;1stExon;5'UTR;TSS1500;1stExon;5'UTR	0.0072	0.0018	0.0001012	0.0183768	+++++?+++-++-
11	126761638	cg12322672	KIRREL3	KIRREL3	Body;Body	0.0058	0.0012	9.691e-07	0.000679986	+--+++-++-+++
1	218524558	cg07810039	TGFB2	TGFB2	Body;Body	0.0133	0.0021	1.187e-10	4.20517e-07	+++++++++++++
5	180646608	cg22670033		TRIM41		0.0112	0.0022	1.987e-07	0.00020021	+-?++++++++++
6	13555624	cg09321403		SIRT5		0.0046	0.0009	1.354e-06	0.000878406	++-+++++++++-
16	31342952	cg02256631	ITGAM	ITGAM	Body;Body	-0.004	0.0008	1.666e-06	0.00102093	--+--++------
8	20350779	cg10145533		LZTS1		0.011	0.0025	1.625e-05	0.00533064	++-+++-++-+++
5	139486020	cg17656608		PURA		0.0065	0.0011	5.537e-09	1.1092e-05	+++-++++++++-
1	92350430	cg17074704	TGFBR3	TGFBR3	5'UTR	-0.0048	0.0009	2.743e-08	4.19123e-05	-+---+-----+-
1	25257587	cg10993442	RUNX3	RUNX3	TSS1500;Body	-0.0062	0.0011	7.751e-09	1.46357e-05	-------------
17	17669973	cg06685437	RAI1	RAI1	5'UTR	-0.0084	0.0016	2.963e-07	0.00027308	-------------
11	64888932	cg13989528	FAU;MRPL49	FAU	Body;TSS1500	-0.003	0.0007	1.195e-05	0.0042633	-+------++---
14	105371541	cg16793370		CEP170B		0.0062	0.0015	1.753e-05	0.00560796	+?+++++++++++
7	92238248	cg15261712	CDK6	CDK6	3'UTR;3'UTR	0.0052	0.0011	2.06e-06	0.0011946	++-++++++++++
15	31637592	cg26146569	KLF13	KLF13	Body	-0.0083	0.0018	3.224e-06	0.00162955	-+-----------
19	2095364	cg06896207	MOBKL2A	MOB3A	5'UTR	-0.0056	0.0012	2.179e-06	0.00123246	-+------+--++
17	79797038	cg23471393		P4HB		0.0062	0.0014	5.264e-06	0.00235791	+++++?+++++++
12	105994959	cg09370806		C12orf75		-0.0066	0.0015	1.071e-05	0.00396718	--------+----
17	33566512	cg23982212		SLFN5		-0.0057	0.0012	8.95e-07	0.000639586	-+-----------
7	45128053	cg05598919	NACAD	NACAD	Body	0.0045	0.0009	1.065e-06	0.000728567	+--+++++++++-
11	1892139	cg22043296	LSP1	LSP1	5'UTR;TSS200;5'UTR;Body;1stExon	-0.0058	0.0011	3.884e-07	0.000337853	++-----------
2	239403295	cg15562346				-0.0059	0.0013	1.109e-05	0.00405938	-+-----------
8	733412	cg14700531		ERICH1		0.0081	0.0017	1.91e-06	0.00113164	++?++?+++-+++
14	105888161	cg18182566	MTA1	MTA1	Body	-0.0049	0.001	2.336e-06	0.00129639	-+---+--+----
2	43328266	cg14706297		ZFP36L2		0.011	0.0021	1.261e-07	0.000139131	++-+-+++++++-
1	2767242	cg15836046		ACTRT2		0.0045	0.0008	2.219e-08	3.55426e-05	++?++++++-+++
6	32120203	cg04749507	PPT2;PRRT1	LOC100507547	TSS1500;TSS1500;TSS1500	0.0055	0.0011	5.87e-07	0.000469301	+--+++++++++-
14	50088544	cg11700584	RPL36AL;MGAT2	MGAT2	TSS1500;1stExon	-0.0061	0.0013	2.968e-06	0.00153405	-+---------+-
19	2095560	cg05273302	C19orf36;MOBKL2A	MOB3A	TSS1500;5'UTR;TSS1500	-0.0055	0.0012	4.987e-06	0.00226531	-++----------
10	12430878	cg16894855	CAMK1D	CAMK1D	Body;Body	-0.0069	0.0015	6.397e-06	0.00270096	-+---?-------
7	92238086	cg07413467	CDK6	CDK6	3'UTR;3'UTR	0.007	0.0013	3.842e-08	5.37957e-05	++++++-++++++
12	122244660	cg15233611	SETD1B	SETD1B	Body	-0.005	0.0012	2.106e-05	0.0063429	-+---------+-
1	2984245	cg07946633	FLJ42875;PRDM16		Body;TSS1500;Body;TSS1500	-0.0036	0.0008	5.858e-06	0.0025502	-+---?--++---
12	113860443	cg16604086	SDSL	SDSL	5'UTR	-0.0029	0.0008	0.000197	0.0280697	-+---?--++---
6	167085508	cg16490823	RPS6KA2	RPS6KA2	Body	-0.003	0.0007	2.846e-05	0.00783163	-+------+---+
16	88846292	cg16641055	FAM38A	PIEZO1	Body	-0.0068	0.0013	2.613e-07	0.000247704	--+--?------+
3	134094099	cg20217702	AMOTL2	AMOTL2	TSS1500	-0.0042	0.0013	0.001534	0.0960179	-+?-----+----
10	23003984	cg07831277	PIP4K2A	PIP4K2A	TSS1500	0.0066	0.0011	5.54e-09	1.1092e-05	++-+++++++++-
3	139060370	cg08849628		MRPS22		0.0086	0.0021	3.312e-05	0.00870649	++++++-+++++-
6	31681882	cg13123009	LY6G6E;LY6G6D	LY6G6E	TSS200;TSS1500;TSS200	-0.0049	0.0009	9.577e-09	1.7514e-05	-------------
16	31342748	cg05625471	ITGAM	ITGAM	Body;Body	-0.0046	0.0008	1.373e-08	2.37087e-05	--+--?------+
1	184355219	cg12550731	C1orf21	C1orf21	TSS1500	0.0057	0.0013	8.965e-06	0.00348184	---++++++++--
6	30641220	cg20117675	DHX16	DHX16	TSS1500;TSS1500	0.0069	0.0014	8.396e-07	0.000613204	+-+++-+++-+++
10	29771743	cg14001239	SVIL	SVIL	Body;Body	-0.007	0.002	0.0005164	0.0510678	---+-?+-----+
6	166260012	cg20418529		LINC00473		-0.0052	0.0009	2.393e-09	5.58572e-06	-----?-------
17	74235759	cg11043990	RNF157	RNF157	Body	0.0033	0.0007	1.737e-06	0.0010547	+--+++++++++-
4	113091339	cg15959363	C4orf32	C4orf32	Body	0.0081	0.0016	2.549e-07	0.000243125	+++?+?+-+++--
3	169758289	cg12350863	GPR160	GPR160	5'UTR	0.0062	0.0012	8.16e-08	9.87071e-05	+-++++-++-+++
5	135364986	cg18331412	TGFBI	TGFBI	Body	0.0089	0.0016	1.899e-08	3.14077e-05	++-++?++++++-
14	24845722	cg10974463	NFATC4	NFATC4	Body;Body	0.004	0.0011	0.000309	0.0373318	+++++++-+-+++
7	81399308	cg06055763	HGF	HGF	5'UTR;1stExon;1stExon;1stExon;5'UTR;1stExon;5'UTR;5'UTR;5'UTR;1stExon	0.0113	0.002	2.464e-08	3.86668e-05	++++-?+++++++
16	85044408	cg03278488	ZDHHC7	ZDHHC7	5'UTR;5'UTR	-0.0021	0.0005	1.183e-05	0.00424331	-+---?-------
20	11870769	cg00592643	BTBD3	BTBD3	TSS1500	0.0089	0.0016	1.234e-08	2.17946e-05	+-+++++++++++
11	129938601	cg01738638	APLP2	APLP2	TSS1500;TSS1500;TSS1500;TSS1500;TSS1500;TSS1500	0.0054	0.0009	4.577e-09	9.44904e-06	+++++++++++++
5	321320	cg11554391	AHRR	AHRR	Body	-0.0033	0.0007	1.257e-06	0.000832927	-+-----------
5	159560548	cg25433552		PWWP2A		0.0089	0.0015	4.889e-09	1.00485e-05	+--+++++++++-
15	74607544	cg06369322	CCDC33	CCDC33	Body	-0.0067	0.0014	1.569e-06	0.000974962	-?-----------
21	37915354	cg23034373	CLDN14	CLDN14	5'UTR;TSS1500	-0.0061	0.0014	7.264e-06	0.00296737	-------------
17	37008030	cg05174975	RPL23	RPL23	Body	-0.0046	0.0012	0.00013	0.0216669	-+-+-?--+---+
16	86606899	cg09941601		FOXC2		0.0037	0.0009	1.325e-05	0.00459304	+++++?+++++-+
10	3514783	cg13687834		PITRM1		0.0132	0.0022	3.198e-09	7.007e-06	+++++?+++++++
9	98849721	cg13459104		LOC158435		0.0025	0.0005	8.439e-07	0.000613887	+--++?+++-+++
4	1305425	cg18299068	MAEA	MAEA	Body;Body	-0.0085	0.0016	4.925e-08	6.63096e-05	-----?------+
6	31649638	cg11679268	LY6G5C	LY6G5C	TSS1500	0.0053	0.0012	1.022e-05	0.00384703	+++++?+++++++
1	2467100	cg20816361		HES5		0.0092	0.0018	5.028e-07	0.000417058	++++++++-++++
6	28187510	cg18649503	LOC222699		TSS1500	0.0068	0.0015	9.156e-06	0.00353533	++?-+++++++++
10	88391658	cg18454045		OPN4		0.0068	0.0012	1.99e-08	3.2663e-05	+++++?+++++++
1	156211896	cg12036877	BGLAP	PMF1-BGLAP	TSS200	-0.0063	0.0015	4.313e-05	0.0104073	-----+--+----
8	22735111	cg17836177	PEBP4	PEBP4	Body	-0.0058	0.0011	2.006e-07	0.000201687	-+-----------
10	81967666	cg10775231		ANXA11		0.0041	0.0008	1.376e-07	0.000148404	+++++++++-++-
4	148654701	cg24116965	ARHGAP10	ARHGAP10	Body	0.0076	0.0014	1.434e-07	0.000152183	+?+++++++++-+
11	45232364	cg05648472	PRDM11	PRDM11	Body	-0.0049	0.0009	1.033e-07	0.000119361	-+?---+-+----
10	63422841	cg24239148	C10orf107	C10orf107	1stExon;5'UTR	0.0035	0.0007	3.073e-07	0.000279886	++++-++++++++
16	30905875	cg07013258	BCL7C	BCL7C	TSS1500	0.0039	0.0008	1.029e-06	0.000710215	++-+-+-+++++-
9	137999757	cg13822849	OLFM1	OLFM1	Body	0.0025	0.0006	6.796e-05	0.0142325	+-+++?++++++-
6	27925166	cg03340878	OR2B6	OR2B6	1stExon	-0.0081	0.0017	1.499e-06	0.000944114	-++---+-----+
1	25254088	cg05656688	RUNX3	RUNX3	Body;Body	-0.0067	0.0015	7.502e-06	0.00303018	-+---?-----+-
14	91711041	cg10814005	GPR68	GPR68	5'UTR	-0.003	0.0007	1.278e-05	0.00447689	-++--+---+---
2	105406666	cg15073784				0.0047	0.001	2.746e-06	0.00145277	+++++++++++--
15	75017924	cg23680900	CYP1A1	CYP1A1	TSS200	0.0026	0.0004	3.092e-09	6.87199e-06	+++++++++-++-
20	1310846	cg21524538	SDCBP2	FKBP1A-SDCBP2	TSS1500	-0.0071	0.0013	3.677e-08	5.22318e-05	-------------
12	109250438	cg25632883	SSH1	SSH1	Body;Body	-0.0084	0.0019	6.683e-06	0.00279454	-+-----------
1	3240227	cg03254465	PRDM16	PRDM16	Body;Body	-0.01	0.0018	3.511e-08	5.00268e-05	-?+----------
12	4303167	cg26208507		CCND2		0.0088	0.0015	2.872e-09	6.50759e-06	+?+++-+++++++
8	39836007	cg05621259	IDO2	IDO2	Body	0.0057	0.001	1.668e-08	2.79709e-05	+--++++++-++-
17	80943851	cg20663495	B3GNTL1	B3GNT8	Body	-0.0043	0.001	9.757e-06	0.00370578	+?---?--+----
10	81967516	cg11647108		ANXA11		0.0055	0.001	8.532e-08	0.000102143	++-++++++-+++
4	184679625	cg01924435		TRAPPC11		0.0066	0.0012	6.365e-08	8.118e-05	++-+-+++++++-
6	30038975	cg03293507	RNF39	RNF39	Body;Body	0.0063	0.0014	6.2e-06	0.00264456	+-+++?++++++-
15	40268687	cg20255370	EIF2AK4	EIF2AK4	Body	0.0093	0.0023	5.594e-05	0.0124208	++-++++-+-++-
17	56413890	cg25537245		MIR142		-0.0034	0.0008	3.145e-05	0.00841512	-+-----+++---
6	33240471	cg26283141	VPS52;RPS18	RPS18	TSS1500;Body	-0.0056	0.0013	2.958e-05	0.00804923	-+---?--+----
12	95945366	cg04488758	USP44	USP44	TSS200	0.0071	0.0017	2.163e-05	0.0064364	+--++-++++++-
17	53167407	cg07465627	STXBP4	STXBP4	Body	-0.0036	0.0012	0.002597	0.127074	-+------++-++
15	40364524	cg00868766		BMF		0.0077	0.0019	7.049e-05	0.0145957	+--+++++++++-
13	32984237	cg00785980	N4BP2L1	N4BP2L1	Body;Body	0.005	0.001	3.492e-07	0.000308962	++?+++++++++-
11	19745293	cg03220447	NAV2	NAV2	Body;Body;Body	-0.003	0.0007	1.841e-05	0.00582529	-+------++-+-
17	61850012	cg20131968	CCDC47	CCDC47	5'UTR	-0.0056	0.0011	5.296e-07	0.000433865	+++---------+
10	94180046	cg18303477		IDE		0.006	0.001	4.483e-09	9.3046e-06	++-+++++++++-
1	182922582	cg22237670	C1orf14	SHCBP1L	TSS200	0.0059	0.0013	2.656e-06	0.00141807	++++++++++++-
16	30485966	cg06235438	ITGAL	ITGAL	Body;Body	-0.0028	0.0007	5.068e-05	0.011691	-+?--------+-
8	144652042	cg11904266	C8orf73	MROH6	Body	0.0058	0.0011	4.022e-08	5.56022e-05	+++++?++++++-
20	3730325	cg25820062	HSPA12B	HSPA12B	Body	-0.0042	0.0009	8.749e-07	0.000632896	-++--++----++
12	62583974	cg26133399	FAM19A2	FAM19A2	5'UTR	0.0078	0.0018	8.072e-06	0.00321292	++-+++++-+++-
17	26634469	cg17987384	FLJ40504		TSS200	0.0052	0.0014	0.0002435	0.0321407	+--+++++++++-
5	180646880	cg15946312		TRIM41		0.0087	0.002	8.848e-06	0.00344793	+--+++++++++-
3	16925533	cg02356435	PLCL2	PLCL2	TSS1500	0.0066	0.0016	2.388e-05	0.00691112	+--+++-+++++-
17	17655165	cg22292753	RAI1	RAI1	5'UTR	-0.0051	0.0011	4.619e-06	0.00213487	-+?------+---
15	40364740	cg20592017		BMF		0.0113	0.0028	3.812e-05	0.00958636	+--++?++++++-
2	222434778	cg00692780	EPHA4	EPHA4	Body	0.011	0.0023	2.465e-06	0.00134935	++-++++++++++
19	31843360	cg22079008		TSHZ3		-0.0015	0.0004	0.0001689	0.025464	--+----------
4	15657820	cg02630888	FBXL5	FBXL5	TSS1500;TSS1500	0.0034	0.0007	2.021e-06	0.00117698	++-++++++++--
22	50317300	cg26441486	CRELD2	CRELD2	Body;Body	-0.0083	0.0017	6.667e-07	0.000517868	-?---?--++---
3	189348936	cg05129081	TP63	TP63	TSS1500;TSS1500;TSS1500	0.01	0.0019	1.319e-07	0.000143485	+?+++++++-+++
8	22223937	cg05254747	SLC39A14	SLC39A14	TSS1500;TSS1500;TSS1500;TSS1500	0.0085	0.0016	8.405e-08	0.000101144	++-+++++++++-
4	1284574	cg06696815	MAEA	MAEA	Body;Body	-0.0037	0.0008	8.9e-07	0.000636993	-+---+-------
14	35999002	cg19474546		INSM2		0.0092	0.0018	6.524e-07	0.000507609	++?++++++-++-
2	86012225	cg21946195	ATOH8	ATOH8	Body	-0.0047	0.0012	9.899e-05	0.0180941	-++--+--+----
8	8859877	cg04756296	ERI1	ERI1	TSS1500	0.003	0.0006	2.356e-06	0.00129973	++?++--++++++
5	150524635	cg15892650	ANXA6	ANXA6	Body;Body	-0.0053	0.001	6.62e-08	8.26992e-05	-+-----------
22	38071602	cg01264106	LGALS1	LGALS1	TSS200	0.0057	0.001	5.412e-08	7.0814e-05	+++++++++++++
17	53784724	cg21951648		TMEM100		0.004	0.001	4.02e-05	0.00992159	+--+++++++++-
20	61002866	cg03359095	C20orf151	RBBP8NL	TSS1500	0.0101	0.0021	2.474e-06	0.00134935	++-+++-+++++-
6	28554262	cg04664126	SCAND3	ZBED9	1stExon	0.0054	0.001	1.333e-07	0.000144669	+++++++++-+-+
19	49992527	cg19426731	RPL13AP5;SNORD33;SNORD32A;RPL13A	RPL13A	Body;TSS1500;TSS1500;Body	-0.0043	0.0009	3.002e-06	0.00154766	-+?------+---
12	53612551	cg13937905	RARG	RARG	Body;Body	-0.0054	0.001	1.632e-07	0.000170353	-+-----------
17	8191300	cg24987590	RANGRF;SLC25A35	SLC25A35	TSS1500;3'UTR	0.0034	0.0008	1.89e-05	0.00591187	++++++-+++++-
1	71172133	cg12398314		PTGER3		0.0067	0.0013	5.463e-07	0.000444817	++?+?+?+++++-
14	101192852	cg14092276	DLK1	DLK1	TSS1500	0.0093	0.0018	1.744e-07	0.000179622	+?-++?+++++++
16	71523560	cg07506795	ZNF19	ZNF19	TSS1500	0.0076	0.0016	2.204e-06	0.00124395	++-+++-++++-+
16	1584050	cg10465839	IFT140;TMEM204	IFT140	Body;TSS200	-0.0099	0.0019	1.788e-07	0.000183746	-+------+----
17	1961286	cg24173182	HIC1	HIC1	Body;Body	0.0074	0.0021	0.0004207	0.0452563	+-+++?+++++-+
7	4671479	cg14485097		FOXK1		0.0088	0.0015	8.933e-09	1.66088e-05	++-++?++++++-
6	33240864	cg16052901	VPS52;RPS18	RPS18	TSS1500;Body	-0.0062	0.0016	6.915e-05	0.0143844	-+---+------+
1	116107015	cg19675142		VANGL1		0.0075	0.0015	4.186e-07	0.000360077	+++++?++++++-
15	61044829	cg02010763	RORA	ROR1	Body	0.008	0.0018	6.869e-06	0.00285392	+-+++?+++-++-
7	127913660	cg07617283		LEP		0.0066	0.0016	2.333e-05	0.00682578	+++-+++++++++
3	141087261	cg08360599	ZBTB38	ZBTB38	5'UTR	0.0082	0.0015	6.584e-08	8.26566e-05	++-++-++++++-
8	38615235	cg09560979	TACC1	TACC1	5'UTR	-0.0028	0.0008	0.0006151	0.0568117	-+---?--++---
1	45240812	cg01881870	SNORD55;SNORD46;RPS8	RPS8	TSS1500;TSS1500;TSS1500	-0.0017	0.0004	0.0001456	0.0231854	-+?+----+---+
6	3054820	cg14429919		RIPK1		0.0079	0.0019	2.696e-05	0.00753491	+-?+++++++++-
6	31649728	cg21036162		LY6G5C		0.0055	0.0012	6.902e-06	0.00286037	-+++++++++++-
9	113802005	cg14133557		GPR26		-0.0078	0.002	8.31e-05	0.0161914	++---?------+
15	91838184	cg24516362	SV2B	SV2B	3'UTR;3'UTR	0.0039	0.0007	7.148e-08	8.76062e-05	++-++++++-++-
22	39919067	cg26460530		ATF4		-0.0064	0.0015	1.038e-05	0.00388209	-+---?-------
9	127623377	cg04388657	RPL35	RPL35	Body	-0.0065	0.0014	2.123e-06	0.00120999	-----?-------
5	126367370	cg25842356	2015-03-03	2015-03-03	TSS1500	0.0061	0.0012	5.629e-07	0.000454729	++-++++++++++
10	1796742	cg17886420		ADARB2		0.0232	0.0042	2.838e-08	4.30612e-05	++++++++++++-
3	156324038	cg26405475		SSR3		0.0061	0.0011	2.34e-08	3.70969e-05	++-+++++++++-
1	3090345	cg17445936	PRDM16	PRDM16	Body;Body	-0.0053	0.0013	2.631e-05	0.00741631	--?-----+----
7	8429907	cg20117519		NXPH1		0.0131	0.0023	2.132e-08	3.46267e-05	++++++-++-++-
7	27143235	cg01217984	HOXA2	HOXA2	TSS1500	-0.0059	0.0012	4.57e-07	0.000384119	-----?-------
4	71862187	cg06016427	DCK	DCK	Body	-0.0058	0.0014	5.458e-05	0.0122122	-+?---------+
4	174421114	cg21401642		HAND2		0.0078	0.0017	6.755e-06	0.00281158	+--++-+++++-+
10	95361933	cg08950537	RBP4	RBP4	TSS1500	0.0067	0.0021	0.001448	0.0927983	+---++++++++-
20	33147017	cg27624319	MAP1LC3A	MAP1LC3A	Body;Body	0.0054	0.0013	4.187e-05	0.0101826	+++++++-++++-
8	143255467	cg10309769		LINC00051		0.005	0.0011	8.11e-06	0.00321977	+++++++++-+-+
15	40268777	cg16127683	EIF2AK4	EIF2AK4	Body	0.0087	0.0022	5.303e-05	0.0119899	++-+++++++++-
3	72424982	cg09006487	RYBP	RYBP	3'UTR	-0.0057	0.0014	5.677e-05	0.0125198	+-----------+
11	10715217	cg15283950	MRVI1	MRVI1	1stExon;5'UTR;1stExon;5'UTR;TSS200	-0.0058	0.0012	3.412e-06	0.00170102	-+---+-------
9	98782756	cg05138681	NCRNA00092	LINC00092	Body	0.0047	0.001	4.595e-06	0.00213014	+-++++++++++-
10	88162314	cg12103951		WAPAL		0.0069	0.0014	7.395e-07	0.000557631	+?-++++++-+++
16	4993543	cg08951051		PPL		0.0109	0.0021	1.081e-07	0.000123071	++-++++++-++-
9	96080065	cg26053066	WNK2	WNK2	Body	-0.0058	0.001	9.536e-09	1.75079e-05	------+--+---
14	100206912	cg23408104		CYP46A1		-0.0046	0.0011	3.071e-05	0.00825516	-+-----------
1	25291041	cg07236781	RUNX3	RUNX3	1stExon	-0.0052	0.0012	1.165e-05	0.00420799	-+-----------
22	31682909	cg07969918	PIK3IP1	PIK3IP1	Body;Body	-0.0044	0.0011	0.0001452	0.0231455	-+-----+++---
19	17487908	cg12186702	PLVAP	PLVAP	1stExon	0.0037	0.0008	3.697e-06	0.00180575	+--++++++++++
7	27144595	cg19521279		HOXA3		-0.0085	0.0018	1.466e-06	0.000929008	--++-+-------
8	10709415	cg03593471		PINX1		0.0134	0.0023	5.861e-09	1.14857e-05	+++++++++-+++
19	58715351	cg07815836	ZNF274	ZNF274	Body;Body;5'UTR	0.0057	0.0012	2.067e-06	0.00119717	+--++?++++++-
15	90319516	cg12206103	MESP2	MESP2	TSS200	0.0039	0.0009	5.133e-06	0.00230903	+--+-+++++++-
19	13198798	cg13649253	NFIX	NFIX	Body	0.0075	0.0015	2.658e-07	0.000250945	+-+++-+++++++
17	17655229	cg18033628	RAI1	RAI1	5'UTR	-0.0034	0.0008	1.938e-05	0.0060094	-+?-----+----
8	125861056	cg26144594				0.0038	0.0009	1.841e-05	0.00582529	+-++++++++++-
1	25258264	cg04907595	RUNX3	RUNX3	TSS1500;Body	0.0061	0.0012	3.477e-07	0.000308221	++++++++++++-
6	27739947	cg25063707		HIST1H2BL		0.0087	0.0016	9.136e-08	0.000108535	-++++++++++++
10	88428147	cg22715761	LDB3	LDB3	TSS1500;TSS200;TSS1500;TSS200;TSS1500;TSS1500	0.0098	0.0019	4.857e-07	0.000405128	+++++?++++++-
2	219155248	cg03627290	PNKD;TMBIM1	PNKD	Body;5'UTR	-0.0027	0.0006	1.404e-05	0.00478817	-+---?-------
5	110413671	cg18897025	TSLP	TSLP	3'UTR;3'UTR	0.0109	0.0026	2.904e-05	0.00794223	++?++?++++++-
1	147718820	cg00769810		NBPF11		0.0026	0.0008	0.001947	0.109331	+--+???-+?++-
2	130940706	cg17848515	SMPD4;FAM128B	MZT2B	TSS1500;TSS1500;TSS1500;TSS1500;TSS1500;TSS1500;TSS1500;Body	-0.0055	0.0012	2.603e-06	0.00139619	-+?-?+-------
1	120439036	cg16166968	ADAM30	ADAM30	1stExon;5'UTR	0.0097	0.0016	2.869e-09	6.50759e-06	+++++++++++++
6	28829931	cg25078026		LOC401242		0.0035	0.001	0.0008794	0.0701141	++?+?++++++++
11	62379063	cg12616487	ROM1;EML3	EML3	TSS1500;Body	-0.0043	0.0008	2.898e-07	0.000269227	-+-----------
22	31738549	cg17783244	PATZ1	PATZ1	Body;Body;Body;Body	-0.0072	0.0013	5.148e-08	6.8531e-05	-------------
17	79971436	cg06105699	ASPSCR1	ASPSCR1	Body	-0.006	0.0012	3.133e-07	0.000284237	--?--?+-+---+
2	43327937	cg03125400		ZFP36L2		0.0095	0.0018	6.838e-08	8.49272e-05	++-+-?++++++-
19	6587584	cg26737640	CD70	CD70	Body	-0.0035	0.0008	6.011e-06	0.0025982	-??--+---+---
3	50314180	cg18165186	SEMA3B	SEMA3B	3'UTR;3'UTR	0.006	0.0012	6.3e-07	0.000495157	+-+++?+-++++-
13	52703615	cg18057513	NEK5	NEK5	TSS1500	0.0043	0.0011	0.0002063	0.028881	---++?-+++++-
16	71523432	cg26840970	ZNF19	ZNF19	TSS200	0.0077	0.0015	1.531e-07	0.000160532	+++++--++++--
9	123656764	cg13851767		TRAF1		0.0054	0.0011	2.022e-06	0.00117698	+--++++++-++-
17	7383474	cg17364949	AMAC1L3;ZBTB4	ZBTB4	TSS1500;5'UTR;TSS1500	-0.0036	0.001	0.0004414	0.046482	-+------++---
17	46711017	cg23690166	MIR196A1	MIR196A1	TSS1500	0.0079	0.0017	1.877e-06	0.00111779	-?-++?-++++++
1	12538341	cg11217193	VPS13D	VPS13D	Body;Body	-0.0081	0.0018	1.102e-05	0.00404331	------------+
12	56587526	cg06850687		SMARCC2		0.0053	0.0013	4.392e-05	0.0105323	++++++-++++++
10	88428117	cg19286437	LDB3	LDB3	TSS1500;TSS1500;TSS200;TSS1500;TSS1500;TSS1500	0.0084	0.0018	1.597e-06	0.000986453	+-+++?+-+++-+
12	56415591	cg20359445	IKZF4	IKZF4	Body	-0.0041	0.001	4.799e-05	0.0112243	-+---+--+---+
19	16986822	cg03384915	SIN3B	SIN3B	Body	-0.0044	0.001	4.694e-06	0.00216185	---------+--+
12	95945082	cg11069430	USP44	USP44	1stExon;5'UTR	0.0068	0.0017	6.857e-05	0.0143215	+-+?+?++++++-
6	35458416	cg20595752	TEAD3	TEAD3	5'UTR	0.0082	0.0018	6.501e-06	0.00273775	++-++?+++-++-
10	60086738	cg05324273		UBE2D1		0.005	0.001	4.215e-07	0.000361901	++-+++++++++-
9	35616726	cg14016344	CD72	CD72	Body	0.0067	0.0015	1.165e-05	0.00420799	++-+++++++++-
14	77467391	cg13038618		IRF2BPL		-0.0072	0.0015	9.041e-07	0.000643629	-+-------+-++
8	1337571	cg00267839		LOC286083		-0.0056	0.0012	1.773e-06	0.00107496	--+--+-------
1	95249289	cg21436544		SLC44A3		-0.0049	0.001	1.522e-06	0.000954049	-+---------++
14	71174292	cg23883632		MAP3K9		0.0102	0.0017	3.114e-09	6.88793e-06	-+?++?+++++++
20	22568116	cg11868728		FOXA2		0.0054	0.0011	3.26e-07	0.000293466	++-++-++++++-
11	125366499	cg05390307	FEZ1	FEZ1	TSS1500;TSS1500	0.0054	0.0011	2.425e-06	0.00133414	+--++++++-+--
8	39835944	cg18716679	IDO2	IDO2	Body	0.0065	0.0012	2.846e-08	4.30612e-05	++-+++++++++-
16	749581	cg26804595	FBXL16	FBXL16	5'UTR	-0.0036	0.0008	5.799e-06	0.00254186	-+?------+---
2	235406540	cg09935994	ARL4C	ARL4C	TSS1500	0.0049	0.001	1.32e-06	0.000858747	+--++++++++++
15	70387268	cg09747445	TLE3	TLE3	Body;Body;Body	-0.0067	0.0014	2.714e-06	0.00143911	-----?--+----
16	89692360	cg07384589	DPEP1	DPEP1	5'UTR;5'UTR	-0.0031	0.0009	0.0003328	0.0390371	--+--?--+---+
1	147718509	cg01052200		NBPF11		0.0039	0.001	0.0001687	0.0254504	+--+???++?++-
16	14724468	cg00965110	PARN	PARN	TSS1500;TSS1500	0.0064	0.0017	0.0001234	0.0208891	++?+++++-++++
11	1892142	cg26897904	LSP1	LSP1	5'UTR;TSS200;5'UTR;Body;1stExon	-0.0043	0.0009	3.463e-06	0.0017204	++-----------
6	41374806	cg00982521		NCR2		0.0145	0.0031	2.895e-06	0.00150418	++-++++++++++
7	50517434	cg06239726	FIGNL1	FIGNL1	5'UTR;5'UTR	-0.0032	0.0009	0.0002553	0.0332086	-+?+-?------+
19	49589626	cg21587372	SNRNP70	SNRNP70	5'UTR	-0.0069	0.0015	6.717e-06	0.00279827	-+-----------
2	129077404	cg01887374	HS6ST1	HS6ST1	TSS1500	0.0089	0.002	1.242e-05	0.00439721	-+-++-++++++-
21	40759659	cg21736411	WRB	WRB	Body;TSS200	-0.0053	0.0011	1.466e-06	0.000929008	--+--?+------
2	219266163	cg15616915	CTDSP1;MIR26B	CTDSP1	Body;TSS1500;Body	-0.006	0.0011	1.172e-07	0.000131816	-??--------+-
11	65343929	cg03033176	EHBP1L1	EHBP1L1	Body	-0.0023	0.0007	0.0008764	0.0700071	-+-+-?-------
1	155291345	cg26876647	RUSC1;C1orf104	RUSC1-AS1	5'UTR;5'UTR;5'UTR	0.0034	0.001	0.0008432	0.0685456	+++-+++-++++-
14	61083516	cg19512582		SIX1		0.0098	0.0026	0.0001577	0.02445	++-?+++++-++-
5	140683670	cg25212131	SLC25A2	SLC25A2	TSS200	0.0075	0.0017	1.321e-05	0.0045826	+-+++++++++++
19	799190	cg10828401	PTBP1	PTBP1	Body;Body;Body;Body	-0.0027	0.0006	1.981e-05	0.00608989	-+++-+-------
12	6873348	cg26346621		PTMS		0.0067	0.0012	5.149e-08	6.8531e-05	+++++?+++++++
14	53618419	cg01268763	DDHD1	DDHD1	Body;Body;Body	-0.005	0.0015	0.0006887	0.0609313	-++--?---+-+-
14	51290751	cg03048432	NIN	NIN	5'UTR;5'UTR;TSS1500;5'UTR	0.0098	0.0017	1.251e-08	2.19807e-05	++++-++++++++
2	191656418	cg26191447		GLS		0.0067	0.0014	4.174e-06	0.00198245	++-++-+++++++
17	38517913	cg05568941	GJD3	GJD3	1stExon;3'UTR	0.0085	0.0015	3.781e-08	5.32209e-05	+++++++++++++
9	135989682	cg14541011	RALGDS	RALGDS	Body;Body	-0.0052	0.001	3.804e-07	0.000332138	-+-------+--+
1	174843971	cg04858586	RABGAP1L	RABGAP1L	TSS1500;Body	0.0041	0.001	2.483e-05	0.00711075	++-+++++++++-
15	81679567	cg12233463		TMC3		0.0118	0.0022	1.146e-07	0.000129204	++?+++++++++-
9	130953234	cg17617387	CIZ1	CIZ1	5'UTR;5'UTR;5'UTR;5'UTR;5'UTR	-0.003	0.0007	1.393e-05	0.00476458	-+-------+---
3	49203973	cg19066391	CCDC71	CCDC71	TSS200	0.0039	0.001	6.085e-05	0.0131039	++--++++++++-
11	121337508	cg22964469	SORL1	SORL1	Body	-0.0034	0.0009	9.292e-05	0.0173656	-+-------+-++
8	1273808	cg25674613		LOC286083		-0.0086	0.002	1.454e-05	0.00491134	--+--+-------
10	10994495	cg17261125	LOC254312		TSS1500;TSS1500;TSS1500	0.0056	0.0013	1.801e-05	0.0057221	+--+++++++++-
1	54869007	cg00988037	SSBP3	SSBP3	Body;Body;Body	-0.0046	0.0009	1.402e-06	0.000895784	-----?--+---+
2	106417701	cg17501982	NCK2	NCK2	5'UTR;5'UTR	-0.0034	0.0008	1.991e-05	0.00611254	-++--?---+---
6	31544931	cg01360627	TNF	TNF	Body	-0.0057	0.0014	8.767e-05	0.0167035	-+-----------
11	62454905	cg06884254	LRRN4CL	LRRN4CL	3'UTR	0.0043	0.001	1.395e-05	0.00476458	++?+-+++++++-
11	65344355	cg17290213	EHBP1L1	EHBP1L1	Body	-0.0039	0.001	5.046e-05	0.0116553	-+-+-------+-
3	141087187	cg06137072	ZBTB38	ZBTB38	5'UTR	0.0058	0.0012	2.71e-06	0.00143911	+--+++++++++-
6	147769498	cg03354508		SAMD5		0.0045	0.0012	0.0001506	0.0237532	+??++++++++--
1	202778618	cg14381677	KDM5B	KDM5B	TSS1500	0.0074	0.0017	1.088e-05	0.00401414	+-?+++-++-+++
4	116894979	cg01397050		MIR1973		0.0085	0.002	3.051e-05	0.00822043	-+?++++++?++-
7	92672950	cg26122451		SAMD9		0.007	0.0014	8.265e-07	0.000606273	++-++?++++++-
16	73067525	cg27262054	ZFHX3	ZFHX3	5'UTR;5'UTR	-0.0069	0.0014	6.031e-07	0.000480519	-------------
1	9776133	cg01943221	PIK3CD	PIK3CD	Body	-0.0049	0.0011	2.134e-05	0.00637537	-+----------+
8	6407812	cg20460488	ANGPT2;MCPH1	ANGPT2	Body;Body;Body;Body	0.0048	0.0011	1.256e-05	0.00442318	++-+++-++++++
10	76573506	cg14906690		KAT6B		0.0078	0.0017	3.819e-06	0.00185559	++-+-+++++++-
5	180646976	cg04662609		TRIM41		0.0065	0.0014	3.133e-06	0.00158925	+--+++++++++-
4	41872254	cg06005688		TMEM33		0.0068	0.0014	1.202e-06	0.000803358	+-+++++++-++-
6	41376295	cg02404974		NCR2		0.0089	0.0019	3.585e-06	0.00176699	++-++++++++++
13	49796387	cg15866367	MLNR	MLNR	Body	0.0051	0.0012	1.711e-05	0.00553458	+++++++++++-+
10	711676	cg17333886	DIP2C	DIP2C	Body	-0.0074	0.0016	3.923e-06	0.0018903	-------------
13	50210231	cg21801165		ARL11		0.0115	0.0021	7.583e-08	9.22077e-05	-++++?+++++--
11	45308098	cg09795979	SYT13	SYT13	TSS1500	0.0062	0.0011	6.379e-08	8.118e-05	+-?++-++++++-
17	38520139	cg11758793	GJD3	GJD3	1stExon;5'UTR	0.0085	0.0016	9.3e-08	0.000110201	++--+?+++++++
1	25236296	cg15712177	RUNX3	RUNX3	Body;Body	0.0045	0.0012	0.0002369	0.0315575	+++++?+-++++-
15	93580312	cg25607876		RGMA		0.0073	0.0016	4.582e-06	0.00212623	+++++--++++++
14	74179101	cg09238801	PNMA1	PNMA1	1stExon;3'UTR	-0.0068	0.0014	2.571e-06	0.00138597	-+---?--+----
17	62774590	cg23556923	LOC146880	LOC146880	Body;Body	-0.0043	0.0008	1.27e-07	0.000139132	--------+--+-
7	71148142	cg01349903	WBSCR17	WBSCR17	Body	-0.0064	0.0015	1.789e-05	0.00569176	--+-----++---
16	57294356	cg04495354	PLLP	PLLP	Body	0.0058	0.0013	1.332e-05	0.00460357	+--++--++++++
1	155246828	cg17736772	HCN3	HCN3	TSS1500	0.0047	0.001	2.581e-06	0.00138921	++++++++++++-
11	123940566	cg19484305		OR10G7		0.0076	0.0016	2.511e-06	0.00136258	+-?+++++++++-
1	151029327	cg00653615	CDC42SE1	CDC42SE1	5'UTR;5'UTR	-0.0044	0.0011	6.568e-05	0.0138487	-+-+--------+
7	4876858	cg14260083	RADIL	RADIL	Body	-0.0059	0.0016	0.0002088	0.0290907	-+---?------+
5	134521633	cg22192489				-0.006	0.0016	0.0002131	0.0294425	-+---?------+
18	32556104	cg11672277	MAPRE2	MAPRE2	TSS1500	0.0099	0.0018	6.927e-08	8.5348e-05	+--++-+++++++
7	96221849	cg27152312				0.0126	0.0027	3.587e-06	0.00176699	+--++-+++-++-
16	70558876	cg22995106	SF3B3;COG4	SF3B3	5'UTR;TSS1500	-0.0024	0.0005	9.949e-06	0.00377059	--+------+---
1	230204526	cg00923744	GALNT2	GALNT2	Body	-0.0044	0.0011	5.953e-05	0.0129154	-+-----------
2	230785180	cg20959174	TRIP12	TRIP12	5'UTR	-0.0017	0.0004	1.81e-06	0.00108885	-+---------+-
20	62270540	cg11284582		STMN3		-0.0052	0.0012	5.825e-06	0.00254517	-+------++---
1	64409138	cg19320261	ROR1	ROR1	Body;Body	-0.0038	0.0009	1.27e-05	0.00446571	---+-------+-
7	1039875	cg16079645	C7orf50	C7orf50	Body;Body;Body	-0.0039	0.0011	0.0002131	0.0294425	---------+-+-
6	30690376	cg24146125	TUBB	TUBB1	Body	-0.0053	0.0012	1.024e-05	0.00384832	-+--??-------
12	96251788	cg26164577	SNRPF	SNRPF	TSS1500	0.005	0.0012	4.588e-05	0.0108621	+-?-+-+++-++-
1	68824389	cg16165575		RPE65		0.0117	0.002	3.86e-09	8.33742e-06	++++-++++++++
1	182653495	cg14846442		RGS8		0.0041	0.001	6.497e-05	0.0137489	-+-++-++++++-
6	144386422	cg25291978	PLAGL1	PLAGL1	TSS1500;TSS1500	0.0017	0.0005	0.0004201	0.0452343	++?++?+-++++-
17	42275551	cg21714061	ATXN7L3	ATXN7L3	TSS200;TSS200	-0.0048	0.001	2.321e-06	0.00129115	-+++-?-------
17	46506947	cg05106502	SKAP1	SKAP1	Body;Body	-0.0074	0.0016	2.155e-06	0.00122372	-+----------+
9	45440921	cg04284164		FAM27C		0.0059	0.0013	5.294e-06	0.0023654	++?+???++?++-
17	46388465	cg00582562	SKAP1	SKAP1	Body;Body	0.0104	0.002	2.24e-07	0.000220443	++-+++++++++-
16	54228582	cg05332854		FTO		0.0059	0.0015	7.667e-05	0.0154031	+-+-+++++++++
7	143582308	cg09671837	FAM115A	TCAF1	5'UTR	0.006	0.0013	5.292e-06	0.0023654	+-+++?++++++-
10	91173811	cg06376949	IFIT5	IFIT5	TSS1500	0.0061	0.0014	1.664e-05	0.0054203	+++?+-++++++-
1	7311176	cg12097989	CAMTA1	CAMTA1	Body	-0.0052	0.0014	0.0001242	0.0209634	-+----------+
5	176559563	cg18121224	NSD1	NSD1	TSS1500;TSS1500	0.0151	0.0026	4.487e-09	9.3046e-06	+-++++++++++-
2	32583696	cg10583997	BIRC6	BIRC6	Body	-0.0065	0.0013	5.292e-07	0.000433865	-++--+-------
5	140683681	cg07039560	SLC25A2	SLC25A2	TSS200	0.0083	0.0021	0.0001038	0.0187027	+-+++++++-+++
17	38517993	cg06949812	GJD3	GJD3	1stExon;3'UTR	0.0069	0.0012	8.939e-09	1.66088e-05	+++++++++++++
19	1130866	cg18608055	SBNO2	SBNO2	Body;Body	-0.0061	0.0015	4.545e-05	0.0107933	-?---?-+---+-
19	58897497	cg11701312	RPS5	RPS5	TSS1500	-0.0034	0.0009	0.0001168	0.0201763	++-------+---
8	1427491	cg00827210		DLGAP2		-0.0051	0.0011	3.049e-06	0.00156834	-----+-------
7	28223298	cg24559796				0.009	0.0016	7.405e-09	1.42134e-05	+++++?+++++++
3	69439170	cg08974527		FRMD4B		0.0055	0.0013	2.307e-05	0.00678099	+??+++++-++++
11	1774378	cg12729894	HCCA2;CTSD	CTSD	Body;3'UTR	-0.0057	0.001	8.928e-09	1.66088e-05	-----?-------
2	232242955	cg18146074		B3GNT7		0.0062	0.0016	7.19e-05	0.0147767	+--+++++++++-
1	45242191	cg17755386	SNORD46;RPS8;SNORD38A	RPS8	Body;Body;TSS1500	-0.0025	0.0007	0.000161	0.0247142	-+-+?-?--?---
2	39187882	cg17165695	LOC100271715;LOC375196	ARHGEF33	Body;TSS1500	0.0057	0.001	9.2e-09	1.69581e-05	++-+++++++++-
1	2802609	cg04132000		ACTRT2		0.0039	0.0009	9.184e-06	0.00354319	+?-+++++++++-
1	43281794	cg23839159	CCDC23;ERMAP	CCDC23	Body;TSS1500	-0.0044	0.0016	0.005345	0.18245	-+------+--++
3	50359849	cg12150256	HYAL2	HYAL2	5'UTR;TSS1500	0.0062	0.0014	1.304e-05	0.00454058	+?-+++++++++-
10	121172431	cg00522048	GRK5	GRK5	Body	-0.006	0.0013	2.782e-06	0.00146514	--------++---
7	99768885	cg19337854	GPC2	GPC2	Body	-0.0038	0.0009	7.37e-05	0.0149947	-+---------+-
2	9144764	cg24201793	MBOAT2	MBOAT2	TSS1500	0.0084	0.002	3.906e-05	0.00972322	+-?+++++++++?
16	54546090	cg07422940		IRX3		0.0054	0.0012	1.089e-05	0.00401464	++-+-++++++-+
16	54227814	cg00647658		FTO		0.0068	0.002	0.0006439	0.0583371	+-+-++-++++++
21	38362754	cg09037712	HLCS	HLCS	TSS1500	0.0065	0.0013	2.461e-07	0.000235215	++-++++++++++
11	125366506	cg23366166	FEZ1	FEZ1	TSS1500;TSS1500	0.006	0.0012	1.036e-06	0.00071288	+--+++++++++-
20	45318890	cg07987148	TP53RK	TP53RK	TSS1500	0.0074	0.0016	3.254e-06	0.00164115	++++++++++++-
11	37525709	cg04821520		C11orf74		0.0096	0.0018	1.377e-07	0.000148404	+++++++++++++
8	1501226	cg03185622	DLGAP2	DLGAP2	Body	-0.0032	0.0007	4.354e-06	0.00204082	+----?--+----
7	92672812	cg19228034		SAMD9		0.0078	0.0015	1.972e-07	0.000199131	++-+-+++++++-
16	30710912	cg01792666	SRCAP	EAF1	5'UTR	-0.0035	0.0008	3.92e-06	0.0018903	-+-+-----+---
10	77165167	cg15182635	C10orf41	ZNF503-AS2	Body;Body	-0.002	0.0004	5.46e-07	0.000444817	--------+--+-
17	80197360	cg10241809	SLC16A3	SLC16A3	3'UTR;3'UTR;3'UTR	-0.0033	0.0007	6.177e-06	0.00264456	--+-----++---
2	11886253	cg17211562	LPIN1	LPIN1	TSS1500	0.0056	0.0012	7.542e-06	0.00304307	-+++++++++++-
19	18945153	cg14207833	UPF1	UPF1	Body	-0.0064	0.0014	7.837e-06	0.0031407	-++--------+-
10	729711	cg01022670	DIP2C	DIP2C	Body	0.0046	0.0011	4.567e-05	0.0108289	+--++++++-++-
16	89164953	cg02193283	ACSF3	ACSF3	Body;5'UTR;5'UTR	-0.0047	0.001	3.659e-06	0.00179474	-+---+--+----
19	1130965	cg12170787	SBNO2	SBNO2	Body;Body	-0.0037	0.001	0.0001088	0.0192673	-++--------+-
2	74148310	cg03268942		ACTG2		0.0052	0.0013	6.873e-05	0.014342	+++++?--+++++
7	44163975	cg04284140	POLD2	POLD2	TSS1500;TSS1500	0.009	0.0019	2.103e-06	0.00120599	++++++++++++-
15	73923634	cg16231923	NPTN	NPTN	Body;Body;Body;Body	0.01	0.0018	1.628e-08	2.76668e-05	+++++-+++-+++
20	61002657	cg06154311	C20orf151	RBBP8NL	TSS200	0.0128	0.0028	4.768e-06	0.00218633	-+-++++++++++
8	1649868	cg22763586	DLGAP2	DLGAP2	3'UTR	-0.009	0.002	1.088e-05	0.00401414	-------------
16	85089777	cg07005506	KIAA0513	KIAA0513	5'UTR	-0.005	0.0012	5.159e-05	0.0118281	-+---?-------
6	43214495	cg23146472	TTBK1	TTBK1	Body	0.0048	0.0012	4.898e-05	0.0114008	++-++?+++-+++
11	131526811	cg15302032	NTM	NTM	Body	0.0129	0.0023	2.146e-08	3.46604e-05	++-++++++++++
12	53591756	cg23029655	ITGB7	ITGB7	Body	0.0044	0.0012	0.0003667	0.0415448	+-+-+?+-++++-
5	139492535	cg00079023	PURA	PURA	TSS1500	0.0036	0.0007	3.884e-07	0.000337853	+--+++++++++-
3	26146913	cg03152121				0.0074	0.0017	2.183e-05	0.0064876	+-+++++++-+++
2	66810487	cg01020413		MEIS1		0.0044	0.0009	6.314e-07	0.000495419	+--++++++++++
6	30690392	cg07972954	TUBB	TUBB1	Body	-0.0038	0.0009	9.687e-06	0.00369126	-+---?---+---
10	43697521	cg24020157	RASGEF1A	RASGEF1A	Body	0.008	0.0019	1.924e-05	0.00598597	++?++++++++++
10	112594670	cg16704246	RBM20	RBM20	Body	-0.0055	0.0013	2.817e-05	0.00777485	--------+---+
11	65190999	cg07985890	NEAT1	NEAT1	Body	-0.015	0.0033	5.396e-06	0.00239166	-++------+---
5	405488	cg12207033	AHRR;LOC100310782	AHRR	Body;TSS1500	0.0021	0.0005	5.449e-06	0.00241055	-?+++?+++-+++
1	45242073	cg13985198	SNORD46;RPS8;SNORD38A	RPS8	TSS200;Body;TSS1500	-0.0021	0.0005	6.967e-05	0.0144598	-------------
2	61292607	cg19770944	KIAA1841	KIAA1841	TSS1500;TSS1500	-0.0028	0.0006	5.26e-07	0.000432441	-+-----------
2	96991753	cg15146125	ITPRIPL1	ITPRIPL1	Body;TSS200;TSS200;5'UTR	-0.0018	0.0006	0.001315	0.0877619	-+-+-?-----++
3	33140160	cg05120113	GLB1	GLB1	TSS1500;TSS1500	0.0076	0.0017	6.938e-06	0.00286975	++?+++-++++++
17	56083289	cg23960707	SFRS1	SRSF1	Body;Body	-0.0049	0.0011	3.368e-06	0.00168501	-+-----------
9	136216076	cg20017995	SNORD24;SNORD36B;MED22;RPL7A;SNORD36A	RPL7A	TSS200;TSS1500;TSS1500;Body;TSS1500;TSS1500	-0.004	0.001	2.8e-05	0.00773713	-++-----+----
12	56694541	cg22775789	CS	CS	TSS1500	0.0052	0.0011	1.512e-06	0.000950379	+++++?-+++++-
18	29263741	cg19203115	B4GALT6	B4GALT6	Body	0.0056	0.0013	1.883e-05	0.00589792	+++-+++++++-+
15	75182130	cg13828047	MPI	MPI	TSS1500	-0.0044	0.001	2.591e-05	0.00735654	-+?------+---
17	4844700	cg22628926	SLC25A11;RNF167	RNF167	TSS1500;Body;TSS1500;TSS1500	-0.0039	0.001	5.834e-05	0.0127646	-??+---------
1	92350112	cg00342358	TGFBR3	TGFBR3	5'UTR	-0.008	0.0015	1.44e-07	0.000152366	-++-++-------
7	2119608	cg01119831	MAD1L1	MAD1L1	Body;Body;Body	-0.0068	0.0011	1.886e-09	4.61081e-06	-----?---+---
6	33141824	cg00936309	COL11A2	COL11A2	Body;Body;Body	-0.0055	0.0012	7.457e-06	0.00301725	-------------
22	50632819	cg05335030	TRABD	TRABD	Body	-0.0018	0.0004	2.575e-05	0.00732454	--------+----
3	120170383	cg00091633	FSTL1	FSTL1	TSS1500	0.005	0.0012	1.964e-05	0.00606076	+++++++-++++-
11	65194965	cg12155547		NEAT1		-0.006	0.0016	0.0001024	0.0185223	-++-----+---+
1	2458466	cg17128799	PANK4	PANK4	TSS1500	0.0043	0.0011	5.096e-05	0.0117323	++-+++++-++++
7	27253834	cg12187687		HOTTIP		-0.0081	0.002	6.101e-05	0.0131162	------+------
6	41903172	cg17159550	CCND3	CCND3	3'UTR;3'UTR;3'UTR;3'UTR	-0.0032	0.0006	4.447e-07	0.000378324	-----?---+-+-
6	28493500	cg11562153	GPX5	GPX5	TSS1500;TSS1500	-0.0058	0.0014	2.864e-05	0.00786992	-+-----------
18	47018095	cg01017464	SNORD58A;SNORD58B;RPL17	RPL17	TSS1500;Body;5'UTR;5'UTR	-0.003	0.0007	3.455e-05	0.00896329	----?-?-+----
14	74211788	cg01731783	C14orf43	ELMSAN1	5'UTR;5'UTR	-0.0049	0.0012	3.114e-05	0.0083466	-+----------+
11	86508399	cg19563365		PRSS23		0.0041	0.0008	6.202e-07	0.00048828	+--+++-++-+-+
11	2011312	cg07397493	LOC100133545		TSS200	-0.0065	0.0012	2.173e-08	3.49262e-05	-----?-------
1	9775985	cg11947782	PIK3CD	PIK3CD	Body	-0.0063	0.0013	6.093e-07	0.00048215	-+---?-------
10	76573396	cg04359418		KAT6B		0.0077	0.0016	8.164e-07	0.000600033	+--+++++++++-
11	2011341	cg04859117	LOC100133545		TSS200	-0.0034	0.0007	3.059e-06	0.00156834	-----?-------
1	68299468	cg13399816	GNG12	GNG12	TSS1500	-0.0047	0.0009	2.397e-07	0.00022957	--------+--+-
5	159625590	cg00259472	FABP6	FABP6	5'UTR;TSS1500	0.0037	0.001	0.0001246	0.0210233	+-?++?+++-++-
7	27143585	cg09908750	HOXA2	HOXA2	TSS1500	-0.0059	0.0012	7.03e-07	0.000537083	-----------+-
16	22103596	cg02843201	VWA3A	VWA3A	TSS1500	0.0051	0.001	3.336e-07	0.000299148	++-++++++-+--
5	502291	cg14137381	SLC9A3	SLC9A3	Body	-0.0176	0.0035	7.081e-07	0.000539205	-?+----------
19	5691899	cg00815325	LONP1	LONP1	3'UTR	-0.0035	0.0009	6.144e-05	0.013176	+++--------+-
4	1241188	cg03008339	CTBP1	CTBP1	Body;5'UTR	-0.002	0.0005	6.74e-05	0.014128	-++--?-------
17	56306697	cg18324432		LPO		0.0056	0.0011	3.9e-07	0.000338152	++?++-+++++++
14	23306974	cg10576725	MMP14	MMP14	Body	0.0043	0.001	1.24e-05	0.00439348	+++++++-+++-+
3	141087190	cg13029400	ZBTB38	ZBTB38	5'UTR	0.0089	0.0018	1.185e-06	0.00079543	+-+++?++++++-
1	28051771	cg02905426	FAM76A	FAM76A	TSS1500;TSS1500;TSS1500;TSS1500;TSS1500	0.0031	0.0009	0.0004343	0.046037	++-++?+++++--
6	41376993	cg21024112		NCR2		0.0061	0.0013	4.506e-06	0.00209515	++-+++++-+++-
12	31402470	cg14788046		FAM60A		0.0078	0.0018	1.463e-05	0.00492085	++?++?++++++-
11	46939436	cg18332754	LRP4	LRP4	Body	-0.0011	0.0003	6.34e-06	0.002687	-+---?--+--+-
11	19745484	cg04039799	NAV2	NAV2	Body;Body;Body	-0.0048	0.0014	0.0008384	0.0683588	-+------+---+
1	203273693	cg00567854	BTG2		TSS1500	-0.0043	0.0009	2.586e-06	0.00139029	-------+-+-+-
15	65394414	cg13985132	LOC390595		Body	0.0066	0.0023	0.003427	0.147162	+-+++++-+-++-
5	10563092	cg24718827	ANKRD33B	ANKRD33B	TSS1500	0.0035	0.0007	1.809e-06	0.00108885	++-+++++++++-
1	25349681	cg27537125		RUNX3		-0.0025	0.0006	1.299e-05	0.00452996	---------+---
3	159557552	cg25705519	SCHIP1	IQCJ-SCHIP1	Body	0.0092	0.002	5.296e-06	0.0023654	+?+++++++++++
6	166259959	cg17586885		LINC00473		-0.007	0.0013	5.243e-08	6.91873e-05	-----?-------
13	29192851	cg19118519		POMP		0.009	0.0019	1.249e-06	0.000831183	+-+++--++++++
17	40913702	cg04522003	LOC100190938;RAMP2	RAMP2	TSS1500;Body;TSS1500	0.0082	0.0015	1.186e-07	0.000133068	++-++++++++++
2	235403218	cg15016771	ARL4C	ARL4C	3'UTR;1stExon	0.0076	0.002	0.0001685	0.0254436	++-++--++-+++
8	106437825	cg22202929	ZFPM2	ZFPM2	Body	0.0061	0.0018	0.0005996	0.0559027	+++++?+++++--
2	235529129	cg07653326		ARL4C		0.0118	0.0027	1.059e-05	0.00393528	+++++++++-++-
17	56297360	cg15648345	MKS1	MKS1	TSS1500;TSS1500	0.0081	0.0017	2.678e-06	0.0014249	++++++++++++-
6	33141696	cg04499015	COL11A2	COL11A2	Body;Body;Body	-0.0048	0.001	1.184e-06	0.00079543	-----?-------
8	144069888	cg20307074	LOC100133669	LOC100133669	Body	-0.0044	0.0014	0.00134	0.0886281	-+?-?--------
17	8059012	cg04055490		PER1		-0.0057	0.0013	9.644e-06	0.00368698	-+-----------
1	32281460	cg22169053	SPOCD1	SPOCD1	5'UTR	0.0045	0.001	1.486e-05	0.00498018	++-+++-++++++
1	1365911	cg04865726		TMEM88B		0.0088	0.0019	3.547e-06	0.00175463	++-++++-+++++
1	6267579	cg19694465	RNF207	RNF207	Body	0.0082	0.0018	4.777e-06	0.0021883	---++++++++++
6	41567658	cg21164975	FOXP4	FOXP4	3'UTR;3'UTR;3'UTR	-0.0082	0.0016	5.62e-07	0.000454729	+-+--?-------
15	31624584	cg07814318	KLF13	KLF13	Body	-0.0061	0.0014	2.378e-05	0.00689507	-+-+-?------+
17	47590237	cg12561474	NGFR	NGFR	Body	0.0025	0.0008	0.001192	0.0833116	---++-+++++++
11	2722407	cg26963277	KCNQ1OT1;KCNQ1	KCNQ1	TSS1500;Body;Body	-0.0023	0.0006	0.0002594	0.0335446	--------+----
8	22223985	cg25257677	SLC39A14	SLC39A14	TSS1500;TSS1500;TSS1500;TSS1500	0.0075	0.0017	1.545e-05	0.00513679	++-+-+++++++-
2	25897613	cg26179134	DTNB	DTNB	TSS1500;TSS1500;TSS1500;TSS1500;TSS1500	0.0061	0.0017	0.000269	0.0343118	+++++++++++++
2	204486921	cg11028872		CD28		0.0085	0.0021	3.965e-05	0.00983291	++++++++++++-
5	522363	cg02354563	SLC9A3	SLC9A3	Body	0.0095	0.002	1.594e-06	0.000985911	+--++++++++++
15	72598286	cg25939371	BRUNOL6	CELF6	Body	0.0063	0.0013	1.315e-06	0.000857897	-+?++?+-+++--
19	14545201	cg13922488	PKN1	PKN1	Body	-0.0034	0.0008	4.136e-05	0.0101009	-++-----++---
5	10562978	cg14629055	ANKRD33B	ANKRD33B	TSS1500	0.0048	0.0009	1.642e-07	0.000171012	++--++++++++-
17	79827882	cg06457408	ARHGDIA	ARHGDIA	5'UTR	-0.0037	0.0009	1.382e-05	0.00474803	-++------+---
1	182922427	cg01079738	C1orf14	SHCBP1L	1stExon;5'UTR	0.007	0.0018	0.000107	0.0190941	+-+++++++++++
10	1704969	cg16736679	ADARB2	ADARB2	Body	-0.0056	0.0013	1.256e-05	0.00442318	-??--?------+
17	47286719	cg01833923	GNGT2;ABI3	GNGT2	1stExon;TSS1500;TSS1500;5'UTR	-0.0048	0.0011	2.227e-05	0.00659726	-+-----------
4	77173197	cg01520956	FAM47E	FAM47E	Body	0.0071	0.0018	5.93e-05	0.0128836	+--++++++++++
7	127911866	cg01745789		LEP		0.0067	0.0018	0.0001718	0.0257176	-+--++++++++-
1	40041131	cg07478773	PABPC4	PABPC4	Body;Body;Body	-0.0025	0.0006	4.801e-06	0.00219496	-?-----------
4	176892927	cg10523370	GPM6A	GPM6A	5'UTR;Body	0.0036	0.0012	0.002097	0.113886	++-++++-+-+++
13	114887369	cg24226219	RASA3	RASA3	Body	-0.0047	0.0009	4.914e-07	0.000409063	-----?-------
7	100887239	cg18158419	FIS1	FIS1	Body	-0.0045	0.0012	0.000236	0.0314737	-+-------+---
17	75390097	cg20796999	2015-09-09	2015-09-09	5'UTR;5'UTR;Body;Body;Body	-0.0036	0.0008	2.079e-06	0.00120262	+----?------+
12	119740840	cg15238694	LOC144742		Body	-0.0056	0.0016	0.0004197	0.0452221	-++--+-----+-
7	75957902	cg13720395	YWHAG	YWHAG	3'UTR	-0.0085	0.0017	3.384e-07	0.000302867	+----?-------
8	144652049	cg24467290	C8orf73	MROH6	Body	0.0038	0.001	6.973e-05	0.0144598	-+-+++-+++++-
9	133568226	cg14552982	EXOSC2	EXOSC2	TSS1500	0.0127	0.0024	1.659e-07	0.000172396	+--+++++++++-
16	1149424	cg27589814		C1QTNF8		-0.0037	0.0009	5.533e-05	0.0123193	-+-------+---
5	134823969	cg12828729		TIFAB		0.0032	0.0008	0.0001426	0.0229675	+--+-+++++++-
5	672845	cg22879098	TPPP	TPPP	Body	-0.0131	0.0029	5.64e-06	0.00248558	--+---+-----+
17	7306613	cg11104712	C17orf61	TMEM256	Body	-0.0041	0.0009	2.116e-06	0.00120897	-+-----------
1	147718540	cg17442776		NBPF11		0.0031	0.0012	0.007931	0.219481	+-++???-+?+--
21	30365886	cg17756483	RNF160	LTN1	TSS1500	0.0047	0.0013	0.0004157	0.044937	-++-+++++++++
19	23387068	cg23372544		ZNF91		0.0048	0.001	9.512e-07	0.000671029	++++++++++++-
3	75704824	cg10989214				0.0172	0.0039	1.129e-05	0.0041067	++?+???++?+++
10	11379739	cg07796597		CELF2		-0.0077	0.0013	1.673e-09	4.17807e-06	--+--?---+---
1	174843909	cg05702218	RABGAP1L	RABGAP1L	TSS1500;Body	0.0086	0.002	1.186e-05	0.00425079	+?++++++++-++
16	18800193	cg00530414	RPS15A	RPS15A	Body;Body	-0.0056	0.0014	3.967e-05	0.00983291	-+-+----+----
17	61774794	cg09121543	LIMD2	LIMD2	3'UTR	-0.008	0.0016	1.039e-06	0.00071288	-+-----------
22	50684054	cg01215339	HDAC10;TUBGCP6	HDAC10	Body;TSS1500;Body	-0.0025	0.0007	0.0002309	0.0310027	-+---+--++-+-
6	150254424	cg09037894		ULBP2		0.0078	0.002	0.0001352	0.022199	++-+?+?++++--
17	15849556	cg07563400	ADORA2B	ADORA2B	Body	0.004	0.001	6.804e-05	0.0142364	+-+++++++++--
19	12776725	cg11621113	MORG1;MAN2B1	MAN2B1	TSS1500;TSS1500;Body	-0.003	0.001	0.002078	0.113464	-+---+--++-+-
1	25257626	cg13106389	RUNX3	RUNX3	TSS1500;Body	-0.0035	0.0009	0.0001022	0.0185005	-+---?--+----
11	85646010	cg03102841		CCDC83		0.0049	0.0012	1.937e-05	0.0060094	+-++++++++++-
15	48470794	cg05243389	MYEF2	MYEF2	TSS1500	0.0057	0.0013	7.936e-06	0.00317238	++-++++++-++-
1	2984218	cg06991974	FLJ42875		Body;Body	-0.0028	0.0006	7.499e-07	0.000561825	---------+---
16	67450719	cg10281889	ZDHHC1	ZDHHC1	TSS1500	-0.0039	0.0009	1.45e-05	0.00490197	-+---?--+----
10	88428247	cg18286285	LDB3	LDB3	TSS200;TSS200;1stExon;TSS200;5'UTR;TSS200;TSS200	0.0052	0.0014	0.0001765	0.0261182	+--++++++++-+
17	75422925	cg06622199	2015-09-09	2015-09-09	Body;Body;Body;Body;Body	-0.0055	0.0011	8.857e-07	0.000636993	--?-----+----
16	89642914	cg16616467	CPNE7	CPNE7	Body;Body	0.0088	0.0024	0.0002688	0.0343118	+++++++++++++
12	54413101	cg00567703	HOXC4;HOXC5;HOXC6	HOXC4	5'UTR;Body;5'UTR	0.0098	0.0022	6.165e-06	0.0026442	+--+++++++++-
7	2119340	cg07065756	MAD1L1	MAD1L1	Body;Body;Body	-0.0068	0.0012	4.812e-08	6.49765e-05	-------------
12	133120548	cg14078579	FBRSL1	FBRSL1	Body	-0.0079	0.0018	9.271e-06	0.00357083	-+-+-----+---
6	55767865	cg16728651		BMP5		-0.0051	0.0016	0.001927	0.108615	++---+--+----
16	85608058	cg00835825		GSE1		0.0033	0.0009	0.0001524	0.0239476	+--++?+++++++
7	44795713	cg03552937	ZMIZ2	ZMIZ2	TSS200;5'UTR	-0.0044	0.001	8.342e-06	0.00330622	--------+----
17	47590179	cg06943627	NGFR	NGFR	Body	0.0045	0.0011	4.278e-05	0.0103443	+--++-++-++++
10	34955525	cg06271128	PARD3	PARD3	Body	-0.0044	0.0009	6.062e-07	0.00048215	-+---?---+---
12	54019307	cg04404543	ATF7	ATF7	5'UTR;5'UTR	-0.0036	0.001	0.0005074	0.050458	-+++-?--+---+
7	1035363	cg07249149		C7orf50		-0.0073	0.0014	2.359e-07	0.000226866	-+---?--+----
12	58132558	cg08425810	AGAP2	AGAP2	TSS1500;Body	0.012	0.0032	0.0001664	0.0252676	++-++-+++++++
19	7986206	cg14074174	SNAPC2	SNAPC2	Body;Body	-0.0038	0.0009	9.67e-06	0.00368781	-+------++---
4	81118188	cg03463411	PRDM8	PRDM8	TSS1500;5'UTR	-0.0094	0.0024	9.471e-05	0.0175832	-----+---+---
17	52978856	cg06374748	TOM1L1	TOM1L1	Body	0.0059	0.0012	6.824e-07	0.000528296	+--++++++++++
5	68180149	cg11646762		SLC30A5		-0.0064	0.0016	4.997e-05	0.0115709	-+-----------
12	54144521	cg13839439		CALCOCO1		0.0057	0.0014	3.536e-05	0.00907953	+---+-++++++-
10	120968739	cg14351425	GRK5	GRK5	Body	0.0062	0.0013	6.979e-07	0.000536019	++--+?+++++++
12	117042917	cg10665891		MAP1LC3B2		0.0137	0.0028	1.253e-06	0.000832652	+++++?+++++++
1	211643515	cg05352688		RD3		0.0039	0.0009	1.456e-05	0.00491134	++-+++++++++-
2	218886643	cg24166100		RUFY4		-0.0051	0.0012	1.112e-05	0.00406395	---------+---
11	65194989	cg23523668		NEAT1		-0.006	0.0015	6.394e-05	0.0136178	-?-+----+---+
6	7698374	cg17951878		BMP6		0.0109	0.0021	1.268e-07	0.000139132	++++++-++++++
10	129949004	cg17401780		MKI67		0.0053	0.001	2.254e-07	0.00022098	++++++-++++++
7	120591397	cg01687864	ING3	ING3	Body;Body	-0.0011	0.0003	0.0005801	0.0548684	-+------++---
3	53916982	cg20879770	ACTR8	ACTR8	TSS1500	0.0052	0.0011	6.35e-06	0.00268879	+-?+++-+++++-
1	10728270	cg01515508	CASZ1	CASZ1	Body;Body	-0.0054	0.0012	7.352e-06	0.00298517	-----?-------
2	183291758	cg16451324	PDE1A	PDE1A	Body;Body	-0.0044	0.0013	0.0007722	0.0650558	-++----++--+-
19	49658532	cg20249839	HRC	HRC	5'UTR;1stExon	0.0038	0.001	5.76e-05	0.0126487	+-++++++++++-
6	152130332	cg00601836	ESR1	ESR1	Body;Body;Body;Body	-0.0114	0.0023	6.08e-07	0.00048215	----+?-------
1	111890580	cg16244690	C1orf88	PIFO	Body	0.0036	0.0008	3.608e-06	0.00177347	+-+++++++++-+
10	43891547	cg04641860	HNRNPF	HNRNPF	5'UTR;5'UTR;5'UTR;5'UTR;5'UTR;5'UTR	-0.0067	0.0017	9.125e-05	0.0171882	-------------
16	31159704	cg14301190	PRSS36	PRSS36	Body	0.0088	0.0017	9.381e-08	0.000110878	++-+--++++++-
6	32118811	cg16040614	PRRT1	PRRT1	Body	0.0045	0.0011	2.018e-05	0.00615475	+--+++-+-+++-
17	46682394	cg18684142	LOC404266;HOXB6		Body;Body;TSS200	0.0165	0.0034	9.436e-07	0.000667557	+--+++++-++++
10	135010532	cg01258050	KNDC1	KNDC1	Body	-0.0064	0.0015	1.331e-05	0.00460354	------+-+----
19	46286683	cg10857774	DMPK;DMWD	DMWD	TSS1500;TSS1500;TSS1500;3'UTR	-0.0072	0.0015	1.296e-06	0.000851481	-----++------
7	5536937	cg03040622	MIR589;FBXL18	FBXL18	TSS1500;Body	-0.0046	0.0011	2.129e-05	0.00637537	--------+----
16	30573013	cg05308504		ZNF764		0.0065	0.0017	0.0001428	0.0229843	+--+++++++++-
14	71022823	cg19730268		ADAM20		0.006	0.0013	4.101e-06	0.00195779	+++++++++++++
6	30690213	cg06005318	TUBB	TUBB1	Body	-0.004	0.0009	2.782e-06	0.00146514	-+?--?--+----
6	152126938	cg17264271	ESR1	ESR1	5'UTR;1stExon;5'UTR	-0.0061	0.0016	7.779e-05	0.01555	-+--+----+---
18	66381506	cg22224628	CCDC102B;TMX3	TMX3	TSS1500;Body	-0.0036	0.0009	3.814e-05	0.00958636	-+-------+---
14	55647471	cg23678254	DLGAP5	DLGAP5	Body;Body	0.011	0.002	2.534e-08	3.94984e-05	+++++++++++++
20	62682309	cg21721340	SOX18	SOX18	TSS1500	-0.0061	0.0014	1.822e-05	0.00577697	-----?+--+---
7	45041140	cg23220823	CCM2	OSM	Body;Body;Body;Body	-0.0086	0.0019	7.327e-06	0.00298023	-+-----+-----
3	159557779	cg00188627	SCHIP1	IQCJ-SCHIP1	Body	0.0098	0.002	8.761e-07	0.000632896	++-++++-+++++
11	65191531	cg16884222	NEAT1	NEAT1	Body	-0.0055	0.0013	4.768e-05	0.0111743	-+++-?--++---
17	8114504	cg17365525	AURKB	AURKB	TSS1500	0.0052	0.0015	0.0006005	0.0559417	-+?++--+++++-
3	111697479	cg22488352	ABHD10	ABHD10	TSS1500	0.0088	0.0018	1.36e-06	0.00087984	++-+++++++++-
17	7381622	cg27579313	ZBTB4	ZBTB4	5'UTR;5'UTR	-0.006	0.0016	0.0002737	0.0346481	-++---+--+--?
10	63213510	cg05499367	TMEM26	TMEM26	TSS1500	0.0056	0.0014	9.602e-05	0.0177554	+--+--++++++-
22	41810665	cg01928418		TEF		-0.0027	0.0007	0.0001096	0.0193852	-+---?---+---
10	88555339	cg08626436	BMPR1A	BMPR1A	5'UTR	0.0137	0.0028	1.303e-06	0.000853665	+-+++++-+?+?-
17	40075879	cg19443920	ACLY	ACLY	TSS1500;TSS1500	0.0049	0.0011	2.726e-06	0.00144383	+++++?++++++-
17	26577877	cg12765382		PPY2		-0.0029	0.0006	7.09e-06	0.00291188	-+--??-----+-
9	130706683	cg13707943	FAM102A	FAM102A	Body;Body	-0.0058	0.001	1.681e-09	4.17807e-06	--?----------
2	172944393	cg03654166	MAP1D	METAP1D	Body	0.0038	0.0011	0.0007553	0.0643323	+++++---+-+-+
20	62338273	cg04078896	ZGPAT;ARFRP1	ARFRP1	TSS1500;TSS1500;TSS1500;Body;Body	-0.0022	0.0005	1.433e-06	0.000913079	--+--?---+---
2	152830614	cg06686709	CACNB4	CACNB4	Body;Body;Body;TSS200	0.0033	0.001	0.001263	0.0860092	+---+++++-+++
8	121186838	cg24495681	COL14A1	COL14A1	Body	0.0034	0.0007	1.143e-06	0.000776211	+++++++++-+-+
12	113550113	cg07140497	RASAL1	RASAL1	Body	0.0062	0.0018	0.000522	0.0514473	+-+-?++++++++
6	144386515	cg10254692	PLAGL1	PLAGL1	TSS1500;TSS1500	0.0061	0.0012	2.173e-07	0.000215217	++?++++++++++
4	81117665	cg00138041	PRDM8	PRDM8	TSS1500;5'UTR	-0.0122	0.0035	0.00048	0.0487668	--?--+---+---
19	58715577	cg00298065	ZNF274	ZNF274	Body;Body;5'UTR	0.0045	0.001	9.224e-06	0.00355567	+--++++++++++
15	59907427	cg25311764	GCNT3	GCNT3	5'UTR	0.0055	0.0013	9.668e-06	0.00368781	++?+++++++++-
2	23726440	cg25560443	KLHL29	KLHL29	5'UTR	-0.0053	0.0014	0.0001485	0.0235182	+-+-----+----
17	8114512	cg26183021	AURKB	AURKB	TSS1500	0.0033	0.0011	0.003682	0.152095	++?++++++++--
7	1035418	cg01705036		C7orf50		-0.0059	0.001	5.06e-09	1.03541e-05	-+----------+
17	81032067	cg25162533		METRNL		-0.0085	0.0018	3.647e-06	0.00179075	-+-----------
10	34011175	cg24766327		PARD3		0.004	0.001	2.941e-05	0.00801706	+++++++++++--
5	134827820	cg25383593		TIFAB		0.0028	0.0008	0.0004503	0.0469614	+--++?++++++-
16	30106682	cg26709300	YPEL3	YPEL3	1stExon;Body	-0.0064	0.0013	7.03e-07	0.000537083	-+---?---+---
6	152130207	cg15626350	ESR1	ESR1	Body;Body;Body;Body	-0.0155	0.0031	8.125e-07	0.000599063	----+----+---
16	4516078	cg01850135	NMRAL1	NMRAL1	Body	-0.0065	0.0016	4.523e-05	0.0107599	-?---------+-
22	38610795	cg15548613	MAFF	MAFF	Body;Body;Body;Body	0.0029	0.0006	1.899e-06	0.001128	+--++++++++++
4	15965016	cg19712821	FGFBP2	FGFBP2	TSS200	-0.0019	0.0006	0.001005	0.0759809	-+---+--+---+
1	159825595	cg24035898	VSIG8;C1orf204	VSIG8	Body;TSS1500	0.0063	0.0013	6.888e-07	0.000531479	+--++++++-++-
6	31804078	cg13541527	C6orf48;SNORD52	C6orf48	5'UTR;5'UTR;TSS1500	-0.0087	0.0019	4.495e-06	0.00209399	-+?--+--++---
9	5450936	cg19724470	CD274	CD274	5'UTR	0.0057	0.0015	0.0001084	0.0192404	+?+-+?+++++++
1	43422920	cg05802386	SLC2A1	SLC2A1	Body	-0.0053	0.0012	7.547e-06	0.00304307	-+------+----
1	46972736	cg08032971	DMBX1	DMBX1	1stExon;1stExon	0.0058	0.0013	6.308e-06	0.00268078	+++++?+++++-+
19	23387133	cg22885014		ZNF91		0.0049	0.001	2.623e-06	0.00140368	++++++++++++-
6	41374939	cg26576890		NCR2		0.0057	0.0016	0.0002648	0.0339687	++-+++++--+++
17	80541649	cg24220178	FOXK2	FOXK2	Body	-0.0097	0.0024	7.503e-05	0.0151793	--+-+-------+
6	32120895	cg17113856	PPT2;PRRT1	LOC100507547	TSS1500;TSS1500;TSS1500	0.0093	0.0019	8.592e-07	0.000623597	+--++++++++++
4	48493846	cg19133933	ZAR1	ZAR1	Body	0.0035	0.0008	1.793e-05	0.00570059	+--++-+++++--
9	139258524	cg00853853	CARD9;DNLZ	CARD9	3'UTR;3'UTR;TSS1500	0.0036	0.0009	7.899e-05	0.0156659	++--+-+++-+++
6	32967930	cg10296973		HLA-DOA		0.006	0.0016	0.0001908	0.0274814	+?---?+++++++
6	32918967	cg13852084	HLA-DMA	HLA-DMA	Body	-0.0034	0.0009	0.0001973	0.0280952	-+------+----
11	125366590	cg19433435	FEZ1	FEZ1	TSS1500;TSS1500	0.0073	0.0015	1.677e-06	0.00102496	+--++?+++++++
15	68549178	cg22952142		FEM1B		0.0102	0.0021	7.665e-07	0.000571496	+-?+-?++++++-
2	233246594	cg19713851	ALPP	ALPP	3'UTR	0.0059	0.0019	0.002073	0.113324	+--+???++++--
2	38334178	cg02486145		CYP1B1-AS1		0.0077	0.0021	0.0001854	0.0269628	+--++++++++--
17	75373040	cg09481866	2015-09-09	2015-09-09	5'UTR;5'UTR;Body;Body;Body	-0.0038	0.0006	6.842e-10	1.94978e-06	-----+-------
9	3180869	cg14330585		RFX3		0.0075	0.0016	2.276e-06	0.00127362	++-+++++++++-
13	114871497	cg13121938	RASA3	RASA3	Body	-0.0045	0.001	2.614e-06	0.00140048	++-----+----+
1	27855045	cg26785800		AHDC1		0.0058	0.0011	8.508e-08	0.000102119	++-++-++++++-
6	166251659	cg00121876		LINC00473		-0.0116	0.0024	1.5e-06	0.000944114	-++--?-----++
10	729846	cg10064922	DIP2C	DIP2C	Body	0.0038	0.001	0.0001557	0.0242607	+-+++++++-+--
10	94165278	cg17546623		IDE		0.0053	0.0012	1.207e-05	0.00429951	++-++-++++++-
15	65843003	cg19257111	PTPLAD1	PTPLAD1	Body	-0.0072	0.0018	7.195e-05	0.0147767	-+?----------
17	27396961	cg01970040		MYO18A		0.0103	0.0022	2.663e-06	0.00142018	+-++++++++--+
20	19193824	cg00888479	SLC24A3	SLC24A3	Body	-0.0018	0.0004	1.183e-05	0.00424331	-------------
9	139156255	cg14397120		QSOX2		-0.0035	0.0009	0.0001534	0.0240564	-??--?--+----
2	26205876	cg21187770	KIF3C	KIF3C	TSS1500	0.0046	0.001	8.792e-06	0.00343475	++-++?++++++-
17	56356963	cg02668773	MPO	MPO	Body	0.0045	0.0013	0.0003965	0.0436022	++++++++++++-
17	63554536	cg11122009	AXIN2	AXIN2	Body	-0.0071	0.0017	3.26e-05	0.00861367	--+-----+--++
20	44827392	cg13584095	CDH22	CDH22	Body	0.0037	0.0009	1.284e-05	0.00449114	+-?++-+++-+++
4	159094213	cg03450635	FAM198B	FAM198B	TSS200;TSS1500;TSS200	-0.0046	0.0013	0.0002553	0.0332086	+-------+----
16	303182	cg05849772	ITFG3	ITFG3	5'UTR	-0.0067	0.0017	7.211e-05	0.0147899	--?--?+------
11	120434710	cg09221960		ARHGEF12		0.0043	0.0011	6.895e-05	0.0143557	+--++++++-++-
16	3115809	cg00471190	IL32	IL32	5'UTR;1stExon;5'UTR;5'UTR;5'UTR;5'UTR;5'UTR;5'UTR;5'UTR	-0.0067	0.0016	3.29e-05	0.00867127	-+---+------+
11	1969496	cg12921275	MRPL23	RPL23	Body	-0.0022	0.0005	5.102e-06	0.00230311	-++--?--++---
1	43152179	cg15557459	YBX1	YBX1	Body	-0.0044	0.0013	0.0004961	0.0498027	-+?-----+----
6	41650636	cg00049595		TFEB		0.008	0.002	6.508e-05	0.0137659	++++++++++++-
20	18485171	cg05373875		SEC23B		0.0057	0.0014	5.679e-05	0.0125198	+--++?+++++++
8	81523903	cg05453820		ZNF704		0.0046	0.001	3.217e-06	0.00162779	-+-+++++++++-
3	99979421	cg09826188	TBC1D23	TBC1D23	TSS1500	0.0017	0.0006	0.006062	0.193209	++++++++++++-
20	6104267	cg15692360	FERMT1	FERMT1	TSS200	0.0054	0.0014	8.838e-05	0.016792	++-++++++++--
3	15139756	cg22257374	ZFYVE20	RBSN	5'UTR	-0.0031	0.0008	5.585e-05	0.0124127	-+?----------
11	3174128	cg26073542	OSBPL5	OSBPL5	5'UTR;5'UTR;5'UTR	0.004	0.0009	1.435e-05	0.00486543	+??+-++++++++
4	81110205	cg09595050	PRDM8	PRDM8	5'UTR	-0.0126	0.0031	4.261e-05	0.0103086	-----+-------
7	99595095	cg06688916		AZGP1P1		0.0031	0.0009	0.0007449	0.0638511	++?+?-+++++--
6	26017619	cg08511651	HIST1H1A	HIST1H1A	1stExon	0.0072	0.0017	1.244e-05	0.00440094	-??+++++++++-
6	133561386	cg24535176	EYA4	EYA4	TSS1500;TSS1500;TSS1500	0.0066	0.0018	0.0002845	0.0355532	+-?-++++++++-
19	16986831	cg11390978	SIN3B	SIN3B	Body	-0.0042	0.0008	6.343e-07	0.000496855	-+-----------
4	207357	cg07043305	ZNF876P	ZNF876P	Body	0.0038	0.0017	0.02673	0.370511	++?-++?++-+--
15	74612177	cg18468796	CCDC33	CCDC33	Body;Body	-0.0034	0.0009	0.0002863	0.035663	-+----+-+--+-
2	11761803	cg20954893	GREB1	GREB1	Body	-0.0048	0.0014	0.0004451	0.0467444	+-?--?--+----
1	145508262	cg13131501	RBM8A	RBM8A	Body	-0.004	0.001	3.219e-05	0.00854422	-+-+-----+---
8	143102224	cg26003909		LINC00051		0.005	0.0014	0.0002207	0.0300987	++-++?++--+++
11	125974404	cg07085632		CDON		0.0074	0.0016	2.524e-06	0.00136381	+--+++++++++-
17	61849988	cg20099806	CCDC47	CCDC47	5'UTR	-0.005	0.0014	0.0004136	0.0448352	++------++--+
2	62702472	cg10855531		TMEM17		-0.0046	0.0012	0.0001826	0.0267061	-+------++---
10	74021432	cg12147622		DDIT4		-0.0054	0.0016	0.0008228	0.0675299	--------+----
3	101497475	cg00101715	FAM55C	NXPE3	TSS1500;TSS1500	0.0051	0.0013	0.0001419	0.0228944	+++++++++++-+
5	14915807	cg17749710		ANKH		-0.003	0.0006	1.216e-07	0.00013524	-+---?-------
11	65321591	cg19332572	LTBP3	LTBP3	Body;Body;Body	0.0055	0.0014	0.0001143	0.0199447	+++++?+++-++-
19	55103653	cg14071925	LILRA1	LILRA1	TSS1500	0.0031	0.001	0.00263	0.127881	+??++++++-+++
8	125738432	cg03102442	MTSS1	MTSS1	Body	-0.0025	0.0007	0.0006421	0.0582308	-++--?--+---+
7	99195931	cg03133378				0.01	0.002	1.028e-06	0.000710215	+---+++++++++
2	171730024	cg07476327		GAD1		-0.002	0.0005	4.391e-05	0.0105323	-+---------+-
2	234620463	cg15299997	UGT1A5;UGT1A6;UGT1A10;UGT1A9;UGT1A7;UGT1A8	UGT1A10	TSS1500;Body;Body;Body;Body;Body;Body	0.0049	0.0012	4.649e-05	0.0109642	+-+++++++++-+
11	64811819	cg05445008	SAC3D1	SAC3D1	Body	0.0038	0.001	9.302e-05	0.0173666	+++++++++++--
7	71799982	cg26957187	CALN1	CALN1	5'UTR;Body	0.0084	0.0021	5.354e-05	0.0120785	+++++++++-++-
6	31540750	cg00501919	LTA	LTA	Body;Body	-0.0068	0.0017	8.379e-05	0.0162644	-+-----------
10	111682693	cg09352789	XPNPEP1	XPNPEP1	Body;Body;Body	-0.0026	0.0006	3.046e-05	0.00821172	-----?-----+-
8	49595651	cg21854617		EFCAB1		0.0061	0.0013	3.355e-06	0.00168295	+?-+++-++++++
7	96615519	cg23184042	DLX6AS	DLX6-AS1	Body	0.0068	0.0021	0.001125	0.0808177	---+++++++++-
1	145441552	cg19693031	TXNIP	TXNIP	3'UTR	-0.0064	0.0013	7.945e-07	0.000589534	-+-----------
13	50160350	cg25065097	RCBTB1	RCBTB1	TSS1500	0.0044	0.0011	6.266e-05	0.0133943	++?++?++++++-
11	2011346	cg18716210	LOC100133545		TSS200	-0.0056	0.0011	4.228e-07	0.000362347	-------------
6	74009041	cg23238119	C6orf147	KHDC1	Body	0.0074	0.0018	2.606e-05	0.00739461	+-+++++++++++
1	25257515	cg04221877	RUNX3	RUNX3	TSS1500;Body	-0.0033	0.0009	0.0001078	0.0191779	---------+--+
19	55721792	cg11613450	PTPRH	PTPRH	TSS1500;TSS1500	0.0074	0.0014	3.516e-07	0.000310494	++-+++-+++++-
5	424371	cg26529655	AHRR	AHRR	Body	-0.0037	0.0011	0.0007388	0.0636099	-+--?----+---
16	86604522	cg01803461		FOXC2		0.0034	0.0011	0.002271	0.1187	++---+++++++-
7	100142441	cg03431524	AGFG2	AGFG2	Body	-0.0068	0.0016	1.686e-05	0.0054766	-+------+----
3	197475984	cg06097557	FYTTD1;KIAA0226	KIAA0226	TSS1500;5'UTR;TSS1500;TSS1500	0.0062	0.0014	1.015e-05	0.00382688	++++++++++++?
8	67454595	cg12109823		MYBL1		0.0108	0.0022	1.045e-06	0.000715939	+-+++++++++++
6	28983835	cg00219626		ZNF311		-0.0087	0.0021	3.305e-05	0.00869301	-+?--------+-
6	31508297	cg11489251	BAT1	ATP6V1G2-DDX39B	Body;Body	-0.0056	0.0012	7.074e-06	0.00291188	-+-+-----+---
12	132414849	cg13382100	PUS1	PUS1	Body;Body;Body	-0.0017	0.0005	0.0002664	0.0341268	-+++-------+-
7	27143046	cg23206851	HOXA2	HOXA2	TSS1500	-0.0037	0.0008	7.078e-06	0.00291188	-?+--+-------
13	49796434	cg26897297	MLNR	MLNR	Body	0.0055	0.0015	0.0001966	0.0280644	+++-+++++++++
14	97205952	cg12043145		VRK1		0.0052	0.0013	6.416e-05	0.0136271	+--++--++-+++
3	160167990	cg15618978	TRIM59	TRIM59	TSS1500	0.003	0.0007	1.093e-05	0.00401982	+--+++++++++-
10	882938	cg08836481	LARP4B	LARP4B	Body	0.0087	0.0018	1.165e-06	0.000786551	+++++++++++++
19	5338446	cg26947721	PTPRS	PTPRS	5'UTR;5'UTR;5'UTR;5'UTR	-0.0034	0.0008	1.461e-05	0.00492085	-+++-?-------
17	1962132	cg00911794	HIC1	HIC1	3'UTR;3'UTR	0.002	0.0006	0.0002768	0.0349198	+-+++++++++++
17	73892097	cg01453052	TRIM65	TRIM65	Body	-0.0064	0.0013	2.733e-07	0.000255945	---------+---
3	120170474	cg13408152	FSTL1	FSTL1	TSS1500	0.0042	0.0009	3.463e-06	0.0017204	++-++?+++-++?
3	50314291	cg24019851	SEMA3B	SEMA3B	3'UTR;3'UTR	0.0036	0.001	0.0001782	0.0262943	+++++-++++++-
4	81118588	cg26299084	PRDM8	PRDM8	5'UTR;TSS200	-0.0079	0.0023	0.0005427	0.0524621	-----+---+---
11	48077221	cg26468891	PTPRJ	PTPRJ	Body;Body	-0.0049	0.0011	2.836e-06	0.00148516	-??-----+----
3	50374304	cg26357744	RASSF1	RASSF1	Body;Body;Body;5'UTR	-0.0014	0.0004	0.0001504	0.0237462	-++-----+----
22	50483545	cg02879960	TTLL8	MLC1	Body	-0.0053	0.0012	8.504e-06	0.00335593	-+-+-+-------
9	128521976	cg13982956	PBX3	PBX3	Body;Body;Body;Body	0.0069	0.0017	5.01e-05	0.0115895	+++?+++++?++-
17	47288569	cg21400896	ABI3	ABI3	Body;Body	-0.0046	0.0012	9.076e-05	0.0171084	-+----------+
13	41931181	cg07725527	NAA16	NAA16	Body;Body;3'UTR	0.0076	0.0017	6.627e-06	0.00278032	++?+++++-+++-
15	90319155	cg24933758	MESP2	MESP2	TSS1500	0.004	0.001	8.606e-05	0.016505	+--++-+++-+-+
17	78682934	cg01498832	RPTOR	RPTOR	Body;Body	0.0121	0.0023	1.122e-07	0.000127115	+++++++++++++
22	21387055	cg23894948	SLC7A4	SLC7A4	TSS1500	0.0046	0.0011	1.476e-05	0.00495381	+-++++++++++-
3	127945858	cg24162603	EEFSEC	EEFSEC	Body	0.0038	0.001	0.000109	0.0192953	+++++-+++++-+
3	39448952	cg00063111	SNORA6;RPSA	RPSA	TSS1500;5'UTR;TSS200	-0.0048	0.0012	0.0001247	0.0210326	++-------+---
1	216860692	cg01833485	ESRRG	ESRRG	5'UTR;Body;5'UTR;5'UTR;Body	-0.0066	0.0018	0.000241	0.0319297	++-+---------
17	75241555	cg19808047		SEC14L1		-0.0039	0.001	0.0001381	0.0224451	-+-------+--+
10	34391256	cg03486379		PARD3		0.007	0.0012	1.867e-08	3.11953e-05	++-++++++++++
11	65687892	cg10467098	C11orf68;DRAP1	DRAP1	TSS1500;Body;TSS1500	-0.0031	0.001	0.002111	0.114285	-+-------+-+-
7	6867070	cg06141004	C7orf28B	CCZ1B	TSS1500	0.0067	0.0015	1.101e-05	0.00404284	+??+?++++-+-+
11	69259247	cg07104417		MYEOV		0.0085	0.0021	6.457e-05	0.0136913	+??++++++++++
7	112727914	cg09506675	GPR85	GPR85	TSS1500;TSS200;TSS200	0.0108	0.0027	7.197e-05	0.0147767	+-??+++-+?+??
2	129251303	cg27424326		HS6ST1		0.0034	0.001	0.0005674	0.0540635	+---+?++--++-
11	7597402	cg16472904	PPFIBP2	PPFIBP2	Body	-0.0051	0.0012	3.739e-05	0.00946474	++-------+---
14	65169664	cg00971695		PLEKHG3		0.0057	0.0014	5.416e-05	0.0121652	++++-?++++++-
19	44032076	cg12984635	ETHE1	ETHE1	TSS1500	0.0049	0.0013	0.0001459	0.0232252	+++-+?-+++++-
17	48981371	cg21393124		TOB1		-0.0051	0.0014	0.0001996	0.0283272	--?-?---+----
6	31973051	cg03239580	CYP21A2	CYP21A2	TSS1500;TSS1500	-0.0029	0.0009	0.001656	0.0998337	+?-+----+--+-
9	95525381	cg21171704	BICD2	BICD2	Body;Body	-0.0034	0.0011	0.001816	0.105298	-+---------++
2	220156225	cg00672332	PTPRN	PTPRN	Body	0.0028	0.0008	0.0005585	0.0534773	+++++-++++++-
7	127912372	cg07428004		LEP		0.0066	0.0022	0.002866	0.134322	+?-+-+++++++-
4	41983716	cg16000989	DCAF4L1	DCAF4L1	5'UTR;1stExon	0.01	0.0026	0.0001429	0.0229843	+++++++++++--
6	24911001	cg15289427	FAM65B	FAM65B	5'UTR	-0.0046	0.0009	2.062e-07	0.000205538	-+---+---+---
20	62688573	cg19242268	TCEA2	TCEA2	1stExon;5'UTR	-0.0042	0.001	1.147e-05	0.00415914	-+---?-------
3	69130918	cg00505318	UBA3	UBA3	TSS1500;TSS1500	-0.0075	0.0019	5.619e-05	0.012457	-------------
10	124228770	cg06474225	HTRA1	HTRA1	Body	0.0108	0.0026	2.549e-05	0.00726678	++++++++++++-
12	116716154	cg12113819	MED13L	MED13L	TSS1500	0.0047	0.0011	3.293e-05	0.00867127	++?+++-+++++-
14	31494237	cg05081614	STRN3;AP4S1	STRN3	Body;Body;TSS1500;TSS1500	-0.0042	0.0014	0.003005	0.137345	-+---?--+---+
5	176024970	cg05017829	GPRIN1	GRIN1	Body	-0.0035	0.0008	2.947e-05	0.0080287	+-+--?+-+----
3	9904687	cg09469667		CIDEC		0.006	0.0013	2.181e-06	0.00123246	++++++++++++-
7	1057944	cg17893108	C7orf50	C7orf50	Body;Body;Body	-0.0059	0.0011	1.837e-07	0.00018795	--?--?-------
16	302852	cg27316939	ITFG3	ITFG3	5'UTR	-0.0058	0.0014	1.877e-05	0.00588706	--------+----
16	89904091	cg03036210	SPIRE2	SPIRE2	Body	-0.0055	0.001	5.859e-08	7.53886e-05	--+--?--+--+-
10	88428257	cg08300860	LDB3	LDB3	TSS200;TSS200;1stExon;TSS200;5'UTR;TSS200;TSS200	0.004	0.0008	2.904e-07	0.000269245	+---+++++++-+
16	318717	cg09937849	RGS11	RGS11	3'UTR;3'UTR	0.0043	0.001	2.335e-05	0.00682578	+-+++++++-++-
15	90294732	cg00637988	MESP1	MESP1	TSS200	0.0036	0.0009	4.154e-05	0.0101289	+?-+++++++++-
11	67143062	cg08531140	LOC100130987;CLCF1	LOC100130987	Body;TSS1500	0.0048	0.0014	0.0005723	0.0543631	+--+++-++++--
1	84766782	cg17142950	SAMD13	SAMD13	TSS1500;Body	0.0085	0.0017	8.149e-07	0.00059988	+++++?+++++-+
2	73462569	cg15777261	CCT7	CCT7	Body;Body;Body;Body;Body;5'UTR	-0.0041	0.0012	0.0008015	0.0663483	-++--?-------
12	94161116	cg15862165	CRADD	CRADD	Body	0.0042	0.001	1.596e-05	0.00526526	++-++?++++++-
1	153498959	cg20449670		S100A6		0.0052	0.0014	0.0001717	0.0257176	++?++-+-+++++
19	5624574	cg21201657	SAFB	SAFB	Body	-0.0031	0.0012	0.007714	0.216677	-+------++---
15	75015787	cg23160522	CYP1A1	CYP1A1	5'UTR	0.0043	0.0011	0.000118	0.0203081	+??++++++-+++
7	157405010	cg14338779	PTPRN2	PTPRN2	Body;Body;Body	-0.0085	0.0018	2.339e-06	0.00129651	-------------
16	86609136	cg08391745		FOXL1		0.0024	0.0008	0.00406	0.15978	+-+++++++-+-+
5	140683699	cg21636683	SLC25A2	SLC25A2	TSS200	0.0067	0.0018	0.0001788	0.0263494	+-+++?++++++-
22	17956462	cg03408904	CECR2	CECR2	TSS200	0.0084	0.002	1.857e-05	0.00585118	+++++?++++++-
5	957511	cg03999941		TRIP13		-0.0054	0.0012	4.232e-06	0.00200199	-+---?--+----
20	3725861	cg04094751	HSPA12B	HSPA12B	Body	-0.0034	0.0008	4.957e-05	0.0114978	--+--+------+
1	36787932	cg22721579	FAM176B	EVA1B	Body	-0.0081	0.002	3.881e-05	0.00968944	-?-------+---
5	1495284	cg07902156	LPCAT1	LPCAT1	Body	-0.0057	0.0013	9.717e-06	0.00369437	-??------+-++
8	71520962	cg25974617	TRAM1	TRAM1	TSS1500	0.0046	0.0011	2.633e-05	0.00741631	++-+++++++++-
1	9648299	cg26114570	TMEM201	TMEM201	TSS1500;TSS1500	0.0028	0.001	0.005085	0.178278	++-++++++-+--
22	24823141	cg04250930	ADORA2A	ADORA2A	TSS1500	-0.0055	0.0012	3.299e-06	0.00166024	-------------
1	208035224	cg07899551		CD34		-0.0045	0.001	1.328e-05	0.00459658	-+?--?---+---
12	17551396	cg12403132				-0.0067	0.0016	3.242e-05	0.00859054	-------++---+
1	9775838	cg09706586	PIK3CD	PIK3CD	Body	-0.0063	0.0014	3.413e-06	0.00170102	-+-----------
20	60717299	cg12800803	PSMA7	PSMA7	Body	-0.0019	0.0007	0.009309	0.236159	-++-----++--+
6	155542639	cg23560388	TIAM2	TIAM2	Body;5'UTR	0.0032	0.0009	0.0002717	0.0345107	+++++++++++++
6	41604603	cg01520588		MDFI		0.0054	0.0011	5.541e-07	0.000449968	-+-++?+++++++
12	48724119	cg21348975		H1FNT		0.0022	0.0006	0.0003762	0.042291	+-+++?++++--+
8	1618448	cg06040034	DLGAP2	DLGAP2	Body	-0.0102	0.0021	1.212e-06	0.000808878	--+--+---+---
4	41936852	cg14906103	TMEM33	TMEM33	TSS1500	0.0083	0.0017	4.434e-07	0.00037791	+++++++++++++
22	50682691	cg21649580	TUBGCP6	TUBGCP6	1stExon	-0.0031	0.0007	2.432e-05	0.00700644	-+-----------
10	64193068	cg14701867	ZNF365	ZNF365	Body;Body	0.0108	0.002	1.278e-07	0.000139679	+++++++++++++
4	2964223	cg27488503	GRK4;NOP14	NOP14	TSS1500;TSS1500;TSS1500;Body	-0.0033	0.0008	7.558e-05	0.0152574	-+-----------
8	1011835	cg01869955		LOC286083		-0.0045	0.0012	0.0001224	0.0207804	-+-----------
16	54365103	cg03177666		IRX3		0.01	0.0018	1.336e-08	2.31559e-05	+++++++++++++
9	35036078	cg13921251		C9orf131		0.005	0.0013	0.0001292	0.02158	+--++?++-+++-
6	28832537	cg23789054		LOC401242		0.0023	0.0008	0.002551	0.125777	+++++-++++++-
2	152830665	cg27664689	CACNB4	CACNB4	Body;Body;Body;TSS200	0.0051	0.0016	0.001382	0.0901988	+--++++++-+++
10	709898	cg13660126	DIP2C;C10orf108	PRR26	Body;Body	-0.0056	0.001	6.49e-08	8.21425e-05	-------------
20	33676388	cg16151538	TRPC4AP	TRPC4AP	Body;Body	0.008	0.0019	3.055e-05	0.00822643	++?+++-++++++
14	20344920	cg05282518	OR4K2	OR4K2	1stExon	0.0132	0.0021	3.598e-10	1.11419e-06	+++++++++-+-+
20	57596113	cg03246914	TUBB1	TUBB1	Body	-0.0031	0.0011	0.007301	0.210933	-+++----+---+
10	116307551	cg09649347	ABLIM1	ABLIM1	Body;Body;Body	-0.0057	0.0014	7.992e-05	0.0157742	-?---+--+---+
17	46388447	cg24636368	SKAP1	SKAP1	Body;Body	0.0086	0.002	1.908e-05	0.00595926	++-+++++++++-
9	100744026	cg00061031	ANP32B	ANP32B	TSS1500	-0.005	0.0012	2.088e-05	0.00630916	--?-----+----
6	138247491	cg09340403		TNFAIP3		0.0075	0.0016	3.37e-06	0.00168501	++++++++++-++
2	240746616	cg10429573		LOC150935		0.0053	0.0013	8.127e-05	0.0158968	++-++++++++++
22	17956455	cg24074477	CECR2	CECR2	TSS200	0.0096	0.0019	2.133e-07	0.000211707	+++++?+++++++
17	38698893	cg26611328		CCR7		-0.0051	0.0012	2.656e-05	0.00745002	-------------
16	85431095	cg05673966		GSE1		-0.0045	0.0011	9.541e-05	0.0176778	-+-------+--+
15	99409948	cg17074431	IGF1R	IGF1R	Body	0.0051	0.0012	1.276e-05	0.00447326	++-++?-++++++
7	71248649	cg12678695	CALN1	CALN1	3'UTR;3'UTR	-0.0029	0.0008	0.0006888	0.0609313	+?------+--++
1	159825552	cg00303378	VSIG8;C1orf204	VSIG8	Body;TSS1500	0.006	0.0013	2.025e-06	0.00117725	---++?++++++-
14	23351876	cg24681208	REM2	REM2	TSS1500	0.0043	0.0009	3.903e-06	0.00188457	++?+++++++++-
10	121415189	cg01303372	BAG3	BAG3	Body	0.0032	0.0007	6.122e-06	0.00263061	+--+++-+++++-
1	1107439	cg22874652		TTLL10		-0.007	0.0015	2.342e-06	0.00129662	-+?--------+-
6	32119874	cg20914572	PRRT1;PPT2	PRRT1	TSS200;TSS1500	0.0031	0.0007	1.108e-05	0.00405892	++-+-+++++++-
1	92293627	cg11855117	TGFBR3	TGFBR3	Body	-0.0038	0.0008	4.237e-06	0.00200199	------------+
6	32122894	cg00086577	PPT2	PPT2	Body;Body	-0.0061	0.0015	5.752e-05	0.0126387	-+-----------
11	796607	cg07080372	SLC25A22	SLC25A22	TSS1500	-0.0032	0.0009	0.0001545	0.024163	-+-----------
1	155264372	cg04897644	PKLR	PKLR	Body;Body	0.0069	0.0017	7.864e-05	0.0156372	++-++++++++++
17	41739195	cg04951104	MEOX1	MEOX1	TSS1500;5'UTR;TSS1500	-0.0031	0.0008	0.0002294	0.0308683	-+---?-------
6	28954110	cg05852177		ZNF311		0.0035	0.0007	5.797e-07	0.00046587	++-+++-++-+++
5	140683737	cg07496545	SLC25A2	SLC25A2	TSS200	0.0096	0.0025	0.0001484	0.0235104	+-+++++++++++
7	98287347	cg12889810		NPTX2		0.0041	0.0013	0.001305	0.0874211	+-+++++++-++-
4	4145323	cg23414580		OTOP1		0.011	0.0023	1.843e-06	0.00110178	+?++?+?++?+++
13	99706358	cg10803243	DOCK9	DOCK9	Body;Body	-0.0059	0.0014	2.128e-05	0.00637537	--------+---+
9	130700866	cg23006204	DPM2	DPM2	TSS200	0.0075	0.0016	2.283e-06	0.00127362	++-++++++++++
20	61002739	cg13290149	C20orf151	RBBP8NL	TSS200	0.0048	0.0011	1.697e-05	0.00549695	+++++++++++--
3	14922656	cg07624815	FGD5	FGD5	Body	-0.0025	0.0007	0.0001578	0.0244574	-+-----------
13	111357885	cg20124610	CARS2	CARS2	Body	-0.0055	0.0013	4.19e-05	0.0101846	-+-------+---
5	369088	cg12202185	AHRR	AHRR	Body	-0.0048	0.0011	7.732e-06	0.00310687	-+---+--++---
6	31544694	cg17741993	TNF	TNF	Body	-0.0087	0.0016	1.05e-07	0.000120656	-----?-------
5	55881858	cg00329411		MAP3K1		0.0066	0.0017	6.34e-05	0.0135152	+-+++-++++++-
16	84552874	cg26676129		TLDC1		-0.0088	0.0019	2.473e-06	0.00134935	-??----------
1	160651452	cg25215890	CD48	CD48	Body	-0.0059	0.0014	1.556e-05	0.00515895	-------------
13	24798133	cg27026786	SPATA13	SPATA13	Body;5'UTR	-0.006	0.0012	2.835e-07	0.000264431	-+---------+-
12	6442954	cg08418872	TNFRSF1A	TNFRSF1A	Body	-0.0076	0.0016	3.695e-06	0.00180575	-?---?-------
16	84175005	cg08941639	HSDL1	HSDL1	5'UTR;5'UTR	-0.0028	0.0008	0.000233	0.031208	-+?-----+-+--
6	31431902	cg23232773	HCP5	HCP5	3'UTR	-0.0062	0.0016	0.0001144	0.0199547	-??--?-------
2	74875387	cg02611848	C2orf65	M1AP	TSS1500	0.0057	0.0014	5.291e-05	0.0119884	+-+++?+++++++
16	30545507	cg06360776	ZNF747	ZNF747	Body	-0.0061	0.0017	0.0003145	0.0376997	-++-?-?------
14	23351487	cg04539476	REM2	REM2	TSS1500	0.0036	0.0009	0.0001075	0.0191612	++-++-++++++-
7	150644715	cg04839131	KCNH2	KCNH2	Body;Body	0.0074	0.0016	3.134e-06	0.00158925	+?++++++-++++
8	106330170	cg12578100	ZFPM2	ZFPM2	TSS1500	0.0046	0.0009	1.326e-06	0.000861444	++-++?++++++-
21	36259797	cg01725383	RUNX1	RUNX1	5'UTR;1stExon;5'UTR;1stExon;Body	0.0039	0.0013	0.002265	0.118507	+++-+++++++-?
8	102514634	cg11945297	GRHL2	GRHL2	Body	0.0075	0.0015	1.031e-06	0.00071054	+?-++++++++-+
2	75426249	cg26033710	TACR1	TACR1	1stExon;1stExon;5'UTR;5'UTR	0.0049	0.0013	0.0001724	0.0257825	++-++-++++++-
1	52455148	cg03333776	RAB3B	RAB3B	5'UTR	0.0027	0.0009	0.001925	0.108608	+++++-+++++--
16	88204283	cg10493162		BANP		-0.0106	0.0023	2.427e-06	0.00133414	-??-???--?--+
16	22103855	cg05051606	VWA3A	VWA3A	TSS200	0.0066	0.0014	2.825e-06	0.00148107	++-+++++++++-
5	66461884	cg03883572	MAST4	MAST4	Body;Body	-0.0045	0.0016	0.004628	0.17014	-+------++--+
16	2133388	cg08404702	TSC2	TSC2	Body;Body;Body	-0.0085	0.0018	3.128e-06	0.00158925	--+--------+-
10	114743764	cg07168930	TCF7L2	TCF7L2	Body;Body;Body;Body;Body;Body	-0.0027	0.0008	0.0007509	0.064136	-----?--+----
3	42847044	cg01293485	HIGD1A	HIGD1A	TSS1500;TSS1500;TSS1500	0.0059	0.0015	4.766e-05	0.0111743	++++++++++++-
19	2095466	cg02010738	C19orf36;MOBKL2A	MOB3A	TSS1500;5'UTR;TSS1500	-0.0078	0.0017	2.107e-06	0.00120679	-+---+------+
17	46682398	cg02574073	LOC404266;HOXB6		Body;Body;TSS200	0.0151	0.0031	1.39e-06	0.000891207	+--++?+++++++
4	77723057	cg14160968		SHROOM3		0.0054	0.0013	2.649e-05	0.00743487	++-+-++++-+--
2	66735203	cg12055515	MEIS1	MEIS1	Body	-0.0048	0.0016	0.002535	0.125397	-+------++--+
11	2036580	cg02704502		H19		-0.0082	0.0016	3.902e-07	0.000338152	-+-----------
5	78365647	cg01856645	DMGDH;BHMT2	BHMT2	TSS200;Body	0.0056	0.0014	7.178e-05	0.0147597	+?-++-+++++++
17	1572755	cg05992368	PRPF8	PRPF8	Body	-0.0022	0.0007	0.001624	0.0987504	-+?+-+---++--
20	62338235	cg18611245	ZGPAT;ARFRP1	ARFRP1	TSS1500;TSS1500;TSS1500;Body;Body	-0.0024	0.0005	3.98e-06	0.00191182	--+-----+----
14	101293856	cg26374305	MEG3	MEG3	Body;Body;Body	0.0062	0.0016	8.392e-05	0.0162693	+++++?+++++++
1	147782452	cg13067553				0.0065	0.002	0.001113	0.0803783	++--++++-+++-
17	79651806	cg08543952	ARL16;HGS	HGS	TSS1500;Body	-0.0032	0.0008	5.126e-05	0.0117861	-++-----++---
11	57117162	cg09761846	P2RX3	P2RX3	Body	0.0063	0.0013	7.423e-07	0.000558005	+++++++++++++
10	76573155	cg27102629		KAT6B		0.0072	0.0017	1.681e-05	0.00546418	-+-+-+++++++-
11	108464482	cg09840309	EXPH5	EXPH5	TSS200	-0.0006	0.0002	0.001244	0.0852709	-+-+-+--+--+-
19	58715251	cg14239592	ZNF274	ZNF274	Body;Body;5'UTR	0.0052	0.0013	5.93e-05	0.0128836	+-+++++++-++-
19	2095643	cg13689560	C19orf36;MOBKL2A	MOB3A	TSS1500;5'UTR;TSS1500	-0.0065	0.0015	1.408e-05	0.00479126	-++-----+---+
6	32120878	cg13934406	PPT2;PRRT1	LOC100507547	TSS1500;TSS1500;TSS1500	0.0082	0.0025	0.0009654	0.0743037	+--++++++-++-
6	32120899	cg06108383	PPT2;PRRT1	LOC100507547	TSS1500;TSS1500;TSS1500	0.0088	0.0019	5.376e-06	0.0023878	+--++++++++++
22	39760059	cg06397161	SYNGR1	SYNGR1	Body;TSS200;Body	-0.0041	0.0013	0.002391	0.12178	-?+---+-+----
12	119663566	cg13083057		HSPB8		-0.0024	0.0009	0.01244	0.269052	-++--?-++--++
4	77723415	cg14095959		SHROOM3		0.0057	0.0014	5.676e-05	0.0125198	++-+-?++++++-
6	158982071	cg16373471	TMEM181	TMEM181	Body	-0.0024	0.0005	1.885e-06	0.00112111	++++-------+-
17	78800767	cg07126783	RPTOR	RPTOR	Body;Body	0.008	0.0016	5.093e-07	0.000420946	+++++++++++++
2	74210960	cg05981785		DGUOK		-0.0037	0.0009	3.992e-05	0.00987102	-------------
17	72200560	cg19180602	RPL38	RPL38	Body;Body	-0.0034	0.001	0.0006486	0.0586371	-+-----------
20	44979100	cg21516291	SLC35C2	SLC35C2	Body;Body;Body	-0.0041	0.001	3.503e-05	0.00904479	-+---+---+---
9	134293793	cg13543915		PRRC2B		-0.0034	0.001	0.0003927	0.0433692	-+------+----
16	29796685	cg20065768		ZG16		0.0028	0.0007	0.0001774	0.0262077	+--+++-+++++-
12	117540072	cg03954086		TESC		0.005	0.0011	6.768e-06	0.00281447	++?+-+-++++++
18	77284509	cg06784563	NFATC1	NFATC1	Body;Body;Body;Body	-0.0071	0.0014	7.162e-07	0.000542704	-?---?-------
6	41650768	cg15823502		TFEB		0.0074	0.0017	2.095e-05	0.00631906	+++++?+++++++
13	51168711	cg25304198		DLEU7		-0.003	0.0007	1.218e-05	0.00432212	-------------
19	10213465	cg24319836	ANGPTL6	ANGPTL6	TSS200	-0.0035	0.0012	0.004172	0.161693	-+-+----+--++
12	93969700	cg23891487	SOCS2	SOCS2	3'UTR	0.0088	0.0021	2.02e-05	0.00615681	+?++?++-+-+--
14	80677688	cg00217795	DIO2	DIO2	1stExon;1stExon;Body	0.0089	0.0018	9.76e-07	0.000683795	--+++-+++++++
21	37915391	cg00293996	CLDN14	CLDN14	5'UTR;TSS1500	-0.004	0.001	9.018e-05	0.0170211	-?----+------
11	313624	cg01971407	IFITM1	IFITM1	TSS1500	-0.0057	0.0011	1.462e-07	0.000154342	-+-----------
19	59073430	cg11707067	MZF1;LOC100131691		3'UTR;3'UTR;Body	0.0025	0.0006	3.993e-05	0.00987102	+++++?+++++++
10	25006183	cg18325841	ARHGAP21	ARHGAP10	Body	0.004	0.0009	9.34e-06	0.00359442	++?++++++-+++
3	11623526	cg18809126	VGLL4	VGLL4	Body;Body;Body	-0.0031	0.0008	0.0002069	0.0289233	+----?--+----
2	233252170	cg25560398	ECEL1P2	ECEL1P2	TSS1500	0.0089	0.0024	0.0001572	0.0243806	+-++?+?++-+++
6	74009455	cg18080509	C6orf147	KHDC1	Body	0.0049	0.0012	7.058e-05	0.0145957	+-+++++++++++
4	184679835	cg11631063		TRAPPC11		0.0071	0.0015	1.902e-06	0.00112834	++-++?++++++-
5	115897444	cg06583577	SEMA6A	SEMA6A	5'UTR	0.0062	0.0015	3.191e-05	0.00850391	+?-++-++++-++
5	1495356	cg22894329	LPCAT1	LPCAT1	Body	-0.0047	0.0011	4.215e-05	0.0102293	-++------+--+
4	17710911	cg03267220	FAM184B	FAM184B	Body	0.0037	0.0008	5.838e-06	0.00254627	++-++-+++-++-
15	65394570	cg05899103	LOC390595		Body	0.0039	0.002	0.05412	0.480115	+-+++++-++++-
20	1974924	cg14944362	PDYN	PDYN	TSS1500	-0.0044	0.0011	0.0001219	0.0207183	--------+---+
1	159770136	cg10016364		FCRL6		-0.0063	0.0014	9.015e-06	0.00349366	-+-----------
19	1268008	cg12012524	CIRBP;C19orf23	CIRBP-AS1	TSS1500;Body;TSS1500;TSS1500	0.0044	0.0013	0.0008452	0.0686083	++-+++++++++-
15	45400492	cg03542778	DUOX2	DUOX2	Body	0.004	0.001	0.0001525	0.0239476	+++++?+++++-+
5	134722079	cg16356013	H2AFY	H2AFY	Body;Body;Body;Body	0.0032	0.0008	2.354e-05	0.00684548	+++++++++++++
16	30198517	cg02767068	CORO1A;LOC606724	CORO1A	Body;TSS1500	-0.0038	0.0008	5.262e-06	0.00235791	-+-----------
1	227922309	cg24513684	SNAP47;JMJD4	JMJD4	TSS1500;Body;Body	-0.0026	0.0006	8.046e-06	0.00320532	-+---?---+---
8	124850602	cg17560073		FER1L6		0.0079	0.0017	3.729e-06	0.00181947	++?++--++++++
12	118500931	cg14474811		VSIG10		0.0067	0.0013	3.543e-07	0.000311104	-++++++++++++
16	71523395	cg01899318	ZNF19	ZNF19	TSS200	0.0057	0.0011	4.573e-07	0.000384119	++++++-++++-+
1	19810690	cg19713429	CAPZB	CAPZB	Body	-0.0049	0.0012	6.885e-05	0.0143496	-+-+----+----
22	37921640	cg27115863		CARD10		0.0051	0.0011	5.806e-06	0.00254186	+++++++++++++
11	10715213	cg04968127	MRVI1	MRVI1	1stExon;5'UTR;1stExon;5'UTR;TSS200	-0.004	0.0012	0.0004983	0.0498734	-----+--+---+
20	19915857	cg04750536	RIN2	RIN2	Body	0.0049	0.0011	5.913e-06	0.00256933	+--++++++++++
18	615471	cg13483727	CLUL1	CLUL1	TSS1500;5'UTR	0.0074	0.0017	8.493e-06	0.00335462	+-+++++++-+++
17	8127367	cg21722785	C17orf44	LINC00324	TSS200	0.0045	0.0011	2.666e-05	0.00746905	++++-?++++++-
1	54304846	cg05821046	TMEM48	NDC1	TSS1500;TSS1500;TSS1500	0.0076	0.0018	2.119e-05	0.00636253	++-++?+++-++-
16	89168599	cg04252928	ACSF3	ACSF3	Body;Body;Body	-0.0089	0.0025	0.0003729	0.0420625	-++--+--+----
6	42377773	cg02173782	TRERF1	TRERF1	5'UTR	0.0035	0.0009	0.0001267	0.0212849	++?-+-+++-+--
7	47078738	cg19480385		TNS3		-0.0043	0.0015	0.004153	0.161376	-+----+++----
19	41771771	cg22006825	HNRNPUL1	HNRNPUL1	Body;5'UTR	-0.0029	0.0008	9.663e-05	0.0178346	-+-----------
19	11285128	cg23292266	KANK2	KANK2	Body;Body	0.0035	0.0009	8.758e-05	0.0167	-++++++++++--
6	136547040	cg03778398		MTFR2		0.0079	0.0017	5.755e-06	0.00252667	++?+++++++++-
19	55898325	cg06367459	RPL28	RPL28	3'UTR;Body;Body;Body;Body	-0.0032	0.0008	2.623e-05	0.00741512	-+-----------
17	75373081	cg16686174	2015-09-09	2015-09-09	5'UTR;5'UTR;Body;Body;Body	-0.0032	0.0007	1.148e-05	0.00415952	-++--?-------
2	219252551	cg14645545	SLC11A1	SLC11A1	Body	0.0031	0.0009	0.0004298	0.0456955	+-+++-+-++++-
19	4215043	cg07615493	ANKRD24	ANKRD24	Body	-0.0063	0.0017	0.0001816	0.0266101	++----------+
20	43104027	cg00431114	TTPAL	TTPAL	TSS1500;TSS1500	0.0039	0.0008	3.39e-06	0.00169319	++?++?+-++++-
14	20612220	cg14262740	OR4N5	OR4N5	1stExon	0.0081	0.0018	5.849e-06	0.00254867	++-++?++-+++-
2	38138126	cg17745697		RMDN2		0.0067	0.0018	0.0001806	0.0265305	+-++++++++++-
7	92673015	cg03449398		SAMD9		0.0044	0.0009	3.052e-07	0.000279068	++-+++++++++-
15	90357202	cg23161492	ANPEP	ANPEP	5'UTR	-0.0043	0.0012	0.0002154	0.0296156	-+---+---+---
1	181075209	cg21220403		IER5		0.0038	0.0011	0.001038	0.0774049	++-++-++-+++-
1	46664449	cg22112435	POMGNT1	POMGNT1	Body;TSS1500	-0.0042	0.0011	9.634e-05	0.0178004	-+-+-----+-+-
2	222434303	cg18527574	EPHA4	EPHA4	Body	0.0104	0.0024	1.853e-05	0.00584335	+++++?+++-++-
12	110891467	cg01061553	GPN3	GPN3	Body;Body;Body	0.007	0.0014	4.112e-07	0.000354367	-++++?+++++++
1	175568710	cg21577836	TNR	TNR	5'UTR	0.0046	0.0011	2.018e-05	0.00615475	+?++-++++++++
19	2291020	cg00378510	LINGO3	LINGO3	Body	-0.0063	0.0018	0.000538	0.0521718	-+---?--+--+-
1	153606037	cg26359488	C1orf77;S100A13	S100A13	TSS1500;5'UTR	0.0071	0.0018	5.354e-05	0.0120785	-++++?++++++-
17	46698881	cg15117739	HOXB9	HOXB9	3'UTR	0.0049	0.0012	3.844e-05	0.00964373	++-++++++++++
1	2989307	cg25618424	PRDM16	PRDM16	Body;Body	-0.005	0.0015	0.000604	0.0561345	-++---+-++---
2	63283939	cg07938743	OTX1	OTX1	3'UTR	-0.0014	0.0004	0.0001445	0.0230814	-----+-----+-
2	69001115	cg13284470	ARHGAP25	ARHGAP25	TSS1500;Body;Body;TSS1500	0.0034	0.001	0.0003786	0.0424888	-+?+--+++++-+
6	154832845	cg20019720	CNKSR3	CNKSR3	TSS1500	0.0132	0.0024	4.664e-08	6.3719e-05	++-++-+++++++
12	6729600	cg09832244	LPAR5	LPAR5	Body;Body	0.0051	0.0011	1.949e-06	0.00114597	-+--+++++++++
5	404996	cg11557553	AHRR;LOC100310782	AHRR	Body;TSS1500	0.0031	0.0006	7.784e-07	0.000579439	++++-++++-+++
17	46682390	cg10906729	LOC404266;HOXB6		Body;Body;TSS200	0.0141	0.0027	1.386e-07	0.000149028	+--++++++++++
3	38664257	cg06519434	SCN5A	SCN5A	Body;Body;Body;Body;Body;Body	-0.0051	0.0014	0.0001799	0.0264675	-+-----------
5	141805772	cg15672022		SPRY4		-0.0072	0.0018	9.785e-05	0.0179722	-+----------+
21	40760258	cg05627733	WRB	WRB	Body;5'UTR	-0.0079	0.0017	2.672e-06	0.00142334	--?--------+-
17	48912483	cg07168556	WFIKKN2	WFIKKN2	TSS200	0.0081	0.0021	0.0001526	0.0239552	-++++-++++++-
14	103227298	cg18364858		TRAF3		0.0076	0.002	0.0001407	0.0227482	++?++?++++++-
19	1560658	cg10592521	MEX3D	MEX3D	Body	-0.0064	0.0014	5.315e-06	0.00236933	-++-----+--+-
15	93580327	cg17792616		RGMA		0.0106	0.0022	1.632e-06	0.00100141	+++++--++++++
2	129077232	cg03222009	HS6ST1	HS6ST1	TSS1500	0.0057	0.0014	7.111e-05	0.0146543	-+-++?++++++-
19	31845176	cg15637286		TSHZ3		-0.0054	0.0012	1.336e-05	0.00461053	--------+----
11	16625289	cg01297180		SOX6		-0.0052	0.0013	9.26e-05	0.01733	-----?-------
1	100231682	cg04308687	FRRS1	FRRS1	TSS1500	-0.0117	0.0023	2.633e-07	0.000249091	-------------
21	45713719	cg26472802	AIRE	AIRE	Body;Body	-0.0059	0.0013	5.218e-06	0.00234182	-?-----------
1	2516401	cg00205605		FAM213B		-0.0037	0.001	0.0002247	0.0304742	-+------++---
11	18415711	cg15700009	LDHA	LDHA	TSS1500;TSS1500;TSS1500;TSS1500;TSS1500	-0.004	0.0012	0.0007775	0.0653392	-?++-+---+---
21	37915056	cg12426652	CLDN14	CLDN14	TSS200;5'UTR	-0.0049	0.0009	1.278e-08	2.22336e-05	--+-+----+---
22	38610376	cg09146183	MAFF	MAFF	Body;Body;Body;5'UTR	0.0044	0.001	2.934e-05	0.00800267	++-++++++++++
7	27143252	cg02225599	HOXA2	HOXA2	TSS1500	-0.0051	0.0011	2.103e-06	0.00120599	--+--?-----+-
6	76018489	cg16914035	FILIP1	FILIP1	Body	-0.0046	0.0012	0.000168	0.0254108	--------+----
14	59873480	cg21493768		DAAM1		0.0126	0.0025	5.738e-07	0.000461928	++++++++++++-
15	98961417	cg00435752		FAM169B		0.0035	0.001	0.0007629	0.0646189	+-+++++++-+++
11	32421808	cg10244666	WT1	WT1	Body;Body;Body;Body	0.0024	0.001	0.01594	0.299522	+--+++++++++-
21	45564615	cg23477348	C21orf33	C21orf33	Body;Body	-0.0067	0.0013	3.952e-07	0.000341847	-+------+----
15	90319420	cg13318071	MESP2	MESP2	TSS200	0.0059	0.0012	5.071e-07	0.000419875	++-+++++++++-
17	15689920	cg16026647	MEIS3P1	MEIS3P1	TSS1500	0.004	0.0011	0.0003133	0.0376359	+--+++?+-+++-
7	2847554	cg19717773	GNA12	GNA12	Body	-0.0068	0.0017	7.945e-05	0.0157243	-+++----+----
10	47134171	cg07069759	LOC728643		TSS1500	-0.0075	0.0017	6.24e-06	0.00265674	-------------
18	8367098	cg13026370	LOC100192426;PTPRM	PTPRM	TSS200;Body;Body	0.004	0.0012	0.0005008	0.0499943	-+++++++++++-
17	42275458	cg18982073	ATXN7L3	ATXN7L3	1stExon;1stExon;5'UTR;5'UTR	-0.0061	0.0013	2.462e-06	0.00134935	-+--?--------
7	5597647	cg19381766		ACTB		0.0032	0.0009	0.0002731	0.0346128	+?++++-+++++-
5	133451383	cg25947408	TCF7	TCF7	5'UTR;TSS1500;TSS1500;Body;TSS200;5'UTR;5'UTR	-0.0055	0.0013	2.626e-05	0.00741512	-------------
11	60775545	cg10981907	CD6	CD6	Body	0.0033	0.0008	0.0001148	0.0199944	+-+++-+-++++-
2	74210857	cg02251243		DGUOK		-0.0038	0.0009	2.701e-05	0.00754435	------+-++---
19	13216355	cg02699829	TRMT1	TRMT1	Body;Body;Body	-0.0054	0.0011	1.524e-06	0.000954049	-+++----+----
19	800229	cg04597545	PTBP1	PTBP1	Body;Body;Body;Body	-0.0048	0.001	4.045e-06	0.00193903	-+------+----
17	71128239	cg06553792		SSTR2		0.0036	0.0012	0.00208	0.113467	-++++--++++--
17	27048975	cg02650512	RPL23A;SNORD4A;SNORD42A	RPL23A	Body;TSS1500;TSS1500	-0.0036	0.0009	0.0001401	0.0226986	-+++----+---+
8	8727303	cg04025970	MFHAS1	MFHAS1	Body	0.0111	0.0021	1.052e-07	0.000120656	+++++++++-+++
17	33777219	cg00364956	SLFN13	SLFN13	TSS1500	0.0083	0.0025	0.001121	0.0806426	++-+?+++++++-
3	182817584	cg22211233	MCCC1	MCCC1	TSS1500	-0.0017	0.0004	1.848e-05	0.0058347	--+------+---
19	17487896	cg01662455	PLVAP	PLVAP	1stExon	0.0048	0.0009	2.081e-07	0.000206988	+--+-+++++++-
1	3121514	cg05804170	PRDM16	PRDM16	Body;Body	-0.0027	0.0006	3.157e-05	0.00843751	--------+----
10	71813912	cg13626863	H2AFY2	H2AFY2	5'UTR	0.0026	0.0008	0.0006753	0.0601726	++-+++--++++-
10	63422630	cg11416811	C10orf107	C10orf107	TSS200	0.0049	0.0011	4.528e-06	0.00210327	+--+++++++++-
7	25893925	cg13710556		MIR148A		-0.0069	0.0017	4.696e-05	0.0110558	--+----------
6	33216648	cg14599755		VPS52		-0.0038	0.0008	4.15e-06	0.00197402	--+---+------
7	1993468	cg25573368	MAD1L1	MAD1L1	Body;Body;Body	-0.0046	0.001	1.925e-06	0.00113762	----+--------
7	50894570	cg07807757		GRB10		0.0072	0.0013	5.852e-08	7.53886e-05	++?++++++++-+
8	1328459	cg13582775		LOC286083		-0.0067	0.0017	5.796e-05	0.0127054	--+------+---
16	30485597	cg16391678	ITGAL	ITGAL	Body;Body	-0.0025	0.0008	0.002507	0.12473	-+---+--++-+-
6	43149472	cg23271099	CUL9	SRF	TSS1500	0.0026	0.0011	0.01621	0.301595	+++++?+--+++-
11	413594	cg08869273	SIGIRR	SIGIRR	5'UTR;5'UTR;5'UTR	-0.0026	0.0009	0.004356	0.16542	-+------++-+-
10	69991859	cg06988349	ATOH7	ATOH7	TSS200	0.0027	0.0007	5.377e-05	0.0121068	+++-++++++++-
20	61002857	cg17976205	C20orf151	RBBP8NL	TSS1500	0.0078	0.0018	1.913e-05	0.00596774	++-+++-++++++
12	53722177	cg19065106	SP7	SP7	Body	0.0062	0.0013	1.028e-06	0.000710215	++--+?+++++++
11	67273431	cg01972009	PITPNM1	CDK2AP2	TSS1500;TSS1500	-0.0033	0.0007	1.315e-06	0.000857897	-+-+-------+-
5	957535	cg21747070		TRIP13		-0.0055	0.0011	1.085e-06	0.000741157	-+-----------
20	21485933	cg21231458		NKX2-2		-0.0016	0.0004	5.804e-06	0.00254186	-+++----+--+-
10	80008481	cg16680677		RPS24		0.0048	0.0014	0.0007364	0.0634857	+??++-+++-++-
16	2132315	cg06330323	TSC2	TSC2	Body;Body;Body	-0.003	0.0007	1.611e-05	0.00530298	--+--------++
15	92849000	cg12155969		ST8SIA2		0.0057	0.0014	7.701e-05	0.015452	+++++++++-+-+
8	75234269	cg23599843	JPH1	JPH1	TSS1500	0.0045	0.0015	0.003129	0.140076	-+-++--++++--
11	125010728	cg12508700		PKNOX2		0.0054	0.0013	5.45e-05	0.0122061	-+-++?+++++++
10	112290198	cg11967480		DUSP5		0.0038	0.001	0.0001159	0.0201204	+-+++++++++++
22	17956641	cg07197230	CECR2	CECR2	1stExon	0.0059	0.0016	0.0002852	0.0355928	+-+++++++++--
3	51989369	cg25773386	GPR62	GPR62	5'UTR;1stExon	0.0035	0.0008	2.253e-05	0.0066573	++++++++++++-
11	810820	cg01485797	SNORA52;RPLP2	RPLP2	TSS1500;Body	-0.0041	0.001	7.844e-05	0.0156042	-+-+-?--+----
11	846055	cg12731773	TSPAN4	TSPAN4	5'UTR;5'UTR;5'UTR;5'UTR;5'UTR;5'UTR;5'UTR	-0.0038	0.001	5.427e-05	0.012184	-?----+-+----
10	18492374	cg00476617	CACNB2	CACNB2	Body;Body;Body;Body;Body;Body	0.0034	0.0008	5.844e-05	0.0127804	-+-++++-+-+++
4	81110459	cg14197071	PRDM8	PRDM8	5'UTR	-0.0138	0.0037	0.0001571	0.0243806	-----+------+
11	126455596	cg03387585	KIRREL3	KIRREL3	Body;Body	0.0045	0.0012	0.0002157	0.0296305	--+++?-+++++-
13	112547871	cg23153481		SOX1		-0.0029	0.0007	3.237e-05	0.00858219	--+--?--+--+-
11	2012332	cg04310331	LOC100133545		TSS1500	-0.0026	0.0008	0.000485	0.0491244	-+-------+-+-
11	61248556	cg10949576	C11orf66	PPP1R32	TSS200;TSS200	-0.0048	0.0013	0.0001836	0.0268017	------+--+---
1	159825761	cg17986992	VSIG8;C1orf204	VSIG8	Body;TSS1500	0.0079	0.0019	2.249e-05	0.00665395	--?++++++-++-
1	78957203	cg24924936	PTGFR	PTGFR	5'UTR;5'UTR	-0.0005	0.0001	3.068e-05	0.00825187	-----?--+----
17	40806193	cg23694533		TUBG2		0.0089	0.0019	1.593e-06	0.000985911	++?+-?++++++-
5	102089760	cg26671988		PAM		0.007	0.0014	1.274e-06	0.000842989	+++++?+++++++
1	8937448	cg06972019	ENO1	ENO1	5'UTR	-0.0029	0.0008	0.0005146	0.0509223	-+---+++-+---
2	55452363	cg04846451	C2orf63	CLHC1	5'UTR;5'UTR	0.0029	0.0009	0.0009717	0.0745062	-++++-++++++-
12	49783192	cg21579107	SPATS2	LOC100335030	5'UTR	-0.0084	0.0019	1.153e-05	0.00417438	--+--?-----+-
2	62797901	cg08573315		TMEM17		0.0049	0.0013	0.0001757	0.0260746	+--++++-++++-
4	25067287	cg27513402		LGI2		0.004	0.0011	0.0004541	0.0471355	+--++++++++-+
17	46047760	cg03723356	CDK5RAP3	CDK5RAP3	TSS1500	0.0029	0.0009	0.002112	0.114286	++?+++++++++-
19	18262564	cg10256708	PIK3R2	MAST3	TSS1500	0.0027	0.0009	0.001441	0.0925156	-++++++++++++
19	49843922	cg01468567	TEAD2	TEAD2	3'UTR	-0.0066	0.0017	8.518e-05	0.016404	++------+--+-
12	54071672	cg10859192	ATP5G2	ATP5G2	TSS1500	0.006	0.0016	0.0001763	0.0261052	+++++?++++++-
5	78365710	cg23911707	BHMT2;DMGDH	BHMT2	Body;TSS1500	0.0044	0.0011	3.736e-05	0.00946474	+??++-++++++-
2	145090814	cg07780074	GTDC1	GTDC1	TSS1500	0.0076	0.0015	7.425e-07	0.000558005	++++++++++++-
19	38681615	cg02268510	SIPA1L3	SIPA1L3	Body	-0.0031	0.0008	0.0001774	0.0262077	--?--?--+---+
10	60086891	cg19894382		UBE2D1		0.0037	0.0008	8.876e-07	0.000636993	++++++-++++-+
10	26509505	cg14429209	GAD2	GAD2	Body;Body	0.0057	0.0023	0.01185	0.263015	++-++?+++-+--
4	100571808	cg13056510		MTTP		-0.0052	0.001	3.747e-07	0.000327777	------+------
12	8012926	cg19016972	SLC2A14	SLC2A14	Body	0.0024	0.0006	0.0001292	0.02158	+--++?+++-+-+
22	47017356	cg07826172		GRAMD4		0.0024	0.0006	0.0001205	0.0205405	+-++++++++++-
16	29796373	cg16711124		ZG16		0.0034	0.0009	0.0002353	0.0314255	++-+---+++++-
4	81119249	cg02458885	PRDM8	PRDM8	5'UTR;5'UTR	-0.0073	0.002	0.0003417	0.0396604	-??--?------+
16	17562960	cg06321596	XYLT1	XYLT1	Body	-0.0063	0.0017	0.0001449	0.0231056	-+-------+---
17	27397066	cg11114275		MYO18A		0.0083	0.002	4.227e-05	0.010253	-?-++?+++++++
1	86081701	cg19800670		CYR61		0.006	0.0012	9.846e-07	0.000687885	+--+++++++++-
1	120439014	cg22774211	ADAM30	ADAM30	1stExon;5'UTR	0.0074	0.0013	5.969e-09	1.16009e-05	+++++?+++++++
11	1649947	cg18504190	HCCA2;KRTAP5-5	MOB2	Body;TSS1500	-0.0042	0.0009	1.364e-06	0.000881201	---------+---
22	43009195	cg07495470	POLDIP3	POLDIP3	Body;Body	-0.0028	0.0011	0.009698	0.240845	-++-----+---+
5	40834228	cg15130459	SNORD72;RPL37	RPL37	TSS1500;Body	-0.0075	0.0016	1.566e-06	0.000974962	-+-----------
12	85307424	cg09892273	SLC6A15	SLC6A15	TSS1500;TSS1500;TSS1500	0.0085	0.0021	3.449e-05	0.00896329	+--++?+++-+--
17	78800774	cg16638092	RPTOR	RPTOR	Body;Body	0.0073	0.0016	3.347e-06	0.00168075	+-+++++++++++
2	27301943	cg20516209	EMILIN1	EMILIN1	1stExon	-0.0039	0.0014	0.005383	0.183101	-++---+--+-+-
1	160769081	cg07106927	LY9	LY9	Body;Body	-0.0069	0.0016	1.719e-05	0.00554315	--?---------+
17	42215609	cg08685733		C17orf53		0.0052	0.0013	4.814e-05	0.0112481	++-++-+++++++
8	41519399	cg11823178	ANK1;MIR486	ANK1	Body;Body;Body;Body;Body;Body;Body;TSS1500;Body	0.0012	0.0004	0.002615	0.127472	++-++++++++-+
5	393366	cg04551776	AHRR	AHRR	Body	-0.0065	0.0016	3.351e-05	0.0087792	-?-----------
6	33165404	cg16425713	RXRB	RXRB	Body	-0.0021	0.0007	0.001537	0.0960741	-+-------+-+-
17	38017814	cg03293732	IKZF3	IKZF3	Body;Body;Body;Body;Body;Body	-0.0055	0.0013	3.201e-05	0.00852079	-+-----------
5	122426797	cg25116709	PRDM6	PRDM6	Body	-0.0013	0.0003	0.0001271	0.0213135	--+-----+----
19	4064604	cg02218768	ZBTB7A	ZBTB7A	5'UTR	-0.0016	0.0004	3.398e-05	0.00889732	-+++--+--+-+-
6	37673863	cg11613164		MDGA1		0.0037	0.001	0.0001196	0.0204621	+?-++?+++++--
17	41739130	cg20309891	MEOX1	MEOX1	TSS200;5'UTR;TSS200	-0.0054	0.0013	1.443e-05	0.00488186	-------------
6	31544960	cg20477259	TNF	TNF	Body	-0.0056	0.0016	0.00035	0.0403115	-----?-------
12	48199277	cg23522915	HDAC7	HDAC7	Body;Body	-0.0043	0.0009	2.489e-06	0.00135539	--------+---+
1	181075666	cg17331950		IER5		0.003	0.0007	6.062e-05	0.0130847	+-+++++++++-+
4	1304972	cg24973755	MAEA	MAEA	Body;Body	-0.0073	0.0018	5.276e-05	0.0119664	-+---------+-
2	43328536	cg24601559		ZFP36L2		0.0085	0.0019	5.038e-06	0.00227779	++-+-+++++++-
8	93108262	cg11043251	RUNX1T1	RUNX1T1	TSS1500	-0.0028	0.001	0.003633	0.151295	-+---?--+----
9	139138057	cg14150774	QSOX2	QSOX2	TSS1500	0.0054	0.0014	0.0001915	0.0275565	++?++?-+++++-
5	416724	cg09078081	AHRR	AHRR	Body	-0.0053	0.0011	6.424e-07	0.000501836	-----?-------
4	15964950	cg14537800	FGFBP2	FGFBP2	TSS200	-0.002	0.0005	0.0002061	0.0288791	-+-+-?--++--+
8	144805740	cg25799241		FAM83H		-0.0105	0.0019	4.522e-08	6.21446e-05	-------------
13	34391826	cg00524967	RFC3	RFC3	TSS1500;TSS1500	0.0058	0.0018	0.001057	0.0782689	+---+++++++++
6	155545253	cg02202664	TIAM2	TIAM2	Body;5'UTR	0.0044	0.0016	0.004968	0.176278	+++?++++++++-
6	32115964	cg18478100		PRRT1		0.0042	0.0011	0.0001126	0.0197222	+-+++?+++-++-
1	109418898	cg17938867	GPSM2	GPSM2	TSS1500	0.0025	0.0007	0.0002837	0.0354724	-+-++-+++++++
4	174423637	cg23006227		HAND2		0.0053	0.0013	3.807e-05	0.00958448	+++++-+++++--
9	84208253	cg14154784	TLE1	TLE1	Body	0.0103	0.0029	0.0003492	0.0402593	++++++++++++-
2	96196596	cg11872478		TRIM43B		0.0056	0.0011	5.669e-07	0.000457165	++++++?++++++
5	115150172	cg06682875	CDO1	CDO1	Body	0.0108	0.0023	3.837e-06	0.00186044	+--++?+++++++
11	72975668	cg26343510	P2RY6	P2RY6	5'UTR;5'UTR;1stExon;1stExon	0.0059	0.0015	7.056e-05	0.0145957	+++++-++++++-
20	3762422	cg08708079	SPEF1	SPEF1	TSS1500	0.0047	0.0013	0.0003757	0.0422655	++++++++++++-
5	176755199	cg17745339		LMAN2		0.0038	0.0009	5.489e-05	0.0122602	++?-+?-+++++-
10	44069360	cg12802570	ZNF239	ZNF239	5'UTR;5'UTR;5'UTR	0.0034	0.0009	0.0002303	0.0309535	-?--+++++++++
8	1526540	cg15833940	DLGAP2	DLGAP2	Body	-0.0106	0.0023	6.113e-06	0.00262961	-?+--?-------
9	140514393	cg05616472	EHMT1;C9orf37	EHMT1	Body;TSS1500;Body	-0.0024	0.0007	0.0003276	0.0385928	-+---?--+----
10	23466070	cg00045910		PTF1A		0.0099	0.0022	8.976e-06	0.0034832	++--+?+++-++-
16	31159558	cg00524708	PRSS36	PRSS36	Body	0.011	0.0022	8.445e-07	0.000613887	++-+-?++++++-
2	43328122	cg04981619		ZFP36L2		0.0082	0.0016	6.439e-07	0.000501836	++-++?++++++-
4	111397332	cg15406387	ENPEP	ENPEP	1stExon;5'UTR	0.0064	0.0013	1.319e-06	0.000858747	-+-++-+++++-+
20	32450846	cg20274009		CHMP4A		0.0041	0.0008	3.407e-07	0.000303173	+++-+-+++++--
16	31159920	cg04797061	PRSS36	PRSS36	Body	0.0073	0.0014	3.14e-07	0.000284316	++-+++++++++-
11	1543275	cg08373904	HCCA2	MOB2	Body	-0.0047	0.0011	4.243e-05	0.0102854	-----?-+-----
19	45649752	cg02872930		NKPD1		-0.0079	0.002	0.0001084	0.0192404	------+------
17	80196719	cg04147593	SLC16A3	SLC16A3	Body;Body;Body	-0.0053	0.0013	5.11e-05	0.0117564	---------+---
11	32193669	cg13087259		RCN1		-0.003	0.0007	3.436e-05	0.00895141	-----?--+----
1	1266504	cg16430279	TAS1R3	TAS1R3	TSS1500	-0.0031	0.0008	0.0001476	0.0234236	--?---+------
8	1616381	cg04687241	DLGAP2	DLGAP2	Body	-0.0044	0.0014	0.002094	0.113763	-++-----+----
14	99810642	cg07163026		SETD3		-0.0036	0.0008	1.523e-05	0.00508218	--+--?------+
12	12252249	cg00630991	BCL2L14	BCL2L14	3'UTR;3'UTR;3'UTR	0.0057	0.002	0.0035	0.148634	---++++++-++-
4	38869552	cg08055924	MIR574;FAM114A1	FAM114A1	TSS200;5'UTR	0.0021	0.0006	0.0001558	0.0242607	+++++?+++++++
8	142548839	cg12062133				0.0107	0.002	1.358e-07	0.000147039	++?+?--++++++
4	3372123	cg17276535	RGS12	RGS12	Body;Body;Body	-0.0079	0.0017	3.884e-06	0.00187735	-+-----------
21	43373079	cg00054774	C2CD2	C2CD2	Body	-0.0049	0.002	0.01306	0.275246	-++----------
17	59534903	cg03222323	TBX4	TBX4	Body	-0.0015	0.0004	4.316e-05	0.0104086	--++-----+--+
6	26018185	cg14652095	HIST1H1A	HIST1H1A	TSS200	0.0056	0.0015	0.0002565	0.033318	-+-++?-+++++-
3	35722556	cg01307174	ARPP-21	ARPP21	5'UTR;1stExon;5'UTR;5'UTR;5'UTR	0.0075	0.0018	2.392e-05	0.00691839	+++++++-++++-
4	140216263	cg15392111	NDUFC1	NDUFC1	Body	-0.0041	0.0009	1.476e-06	0.000934071	--+----------
5	150459690	cg22178392	TNIP1	TNIP1	5'UTR	-0.0018	0.0006	0.002912	0.135467	-+---?---+-+-
1	25758604	cg18883198	TMEM57	TMEM57	Body	-0.0049	0.0014	0.0003064	0.0371603	-+---?--+---+
1	10509906	cg18233538	APITD1;CORT	APITD1-CORT	Body;TSS200	0.0037	0.0009	3.894e-05	0.00970375	+-++++++++++-
20	17663972	cg07597892	RRBP1	RRBP1	TSS1500;TSS1500	0.0018	0.0007	0.008521	0.227134	+--++?-++-++-
2	64870490	cg10184289	SERTAD2	SERTAD2	5'UTR	-0.0043	0.0012	0.0004523	0.0470322	-+---?-+-+-++
6	31540051	cg02402436	LTA	LTA	TSS200;1stExon;5'UTR	-0.0108	0.0026	2.792e-05	0.00771961	-+---?-------
19	48107418	cg18655633		GLTSCR1		-0.0053	0.0013	2.641e-05	0.00741971	-+---------+-
11	3014045	cg25882842	NAP1L4	NAP1L4	TSS1500	0.0005	0.0002	0.006508	0.199603	+++++?--++++-
3	52310724	cg03435448	WDR82	WDR82	Body	-0.0039	0.0011	0.0005521	0.0531288	-+-+----+--++
3	49756301	cg22993195	AMIGO3;RNF123	AMIGO3	1stExon;Body	0.0106	0.0024	8.486e-06	0.00335462	+++-++++++++-
19	49250080	cg18537730	IZUMO1	IZUMO1	1stExon;5'UTR	0.0047	0.0011	2.109e-05	0.00634481	+--++?++++++-
17	7826623	cg23880589	KCNAB3	KCNAB3	Body	0.004	0.0009	1.429e-05	0.00484862	++-+++++++++-
12	115112626	cg18161956	TBX3	TBX3	Body;Body	-0.005	0.0011	1.145e-05	0.00415513	-+---------+-
1	181057279	cg22801949	IER5	IER5	TSS1500	0.0053	0.0013	4.616e-05	0.0109173	++++++++++++-
11	66078664	cg15945475		CD248		0.0026	0.0007	0.0002378	0.0316411	+-+++?+++++++
18	56932314	cg22491141		RAX		-0.0039	0.0008	8.305e-07	0.000607513	--+--+-------
22	24838292	cg12727256	C22orf45;ADORA2A	ADORA2A	Body;3'UTR;Body	-0.005	0.0014	0.0003803	0.0426178	--------+----
16	17606673	cg07955064		XYLT1		0.0066	0.0015	1.463e-05	0.00492085	++-++++++-++-
18	43418556	cg11029191	SIGLEC15	SIGLEC15	Body	0.0027	0.0009	0.004304	0.164394	++-+++++++++-
20	3713584	cg15127733	HSPA12B	HSPA12B	5'UTR	0.0056	0.001	4.144e-08	5.71188e-05	++-++-++++++-
19	50553708	cg26257814	FLJ26850	FLJ26850	TSS1500	0.0019	0.0006	0.001763	0.103575	+-++++-+++++-
5	126314773	cg08975164	2015-03-03	2015-03-03	5'UTR	0.007	0.0021	0.0008923	0.0707782	++?+++++++++-
7	99678769	cg05073568	ZNF3	ZNF3	5'UTR;5'UTR	-0.0007	0.0002	3.461e-05	0.00896625	-----+-------
3	53700263	cg21188533	CACNA1D	CACNA1D	Body;Body;Body	0.004	0.001	7.609e-05	0.0153337	++-++++++-++-
5	74162880	cg03880355	FAM169A	FAM169A	TSS1500	0.0057	0.0015	0.0001346	0.0221553	++-+++++++-+-
5	176827161	cg14621323	PFN3	PFN3	1stExon;3'UTR	0.0043	0.0011	7.977e-05	0.0157607	+--++++-++++-
3	99979425	cg16984944	TBC1D23	TBC1D23	TSS1500	0.0029	0.0009	0.001471	0.0937163	+++-++++++++-
2	43328424	cg23737263		ZFP36L2		0.0047	0.0011	2.132e-05	0.00637537	++-+++++++++-
14	23351842	cg00609473	REM2	REM2	TSS1500	0.003	0.0009	0.000414	0.0448367	++++-?++++++-
14	105942636	cg01564661	CRIP2	CRIP2	Body	0.0086	0.0018	2.929e-06	0.00151676	+-+-+++++++++
17	2126306	cg06217769	SMG6	SMG6	Body;Body	-0.0057	0.0014	4.35e-05	0.0104477	-------------
3	141087363	cg21474062	ZBTB38	ZBTB38	5'UTR	0.0083	0.0017	1.567e-06	0.000974962	++-++-++++++-
19	36910144	cg15383087	ZFP82	ZFP82	TSS1500	0.0035	0.0012	0.004271	0.163661	++?++-+++++-+
6	31508167	cg08463024	BAT1	ATP6V1G2-DDX39B	Body;Body	-0.0061	0.0017	0.0002476	0.0324982	-+-+-----+---
2	3643682	cg15955046	COLEC11	COLEC11	5'UTR;5'UTR	-0.0046	0.0014	0.001012	0.0762495	-+----+-++---
6	161695561	cg07074571	AGPAT4	AGPAT4	TSS1500	0.0059	0.0011	1.596e-08	2.72555e-05	+--++-+++++++
3	196728969	cg01947751		MFI2		0.0061	0.0013	4.288e-06	0.00201395	++--+?++++++-
1	54122060	cg24741609	GLIS1	GLIS1	5'UTR	-0.003	0.0009	0.001268	0.086198	-+++-?--++-++
1	160546243	cg21454485	CD84	CD84	Body	0.0088	0.0018	1.68e-06	0.0010252	-++++?+++++++
16	3115286	cg23813257	IL32	IL32	TSS1500;TSS200;TSS1500;TSS1500;TSS200;TSS200;TSS200;TSS1500	-0.0054	0.0012	5.83e-06	0.00254517	-+-----------
16	2509198	cg01108445	C16orf59	CCNF	TSS1500	0.0041	0.001	1.745e-05	0.00559392	++?++++++++++
10	124060833	cg03211864	BTBD16	BTBD16	Body	-0.0034	0.0009	0.0001612	0.0247285	-+------+----
22	47134664	cg05698090	CERK	CERK	TSS1500	-0.0023	0.0006	0.0001177	0.0202865	-+-------+-+-
6	32005786	cg19154116	CYP21A2	CYP21A2	TSS1500;TSS1500	-0.0022	0.0009	0.01538	0.294795	++++----++--+
4	88859305	ch.4.89078329R		SPP1		-0.0004	0.0001	0.0001434	0.0230006	-??--??----??
22	50219754	cg06057569	BRD1	BRD1	TSS1500	-0.009	0.002	7.004e-06	0.0028919	-+---------+-
7	56120290	cg12555334	CCT6A;PSPH	CCT6A	Body;TSS1500;Body	-0.0058	0.0016	0.0001742	0.0259165	-+----------+
13	24798195	cg16774946	SPATA13	SPATA13	Body;5'UTR	-0.0078	0.0016	8.845e-07	0.000636993	-+-+-+-----+-
11	65190946	cg09411730	NEAT1	NEAT1	Body	-0.0139	0.0037	0.0001712	0.0256858	-++--?---+--+
12	47617751	cg13683827	FAM113B	PCED1B	5'UTR	0.0055	0.0011	9.546e-07	0.000671842	+??++++++++++
18	61604367	cg03671431		SERPINB10		0.0091	0.0021	2.118e-05	0.00636253	+--+++++++++-
5	140683467	cg14739664	SLC25A2	SLC25A2	1stExon;5'UTR	0.003	0.0009	0.0004883	0.0493618	+-+++?+++-++-
8	128219418	cg25472804		POU5F1B		0.0042	0.001	3.23e-05	0.00856852	++-+++++++++-
3	48598236	cg01022780		UCN2		0.002	0.0006	0.001731	0.102467	++++-+++++-+-
19	11472397	cg12587615	LPPR2	LPPR2	Body;Body	-0.0087	0.002	2.116e-05	0.00636175	-+---------+-
10	51487558	cg16299440	AGAP7	AGAP7P	TSS1500	0.0019	0.0008	0.01477	0.289959	+?+++++++-+--
5	1268800	cg24908166	TERT	TERT	Body;Body	-0.0011	0.0005	0.01986	0.327932	-+---?--+---+
4	100432162	cg26647453	C4orf17	C4orf17	5'UTR;1stExon	0.0081	0.0019	1.956e-05	0.00604102	++++++++++++?
10	102637177	cg11822175		FAM178A		0.0036	0.0009	6.828e-05	0.0142738	+--+++-++-++-
8	30243930	cg13455434	RBPMS	RBPMS	Body;Body;Body;Body	0.0096	0.0021	5.687e-06	0.00250155	+++?-++++-+++
7	70061508	cg10527525	AUTS2	AUTS2	Body;Body	-0.0024	0.0005	3.825e-06	0.00185656	-++-+----+---
1	230416880	cg24401487	GALNT2	GALNT2	3'UTR	-0.004	0.0013	0.003278	0.143635	-+++-++--+---
11	290447	cg24431515	ATHL1	ATHL1	Body	-0.0072	0.0017	2.315e-05	0.00679726	-----?-----+-
7	96220185	cg26766885				0.0103	0.0028	0.0001859	0.0269932	+--++-++++++-
19	51505779	cg26651782	KLK9;KLK8	KLK9	3'UTR;TSS1500;TSS1500;TSS1500;TSS1500	-0.011	0.0026	2.442e-05	0.00702365	--+--?-----+-
12	119592094	cg26829101	SRRM4	SRRM4	Body	-0.007	0.0014	1.289e-06	0.000850491	--+--+---+--+
3	189349021	cg06720722	TP63	TP63	TSS200;TSS200;TSS200	0.0057	0.0016	0.0002356	0.0314475	+-+++++++-++-
4	55100995	cg02170478	PDGFRA	PDGFRA	5'UTR	0.0054	0.0013	2.473e-05	0.00708648	-+-++++++-++-
1	2106365	cg27264462	PRKCZ	PRKCZ	Body;Body;Body	0.0078	0.0023	0.0006443	0.0583505	+-+++-++++++-
7	27704065	cg01662334	HIBADH	HIBADH	TSS1500	0.0038	0.0009	4.015e-05	0.00991485	+?++++-+++++-
17	47589594	cg04613258	NGFR	NGFR	Body	0.0054	0.0012	3.077e-06	0.00157166	++-++-++++++-
1	206644843	cg26912602	IKBKE	IKBKE	5'UTR	-0.0034	0.001	0.0004773	0.048609	-+-----+-----
3	183543704	cg10347032	MAP6D1	MAP6D1	TSS1500	0.0021	0.0008	0.01026	0.247138	++++-+++++++-
1	45274048	cg03434029	TCTEX1D4;BTBD19	BTBD19	TSS1500;TSS200	-0.0043	0.0011	9.16e-05	0.017215	++-------+-+-
1	183857649	cg03467001	RGL1	RGL1	Body	0.0062	0.0013	2.11e-06	0.00120702	++-++++++++++
2	11810365	cg25657834	NTSR2	NTSR2	TSS200	-0.0018	0.0006	0.004088	0.160312	-+---+--++--+
9	98862825	cg14508093		LOC158435		-0.009	0.002	8.612e-06	0.00338149	-----+-----+-
1	149711854	cg02998333		HIST2H2BF		0.0084	0.0018	1.838e-06	0.00110162	++?+?+?+++++-
15	23811369	cg19903927	MKRN3	MKRN3	1stExon	-0.0074	0.0017	9.074e-06	0.00351066	--+------+---
17	79970135	cg05478824	ASPSCR1	ASPSCR1	Body	-0.0035	0.0007	9.649e-07	0.000678063	-------------
5	139492230	cg11067714	PURA	PURA	TSS1500	0.0059	0.0012	1.589e-06	0.000985443	+--+++++++++-
7	27253707	cg05756918		HOTTIP		-0.0048	0.0014	0.0004455	0.0467547	-+--+++------
17	15821130	cg11731596		ADORA2B		0.0027	0.0007	8.789e-05	0.0167343	+--++?++++++-
1	225612608	cg22945457	LBR	LBR	5'UTR;5'UTR	0.0044	0.0012	0.0001996	0.0283272	++++++++-++-+
8	132915715	cg07665487	EFR3A	EFR3A	TSS1500	0.0019	0.0005	0.000481	0.0488471	+-+++-+++-+-+
2	217501125	cg20366479	IGFBP2	IGFBP2	Body	0.0109	0.0022	4.518e-07	0.000380876	++++-+++++++-
21	45232232	cg00546897	LOC284837		Body	0.0069	0.0014	1.103e-06	0.000751243	+++++?+++++++
13	112191215	cg14952266		TEX29		0.004	0.0011	0.0001307	0.0217367	-?--+-+++-+++
2	222434497	cg16786808	EPHA4	EPHA4	Body	0.0125	0.0031	5.897e-05	0.012854	++++++++++++-
17	643637	cg18317439	FAM57A	FAM57A	Body	0.0051	0.0013	8.071e-05	0.0158387	+-++++++++---
5	98111529	cg08367801	RGMB	RGMB	Body	-0.0016	0.0004	6.517e-05	0.0137766	------+------
3	188665930	cg26466145		LPP		0.0053	0.0011	1.178e-06	0.000794174	++-++++++++++
1	221051117	cg03329019		HLX		0.0073	0.0016	4.935e-06	0.00224738	++-++?++++++-
1	202778711	cg01101782	KDM5B	KDM5B	TSS1500	0.0078	0.0027	0.003788	0.154278	+-?+++++++++?
11	705748	cg13555772	EPS8L2	EPS8L2	TSS1500	-0.0036	0.0008	4.264e-06	0.00200924	-++---+--+-+-
11	67183616	cg10422334	ATPGD1	CARNS1	5'UTR;5'UTR	-0.0046	0.0012	0.0001123	0.0196919	-+-----------
1	244219887	cg01069808	ZNF238	ZBTB18	3'UTR;1stExon;3'UTR	-0.0071	0.0017	2.086e-05	0.0063083	-----?------+
5	336337	cg02356223	AHRR	AHRR	Body	0.0024	0.0005	6.632e-06	0.00278032	++?++?+++-+++
8	42546678	cg02899190		CHRNB3		-0.0008	0.0003	0.002923	0.135662	-----+--+---+
1	2989085	cg01431482	PRDM16	PRDM16	Body;Body	-0.0045	0.0013	0.0003386	0.0395278	-+---?--+----
12	88601809	cg23598010		TMTC3		0.0058	0.0014	3.816e-05	0.00958636	++?+++-++++++
14	104394530	cg12154261	TDRD9	TDRD9	TSS1500	0.0057	0.0014	6.142e-05	0.013176	++++++++++++-
1	156590051	cg19820052	HAPLN2	HAPLN2	5'UTR	0.002	0.0007	0.005018	0.177154	++?-+?+-+-++-
14	51891409	cg11029716		FRMD6		0.0089	0.0018	1.093e-06	0.000745526	++-+++++++++-
14	101660727	cg08157575		MIR656		-0.0074	0.0015	4.492e-07	0.000380758	-?-----------
2	216299545	cg03228449	FN1	FN1	Body;Body;Body;Body;Body;Body;Body	-0.0066	0.0019	0.0006786	0.0603277	-++--?+------
16	1584452	cg06565913	IFT140;TMEM204	IFT140	Body;1stExon	-0.0102	0.0023	8.081e-06	0.00321298	-??+---------
11	125326162	cg01460481	FEZ1	FEZ1	Body	0.0038	0.0012	0.001352	0.0891046	+?-++?-+++++-
16	68544012	cg03178042		ZFP90		0.0032	0.0009	0.0007327	0.0633038	++-++-+-++++-
13	27551747	cg13921420		USP12		0.0072	0.0014	7.436e-07	0.000558005	+++++++++++++
16	50278816	cg08560952		PAPD5		0.0038	0.0009	1.348e-05	0.00463816	+++++?+++++++
19	53966842	cg23006567		ZNF813		0.0042	0.0018	0.01928	0.324233	-?-+?+++++++-
8	71381216	cg03706086		NCOA2		0.0079	0.002	8.34e-05	0.0162226	+?+++?++++++-
17	37028977	cg08553913	LASP1	LASP1	Body	-0.0025	0.0008	0.002512	0.124822	-+-+----+--++
3	28282245	cg13679679	CMC1	CMC1	TSS1500	0.0054	0.0012	5.437e-06	0.00240754	++-++++++++++
19	57702479	cg16636110	ZNF264	ZNF264	TSS1500	0.0062	0.0014	6.34e-06	0.002687	++-+++++++++-
1	2792744	cg04232360		ACTRT2		0.0041	0.001	3.405e-05	0.00891063	++--+++++++++
13	40762452	cg22488891				-0.0055	0.0013	2.178e-05	0.00647689	-+-----------
2	219266059	cg03395188	CTDSP1;MIR26B	CTDSP1	Body;TSS1500;Body	-0.0033	0.001	0.0005288	0.0517104	-+--?------+-
6	163661202	cg25362120	PACRG	PACRG	Body;Body;Body	-0.0015	0.0004	5.914e-05	0.0128729	--+--?--+---+
3	186505347	cg04474366	SNORA4;EIF4A2	EIF4A2	TSS200;Body	-0.0035	0.0011	0.002277	0.11876	-++----------
22	38071534	cg21064451	LGALS1	LGALS1	TSS200	0.0038	0.001	7.048e-05	0.0145957	++-++?++++++-
12	12867669	cg06826457		CDKN1B		-0.007	0.0016	7.994e-06	0.00318973	-+-----------
3	194924602	cg15722952	C3orf21	XXYLT1	Body	-0.0048	0.0014	0.0004771	0.048609	+-------+---+
14	70130327	cg04555107	KIAA0247	SUSD6	Body	0.0024	0.0008	0.002647	0.128452	++?++++++++++
17	75452100	cg27627381	2015-09-09	2015-09-09	Body;5'UTR;Body;Body;Body;Body	-0.0037	0.0008	5.515e-06	0.00243511	-++----------
6	32121113	cg20328456	PPT2;PRRT1	LOC100507547	TSS200;TSS1500;TSS1500	0.0078	0.0019	5.717e-05	0.0125797	+--++++++-++-
12	65153982	cg00626466	GNS	GNS	TSS1500	0.0058	0.0016	0.0003416	0.0396604	+++++?++++++-
8	1650309	cg02690013	DLGAP2	DLGAP2	3'UTR	-0.0085	0.0024	0.0004389	0.0463448	-??------+--+
10	135123764	cg07219844	ZNF511;TUBGCP2	ZNF511	Body;TSS1500	0.0039	0.0009	1.457e-05	0.00491134	+++++++++++++
7	23626062	cg00869215	CLK2P	CLK2P	Body	0.0043	0.0011	7.799e-05	0.0155612	+-+-++++++++-
7	5528266	cg04263702	FBXL18	FBXL18	Body	-0.0039	0.0009	6.702e-06	0.00279704	--+--------+-
12	123874707	cg05677062	SETD8	SETD8	Body	-0.0049	0.0014	0.0003989	0.043835	-++--+--+----
6	41703970	cg23594693	TFEB	TFEB	5'UTR;TSS1500;1stExon	0.0038	0.001	0.0001166	0.020174	+++++?+-++++-
9	136216154	cg01605984	SNORD24;SNORD36B;MED22;RPL7A;SNORD36A	RPL7A	TSS200;TSS1500;TSS1500;Body;TSS1500;TSS1500	-0.0035	0.0009	3.761e-05	0.00948941	-++--?--+----
7	157438616	cg02660277	PTPRN2	PTPRN2	Body;Body;Body	-0.0067	0.0016	1.849e-05	0.0058347	++-----------
11	85358506	cg09063262	TMEM126A	TMEM126A	TSS1500	-0.0052	0.0014	0.0003166	0.0378051	-+-?---------
1	3239916	cg18369939	PRDM16	PRDM16	Body;Body	-0.0033	0.0008	2.081e-05	0.00629728	-+-------+-+-
3	46448084	cg18599081	CCRL2	CCRL2	TSS1500;TSS1500	0.0076	0.0016	1.778e-06	0.00107538	-++++++++++++
18	72252164	cg21700214	CNDP1	CNDP1	3'UTR	0.0142	0.0029	1.006e-06	0.000701638	+?+++++++++++
8	1030319	cg26056498		LOC286083		-0.0096	0.0023	3.636e-05	0.00925952	-++--+------+
11	79147209	cg26430023	ODZ4	TENM4	5'UTR	0.004	0.0013	0.002387	0.121736	+--?+-+++++--
21	40816464	cg12638745	SH3BGR;LCA5L	LCA5L	TSS1500;TSS1500	0.0065	0.0019	0.0005233	0.0515208	+?+++++++++++
8	49595535	cg17496421		EFCAB1		0.0042	0.0013	0.0007901	0.065854	+-+++?-+++++-
6	41375153	cg20703261		NCR2		0.0043	0.0012	0.0005635	0.0537786	++++-++++++-+
6	35696870	cg25114611	FKBP5;LOC285847	LOC285847	TSS1500;Body	-0.0025	0.001	0.009615	0.23983	-+---++-+---+
2	149403594	cg10665960	EPC2	EPC2	Body	-0.0014	0.0004	0.0001446	0.0230895	-+---?-------
16	1583810	cg11375102	IFT140;TMEM204	IFT140	Body;TSS1500	-0.0069	0.0016	2.036e-05	0.00617721	-++-----+---+
3	141102599	cg02936049	ZBTB38	ZBTB38	5'UTR	-0.0052	0.0016	0.0008711	0.0698359	++---+--+---+
1	33738772	cg03393802	ZNF362	ZNF362	Body	-0.0049	0.0014	0.0003553	0.0408006	-+?--?------+
10	22972299	cg06974428	PIP4K2A	PIP4K2A	Body	-0.0064	0.0018	0.0004321	0.0458456	-+------+---+
5	176559558	cg17493885	NSD1	NSD1	TSS1500;TSS1500	0.0114	0.0022	1.897e-07	0.000192815	+-+++?+++++++
7	155079356	cg18825427		INSIG1		-0.0037	0.0013	0.005059	0.177823	---------+-++
12	70029702	cg20188676		BEST3		0.0039	0.0011	0.0003034	0.0369315	-++++++++++++
9	96079169	cg21167135	WNK2	WNK2	Body	-0.0044	0.001	1.789e-05	0.00569176	-----?+-+----
20	21698033	cg04323785		PAX1		0.0063	0.0014	1.003e-05	0.00379087	++-++++++++-+
8	143150365	cg20599405		LINC00051		0.0044	0.001	7.131e-06	0.00292613	+-++?++++-+++
5	40833236	cg08754067	SNORD72;RPL37	RPL37	TSS1500;Body	-0.0036	0.0013	0.006102	0.193779	+++-----+----
2	242048127	cg25488284	PASK	PASK	Body	-0.0063	0.0013	1.181e-06	0.000795042	------------+
17	47288502	cg25839227	ABI3	ABI3	Body;Body	-0.0051	0.0012	2.335e-05	0.00682578	+?---?-------
12	4403352	cg26377281	CCND2	CCND2	Body	-0.004	0.001	0.0001143	0.0199447	-+-------+---
19	10655622	cg07769588	ATG4D	ATG4D	Body	-0.0036	0.0011	0.0007943	0.0660124	-+++-?--+----
7	81399399	cg08005849	HGF	HGF	5'UTR;1stExon;1stExon;1stExon;5'UTR;1stExon;5'UTR;5'UTR;5'UTR;1stExon	0.008	0.002	3.961e-05	0.00982853	++++++-+++++-
3	159557797	cg15180789	SCHIP1	IQCJ-SCHIP1	Body	0.0077	0.0017	5.815e-06	0.0025434	++-+-+++++++-
13	31264764	cg17601191		ALOX5AP		0.0037	0.0009	9.959e-05	0.0181643	+--+++++++++-
17	75475973	cg26415789	2015-09-09	2015-09-09	Body;5'UTR;Body;Body;Body;Body;Body	-0.0055	0.0013	2.624e-05	0.00741512	-----------+-
12	117538458	cg06750167	TESC	TESC	TSS1500;TSS1500;TSS1500	0.0067	0.0014	2.51e-06	0.00136258	+?++-++++++++
19	31839171	cg01401641	TSHZ3	TSHZ3	Body	-0.0061	0.0016	0.0001806	0.0265305	-+------++-++
9	139838089	cg05656770	FBXW5	FBXW5	Body	-0.0034	0.0008	5.066e-05	0.011691	-++--------+-
12	54091604	cg10151957		CALCOCO1		0.0046	0.0015	0.002167	0.115992	+--+++++-+++-
10	15413461	cg16149053	FAM171A1	FAM171A1	TSS1500	-0.0009	0.0002	7.063e-05	0.0145957	------------+
2	18061572	cg26119806	KCNS3	KCNS3	5'UTR	-0.006	0.0016	0.0002294	0.0308683	-------------
3	42846907	cg01996116	HIGD1A	HIGD1A	TSS1500;TSS1500;TSS1500	0.0098	0.0023	1.917e-05	0.0059713	+-++-?+++++++
1	1709203	cg09182189	NADK	NADK	5'UTR	-0.0032	0.0008	2.845e-05	0.00783163	-+-----------
1	8181647	cg10227331		ERRFI1		-0.0059	0.0018	0.0009105	0.0716346	-----------++
12	117042895	cg23975840		MAP1LC3B2		0.0108	0.0022	5.836e-07	0.000468194	+++++++++++++
4	1865267	cg24435348		LETM1		-0.0047	0.0013	0.0002382	0.031649	-+?----------
1	153606178	cg26548293	C1orf77;S100A13	S100A13	TSS1500;5'UTR	0.0062	0.0018	0.0006234	0.0572389	-+-++-+++-++-
13	52338758	cg10373891		WDFY2		-0.0016	0.0005	0.001769	0.103725	-+--++---+---
14	50235780	cg20586607	KLHDC2	KLHDC2	Body	-0.0015	0.0004	0.0002697	0.0343789	-+------+----
21	36259460	cg06758350	RUNX1	RUNX1	5'UTR;1stExon;5'UTR;1stExon;Body	0.0075	0.0017	1.745e-05	0.00559392	+++++++++++++
16	84681510	cg06945845	KLHL36	KLHL36	TSS1500	0.0019	0.0009	0.04425	0.447982	++?++++++-++-
1	175099472	cg14206516	TNN	TNN	Body	0.0025	0.0006	7.475e-05	0.0151425	++-+++-++-+++
6	170403962	cg16944958		LOC154449		-0.005	0.0013	0.0001199	0.0204984	-+++---------
21	30366250	cg00065302	RNF160	LTN1	TSS1500	0.0026	0.0006	4.099e-05	0.0100316	++?++++++-+-+
2	62797926	cg04036593		TMEM17		0.0068	0.0018	0.0001743	0.0259165	+--+-+++++++-
4	139144433	cg07661704	SLC7A11	SLC7A11	Body	0.0055	0.0019	0.003045	0.138099	+--?+?++-?+??
11	64528569	cg10296062	PYGM	PYGM	TSS1500;TSS1500	-0.0045	0.0011	3.173e-05	0.00847052	-------------
17	79792997	cg21320221	DYSFIP1	PPP1R27	TSS200	0.0032	0.001	0.00155	0.0964993	-++-+++++++++
6	36566714	cg26942169	SFRS3	SRSF3	Body	-0.0053	0.001	2.273e-07	0.00022098	-+--?--------
10	130326232	cg17270100		MKI67		0.0069	0.0016	8.512e-06	0.00335593	+?-+-?+++++++
19	30863349	cg18680834	ZNF536	ZNF536	1stExon;5'UTR	0.0071	0.0017	2.765e-05	0.00766321	+--++-+++-+--
17	907732	cg19029445	ABR	ABR	3'UTR;3'UTR;3'UTR	-0.0062	0.0017	0.0001677	0.0253985	+------------
6	30095258	cg27282900		TRIM40		0.0045	0.0013	0.0003905	0.0431878	+--++++-+++++
8	142161840	cg06623899	DENND3	DENND3	Body	0.008	0.0022	0.0002407	0.0319081	+?+++++++++--
10	99648780	cg04888360	CRTAC1	CRTAC1	Body	0.0062	0.0013	2.264e-06	0.00127009	+++++++++++++
4	4763596	cg09917805				0.0053	0.0015	0.0004374	0.046239	++-++++++++++
1	178994355	cg12629244	FAM20B	FAM20B	TSS1500	0.0023	0.0006	0.0001961	0.0280188	+-++++++-++++
8	143150249	cg14316323		LINC00051		0.0031	0.0008	4.857e-05	0.0113258	++?+++++--+++
15	85488901	cg24945881	SLC28A1	SLC28A1	3'UTR	-0.0026	0.0008	0.001877	0.107189	-+---?+--+--+
16	89628799	cg01995548	RPL13	RPL13	Body;Body	-0.0033	0.0009	0.0005795	0.0548228	-+-+-?-------
3	49377028	cg06100166	USP4	USP4	Body;Body	-0.0014	0.0003	2.754e-05	0.00764641	-+?--?--+----
14	101175970	cg18089426		DLK1		0.0103	0.0025	3.252e-05	0.00860722	+++++-+++++--
5	133451474	cg08063911	TCF7	TCF7	5'UTR;TSS200;5'UTR;5'UTR;5'UTR;Body;TSS200;1stExon	-0.0056	0.0013	8.893e-06	0.00345966	-------------
7	100239172	cg10681065	TFR2	TFR2	5'UTR;1stExon	-0.0059	0.0014	3.2e-05	0.00852079	-++-----++---
6	33240468	cg11222065	VPS52;RPS18	RPS18	TSS1500;Body	-0.0047	0.0012	5.128e-05	0.0117861	-+-+?----+---
5	77072365	cg22933020	TBCA	TBCA	TSS200	-0.0016	0.0004	0.0001058	0.0189674	-??---?-+---+
6	29599160	cg01765653	GABBR1	GABBR1	Body;Body	-0.0062	0.0016	7.003e-05	0.0145155	-----?-++--+-
7	92672878	cg18209323		SAMD9		0.0067	0.0016	2.854e-05	0.00784899	++-++++-++++-
12	59271109	cg11326574	LRIG3	LRIG3	Body;Body	-0.004	0.0011	0.0002666	0.0341336	-+-----------
1	3382565	cg15015996	ARHGEF16	ARHGEF16	Body	-0.0045	0.0012	0.0001085	0.0192508	-+----+------
6	45391973	cg17636752	RUNX2	RUNX2	Body;Body;Body	0.006	0.0016	0.0001378	0.0224277	+++++?++++++-
1	175570022	cg11589567	TNR	TNR	5'UTR	0.0052	0.0012	1.21e-05	0.0043003	++-++++++++++
21	40759686	cg19684207	WRB	WRB	Body;TSS200	-0.0124	0.0029	2.142e-05	0.00638618	-----++------
16	85964073	cg26686361		IRF8		0.0081	0.0017	2.969e-06	0.00153405	+??++++++++++
1	147781887	cg19265480				0.0075	0.0024	0.001664	0.100134	++--+?++-++--
8	13296183	cg16099871	DLC1	DLC1	Body;Body	-0.0036	0.0013	0.007498	0.213698	+??--?-------
8	96036803	cg21197871	C8orf38	NDUFAF6	TSS1500	0.0044	0.0012	0.0001966	0.0280644	++++++++++++-
19	54598010	cg22629375	OSCAR	OSCAR	3'UTR;3'UTR;3'UTR;3'UTR	-0.0113	0.0027	2.455e-05	0.00705667	-??-?------+-
1	222792554	cg01770296	MIA3	MIA3	Body	0.0053	0.0016	0.0006192	0.0570316	+-+++?+++++--
17	78821754	cg16541275	RPTOR	RPTOR	Body;Body	-0.0055	0.0014	6.381e-05	0.0135963	------------+
13	76444850	cg20806725		LMO7		0.0058	0.0011	1.957e-07	0.000198047	+++++?++++++-
14	75988356	cg21048162	BATF	BATF	TSS1500	-0.0067	0.0018	0.0001686	0.0254436	-+-----------
1	40040016	cg01858866	PABPC4	PABPC4	Body;Body;Body	-0.003	0.0011	0.006602	0.200908	-+------+----
1	15466556	cg05338397	C1orf126	TMEM51-AS1	Body	-0.0059	0.0016	0.0001759	0.0260857	-+----------+
1	98519324	cg10695831		MIR137		-0.0007	0.0002	0.0004785	0.048689	-+-+-+----+--
4	25995496	cg24029426		SMIM20		0.0033	0.001	0.001127	0.0809113	-+-+-?++++++-
1	92338262	cg10324998	TGFBR3	TGFBR3	5'UTR	-0.0049	0.0012	2.396e-05	0.00692134	-------------
5	172175604	cg02742969		DUSP1		0.0042	0.0011	5.993e-05	0.0129659	++-++?++++++-
17	46388390	cg08441803	SKAP1	SKAP1	Body;Body	0.0103	0.0026	7.219e-05	0.0147916	++-+++++++++-
1	27718221	cg13380502	GPR3	GPR3	TSS1500	0.0044	0.0012	0.000162	0.0248185	++-+-+++++++-
16	54227914	cg05067427		FTO		0.0077	0.0021	0.000315	0.0377207	+-+-+?+++++++
17	38499096	cg05824218	RARA	RARA	1stExon;Body;Body;Body	0.0048	0.0013	0.0003004	0.0366913	++++++++++++-
6	166908758	cg09430664	RPS6KA2	RPS6KA2	Body;Body	-0.0039	0.0013	0.002295	0.119335	-+-----++----
22	43042879	cg19248564	CYB5R3	CYB5R3	5'UTR;Body;1stExon;5'UTR	-0.0022	0.0008	0.01033	0.247796	-+---+--++-+-
8	19460197	cg19895047	CSGALNACT1	CSGALNACT1	TSS200;Body;5'UTR	0.0051	0.0013	0.000116	0.0201204	+++++++++++++
5	134802501	cg20426959		TIFAB		0.0034	0.0009	0.0002888	0.0358208	+--+?+++++++-
14	105649097	cg07452706	NUDT14	NUDT14	TSS1500	-0.0048	0.0009	3.287e-07	0.000295324	---------+---
21	38085281	cg11088471	SIM2	SIM2	Body;Body	0.0094	0.0022	2.251e-05	0.00665562	++--+-++++++-
7	44163941	cg19084479	POLD2	POLD2	TSS1500;TSS1500	0.0086	0.0019	8.518e-06	0.00335593	+++++?++++++-
2	178125956	cg26271591	NFE2L2	NFE2L2	Body;5'UTR;5'UTR	-0.0078	0.0018	2.429e-05	0.00700644	-+-----------
6	39083205	cg24728542	C6orf64	SAYSD1	TSS1500	0.0045	0.0009	3.008e-07	0.000276679	++-+--++++++-
1	118188756	cg25767870		FAM46C		0.0062	0.0013	4.148e-06	0.00197402	++?++++++++++
8	1615080	cg02709139	DLGAP2	DLGAP2	Body	-0.0048	0.0013	0.000158	0.0244639	-----+------+
2	152991620	cg20625334	STAM2	STAM2	Body	-0.0074	0.002	0.0002618	0.0337458	-+-----------
13	49323899	cg26391794		CYSLTR2		0.0053	0.0013	7.225e-05	0.0147974	+++++++++++++
17	48239271	cg06474661		SGCA		0.0018	0.0006	0.005491	0.184839	++?++--++-+++
22	50219912	cg16001335	BRD1	BRD1	TSS1500	-0.0055	0.0016	0.0006657	0.059589	-++--------+-
21	40759534	cg19761502	WRB	WRB	Body;TSS200	-0.0088	0.002	7.847e-06	0.0031407	------+------
7	45128199	cg18500300	NACAD	NACAD	Body	0.0048	0.0012	6.555e-05	0.0138275	+--+-++++-+++
1	6760975	cg21681377	DNAJC11	DNAJC11	Body	-0.0035	0.0011	0.001086	0.0793787	-+---?--++---
11	65779676	cg22524514	CST6	CST6	1stExon	0.0033	0.0008	4.891e-05	0.0113936	++----++++++-
1	3251680	cg26425711	PRDM16	PRDM16	Body;Body	-0.0043	0.001	7.677e-06	0.00308744	-+-----------
5	74616750	cg05986288		HMGCR		0.0075	0.0022	0.0006264	0.0573218	+++-+-+++++-+
3	71084634	cg18067134	FOXP1	FOXP1	Body	0.0096	0.0022	1.193e-05	0.00425944	++?+++++++++-
17	46683409	cg18878432	LOC404266;HOXB6		Body;TSS1500;Body	0.0044	0.0014	0.001217	0.0841598	+--+-+++-++++
14	35163420	cg21234053		CFL2		0.0053	0.0015	0.0004962	0.0498027	++++???+++++-
2	101886706	cg16308841	C2orf29	CNOT11	3'UTR	-0.0059	0.0015	9.341e-05	0.0174133	-+-----------
2	47404636	cg27073431	CALM2	CALM2	TSS1500	0.0084	0.0021	5.458e-05	0.0122122	++?++?+++++++
22	29976613	cg03857553	NIPSNAP1	NIPSNAP1	Body	-0.003	0.001	0.003803	0.15451	++-----++--+-
16	67035388	cg08713858	CES8	CES4A	Body	0.0041	0.001	4.335e-05	0.0104219	+++-+++++-+++
2	217971590	cg13954213		DIRC3		0.0049	0.0011	4.735e-06	0.0021755	+--++++++++-+
6	31649619	cg22708150	LY6G5C	LY6G5C	TSS1500	0.0061	0.0016	7.726e-05	0.0154621	+++++?+-+++++
16	79081390	cg08549497	WWOX	WWOX	Body	0.0056	0.0016	0.0003222	0.0382575	++-++-+++++--
12	93975417	cg17516837		SOCS2		0.0046	0.0012	8.7e-05	0.016605	+??++++++++++
7	45197609	cg23050437	RAMP3	RAMP3	Body	0.004	0.001	8.973e-05	0.01695	+--++++++-+++
3	25426810	cg15607292		RARB		0.0061	0.0012	3.246e-07	0.000292773	++++?++++-+++
2	217501581	cg22979368	IGFBP2	IGFBP2	Body	0.0063	0.0014	9.419e-06	0.00361883	++-+++++++++-
4	129112470	cg24087613	LARP1B	LARP1B	Body	-0.0035	0.0008	2.318e-05	0.00680177	--?-----+----
3	102333494	cg25854527		ZPLD1		0.0036	0.0011	0.0007555	0.0643323	+++-+++-++++-
7	45749313	cg11343713	ADCY1	ADCY1	Body	-0.0028	0.0008	0.0003255	0.0384429	-+----+-+----
9	140023416	cg14004921		GRIN1		-0.004	0.0011	0.0002822	0.0353419	-+---------+-
6	32120324	cg19048176	PPT2;PRRT1	LOC100507547	TSS1500;TSS1500;TSS1500	0.0041	0.0011	0.0001617	0.0247807	+--++++++-+++
19	37096816	cg20440041	ZNF382;ZNF529	ZNF382	5'UTR;TSS1500;TSS1500;TSS1500	-0.0023	0.0005	5.991e-06	0.00259525	-+---?------+
7	6441514	cg11925381	RAC1	RAC1	Body;Body	0.0013	0.0004	0.0005924	0.0554447	-+-++-+++++++
9	35406764	cg21209395	LOC158381	ATP8B5P	Body;Body	0.0045	0.0016	0.004543	0.168698	++-++-++++++-
11	124542984	cg02165330	SIAE;SPA17	SIAE	Body;TSS1500	-0.0042	0.0013	0.0008887	0.0706011	--+-----++---
4	89582323	cg06217267	HERC3	HERC3	Body	0.002	0.0005	4.714e-05	0.0110893	+++-+?-++-++-
6	29521783	cg26131286		GABBR1		-0.0027	0.0007	9.325e-05	0.0174026	-----?---+---
2	24713283	cg03879180		NCOA1		0.0047	0.0014	0.001095	0.0796854	+--++++++++--
17	32992623	cg06494185		TMEM132E		0.0063	0.0014	3.883e-06	0.00187735	++-++++++-++-
11	65344604	cg10142520	EHBP1L1	EHBP1L1	Body	-0.005	0.0014	0.0004132	0.0448232	-++-----+--+-
3	58374923	cg24175188	PXK	PXK	Body	0.0075	0.0026	0.004151	0.161338	--++++++++++-
9	135039893	cg09359064	NTNG2	NTNG2	5'UTR	-0.0036	0.0009	8.845e-05	0.016792	+----+---+-+-
1	202778869	cg21105875	KDM5B	KDM5B	TSS1500	0.0136	0.0038	0.0002953	0.036307	+-?++?-++?++-
17	38137489	cg23772500	PSMD3	PSMD3	Body	-0.0004	0.0001	0.001846	0.106294	-+-+---+++--+
11	122930448	cg03309938	HSPA8	HSPA8	Body;Body	-0.0058	0.0019	0.001869	0.106942	-+--?+?------
17	8213522	cg05407338	ARHGEF15	ARHGEF15	TSS200	-0.0071	0.0016	4.912e-06	0.0022391	---------+---
17	80733167	cg11183935	TBCD	TBCD	Body	-0.0038	0.0012	0.001088	0.0794249	-+---?-+---+-
11	1892307	cg15079934	LSP1	LSP1	5'UTR;5'UTR;Body;1stExon;5'UTR	-0.0053	0.0014	8.681e-05	0.0165941	-+--+------+-
21	34918578	cg17369406	SON	SON	Body;Body	0.0088	0.002	9.697e-06	0.00369205	+++++?++++++-
2	97151922	cg19515245		NEURL3		0.004	0.0009	2.128e-05	0.00637537	++-++?-+++++-
3	10149803	cg20850873	C3orf24	FANCD2OS	1stExon;1stExon;5'UTR;5'UTR	0.0038	0.001	8.155e-05	0.0159295	+++++?+++-+++
7	100888750	cg19802458	FIS1	FIS1	TSS1500	-0.0078	0.0015	1.092e-07	0.000124019	--+----------
21	40759574	cg27119318	WRB	WRB	Body;TSS200	-0.016	0.0038	2.635e-05	0.00741631	-----++------
13	48478591	cg02192281		SUCLA2		0.0027	0.0008	0.000992	0.0753537	++?++-+++++++
10	122610679	cg14149699	WDR11		TSS200	-0.0008	0.0002	0.0004258	0.0454896	-?+--+--+---+
7	147065665	cg15700587	MIR548I4;CNTNAP2	CNTNAP2	Body;Body	0.0037	0.0008	1.57e-06	0.000974962	+??-+?+++-+-+
3	12595696	cg05467012		MKRN2		0.0041	0.001	4.292e-05	0.0103674	+-+-+-+++++++
11	61049251	cg07250758	VWCE	VWCE	Body	0.0051	0.0014	0.0002746	0.0347082	++++++-+++++-
15	96515411	cg15898874		NR2F1		-0.0012	0.0003	0.0001317	0.0218093	-++--+--+----
7	76752140	cg19818218	CCDC146	CCDC146	5'UTR	0.0042	0.0012	0.0007041	0.0616944	-?--++++-++++
1	233027124	cg04031093		NTPCR		0.0081	0.0022	0.0002795	0.035155	++++-+++++++-
6	41374532	cg18315060		NCR2		0.0105	0.0028	0.0001698	0.0255665	++-+++++-++++
16	30577298	cg09645925		ZNF688		0.0017	0.0006	0.001675	0.100458	++?++---++++-
6	134639417	cg12871835	SGK1	SGK1	TSS1500	0.007	0.0014	1.296e-06	0.000851481	+++++-++++++-
1	92953907	cg01766941	GFI1	GFI1	TSS1500	0.0065	0.0022	0.003467	0.148018	+++-+?++++++-
1	154935120	cg04602755	SHC1;PYGO2	SHC1	3'UTR;3'UTR;TSS1500;3'UTR;3'UTR	-0.0062	0.0014	1.773e-05	0.00566414	-+--?-?------
8	134250937	cg09912552	NDRG1	NDRG1	3'UTR;3'UTR	0.0066	0.0015	1.181e-05	0.00424269	++++++++++++-
11	58731433	cg03131724		LOC283194		0.003	0.0009	0.0004708	0.0481905	++++++++++++-
11	8832907	cg13736131	ST5	ST5	TSS1500;TSS200;5'UTR	0.0048	0.0012	3.007e-05	0.00813965	+++++++++++++
6	30038955	cg24330456	RNF39	RNF39	Body;Body	0.0046	0.0014	0.001112	0.080331	+-+++?++++++-
22	21335632	cg25976804	AIFM3;LZTR1	AIFM3	3'UTR;Body;3'UTR;3'UTR;TSS1500	0.0029	0.0008	0.0005076	0.0504671	++-++++++-+++
10	10684863	cg07764113		SFTA1P		0.0047	0.0012	0.0001267	0.0212849	+++++++++-++-
12	16761118	cg16930572	LMO3	LMO3	TSS200	0.0054	0.0016	0.000607	0.0563345	++--+?+++-++-
3	15107309	cg25844921	MRPS25	MRPS25	TSS1500	0.0055	0.0019	0.004722	0.171842	+--++-+++++++
7	5457225	cg09022230	TNRC18	TNRC18	Body	-0.0041	0.0011	0.0002239	0.0303881	-+?---------+
5	148928885	cg25540816	CSNK1A1	CSNK1A1	Body;Body	-0.0054	0.0013	2.089e-05	0.00630916	-+------+----
7	5536984	cg02355304	MIR589;FBXL18	FBXL18	TSS1500;Body	-0.0071	0.0015	2.771e-06	0.00146432	--------+---+
1	175857819	cg05888252		RFWD2		0.004	0.0013	0.002144	0.115306	-+++++-++-+++
1	40598648	cg13451356		RLF		0.0065	0.002	0.001145	0.0815732	+--++?+-++++-
1	40598772	cg16555417		RLF		0.0068	0.0016	1.273e-05	0.00446611	++++++-+-++--
3	195623338	cg00651401	TNK2	TNK2	TSS1500;5'UTR	-0.0012	0.0004	0.006108	0.19385	--+++-+-++---
5	14779011	cg12179288	ANKH	ANKH	Body	-0.0042	0.0015	0.004445	0.167008	---+-+--++---
4	81111177	cg27111250	PRDM8	PRDM8	5'UTR	-0.0123	0.0037	0.001046	0.0777643	-----+------+
12	51819149	cg27178191	SLC4A8	SLC4A8	Body;Body	0.0026	0.0006	3.456e-05	0.00896329	++-+-?++++++-
1	14440604	cg07475390		PRDM2		-0.0024	0.0005	5.111e-06	0.0023036	-++--?--+----
21	46078007	cg16501560	KRTAP12-3;C21orf29	KRTAP12-3	1stExon;Body	-0.0068	0.0016	3.105e-05	0.00833691	-+--???------
17	41669266	cg19020855		ETV4		0.0031	0.0007	3.858e-05	0.00966068	++-++?+++-+++
5	395444	cg25648203	AHRR	AHRR	Body	-0.0034	0.0009	0.0001295	0.0216145	+-+---+-+----
8	38704972	cg27470978	TACC1	TACC1	Body;Body;Body	0.0064	0.0014	3.427e-06	0.00170617	++++++-++++++
6	33240820	cg07362537	VPS52;RPS18	RPS18	TSS1500;Body	-0.0065	0.0016	5.638e-05	0.0124649	-+---?-------
13	67721697	cg10707081	PCDH9	PCDH9	Body;Body	0.0097	0.0026	0.0001998	0.0283383	-++-+++++-+++
3	193692556	cg22150680		LOC647323		-0.0037	0.0011	0.000525	0.0515777	-?+----------
6	28227482	cg00448814	NKAPL	NKAPL	1stExon	0.0036	0.0008	2.869e-06	0.00149569	+?+++++++++++
16	89168508	cg02098565	ACSF3	ACSF3	Body;Body;Body	-0.0039	0.0011	0.0003764	0.042293	-+---+-------
6	18990650	cg05065239		MIR548A1		0.0034	0.0008	1.403e-05	0.00478817	++-+++++++++-
7	2395427	cg07439880	EIF3B	EIF3B	Body;Body	-0.0014	0.0004	0.001538	0.0960741	+++--+---+---
2	20189267	cg23811268	WDR35	WDR35	Body;Body	-0.005	0.001	9.062e-07	0.000643629	-+---?---+-+-
22	19841374	cg26646411	GNB1L;C22orf29	C22orf29	5'UTR;5'UTR	-0.0039	0.0011	0.0005232	0.0515208	++----------+
21	45554033	cg15092561	C21orf33	C21orf33	Body;Body	-0.002	0.0004	4.152e-06	0.00197402	--+--?-------
8	94551463	cg19496364				-0.0071	0.0018	0.0001228	0.0208103	----+----+---
13	109663681	cg20102045	MYO16	MYO16	Body	-0.0068	0.0018	9.851e-05	0.018051	-------+-----
8	30012889	cg04374813	DCTN6	DCTN6	TSS1500	-0.0037	0.0008	1.62e-05	0.00532176	-+---------+-
12	57630834	cg19062108	NDUFA4L2	NDUFA4L2	Body	-0.0019	0.0005	0.0001265	0.0212744	-----+--++---
11	121567396	cg24617171		SORL1		0.0075	0.0015	2.762e-07	0.000258141	+--++++++-+++
11	6632799	cg25879836	TAF10	TAF10	Body	-0.0025	0.0008	0.001134	0.081197	-+-+-+-------
17	72872308	cg00521464		FADS6		0.0049	0.0011	1.556e-05	0.00515895	+--+++++++++-
19	19432407	cg00741634	KIAA0892;SF4	MAU2	Body;TSS1500	-0.0035	0.0008	7.082e-06	0.00291188	-+?-----+----
13	76430722	cg01178924	LMO7	LMO7	Body;Body	-0.0061	0.0016	0.0001593	0.0245823	-------+-----
8	1242282	cg06789840		LOC286083		-0.0027	0.0007	0.0001606	0.0246854	+?+----------
4	15692171	cg18456933		FAM200B		0.0063	0.002	0.001963	0.109792	+++++?++-++++
10	77165673	cg19057830	C10orf41	ZNF503-AS2	Body;Body	-0.0088	0.0019	4.096e-06	0.00195742	-+-----------
8	1462903	cg25955692	DLGAP2	DLGAP2	5'UTR	-0.0027	0.0009	0.003379	0.146005	++--+--------
11	2014127	cg02246725		H19		-0.0069	0.0015	2.174e-06	0.0012315	-+---+-------
6	28661759	cg19206146		ZBED9		0.0035	0.001	0.0006152	0.0568117	+---+-+++++++
12	54070591	cg19842134	ATP5G2	ATP5G2	TSS1500;TSS200	0.0016	0.0006	0.009369	0.236892	+-+++?+++-+--
16	2879998	cg01037823	ZG16B	ZG16B	TSS200	-0.005	0.0015	0.0007158	0.0622526	-++--?+--+---
14	107283708	cg23902114		LINC00221		0.0092	0.0022	2.006e-05	0.00614137	++++++++++++-
1	101185311	cg25762679	VCAM1	VCAM1	1stExon;1stExon;5'UTR;5'UTR	0.0062	0.002	0.001914	0.108264	++-+++++++++-
11	62521055	cg03559942	ZBTB3	ZBTB3	Body	-0.0047	0.0011	1.118e-05	0.00407946	-+-+----+----
2	11863086	cg08977816		LPIN1		0.0055	0.0016	0.0009307	0.0726456	++++++++-+-++
17	5019989	cg03995300	ZNF232	ZNF232	5'UTR	0.0101	0.0026	0.0001329	0.0219767	+-?++?-++++++
5	132114623	cg07828169	2015-09-08	2015-09-08	TSS1500	0.0028	0.0008	0.0008344	0.0681523	-+-+++-++++--
1	23521417	cg08872493	HTR1D	HTR1D	TSS200	-0.0036	0.0016	0.02538	0.363413	--------+--++
13	114874494	cg10982460	RASA3	RASA3	Body	-0.0055	0.0013	2.582e-05	0.00733996	-+-----------
16	3509474	cg01073479	NAT15	NAA60	5'UTR;5'UTR;5'UTR	-0.0074	0.0023	0.001187	0.0830997	-------------
1	2980163	cg04484550	FLJ42875		Body	0.0015	0.0004	0.0002531	0.0329963	+--++?++--++-
1	1100126	cg06618740		MIR200B		0.0071	0.0019	0.0002143	0.0295293	+++-++++++++-
7	2847517	cg09658497	GNA12	GNA12	Body	-0.0048	0.0011	1.034e-05	0.00387336	-++--?--+----
8	32076032	cg23964820	NRG1	NRG1	Body	0.0095	0.0022	1.17e-05	0.00422276	+??-+?++++++-
6	32976858	cg27213800	HLA-DOA	HLA-DOA	Body	0.005	0.0012	4.034e-05	0.00994591	+?+++++++++--
16	698230	cg01120509	WDR90;FAM195A	FAM195A	TSS1500;3'UTR	-0.0035	0.001	0.0007462	0.0639153	-++--++-+----
14	100258973	cg02727423	EML1	EML1	TSS1500;TSS1500	-0.0034	0.0009	0.00027	0.0343983	---------+-+-
1	9774742	cg05341549	PIK3CD	PIK3CD	Body	-0.004	0.001	2.758e-05	0.00765294	-+---?-------
6	42283846	cg10575547	TRERF1	TRERF1	5'UTR	0.004	0.0012	0.0007041	0.0616944	+++?+?+++--++
20	3778655	cg14165142	CDC25B	CDC25B	Body;Body;Body	-0.0087	0.0023	0.0001347	0.0221639	-+-----------
16	57897717	cg16684607		CNGB1		0.0063	0.0015	2.746e-05	0.00763789	++++++++++++-
10	27541301	cg20453969	LOC387646		TSS200	0.0038	0.001	0.0001009	0.0183582	++--+?++++++-
7	135098264	cg22698218	CNOT4	CNOT4	Body;Body	0.0049	0.0014	0.0005873	0.0551786	+++++++-+?+++
10	43818911	cg10791696		FXYD4		0.0043	0.0013	0.001003	0.0759038	+--+--++++++-
17	75454130	cg24136318	2015-09-09	2015-09-09	Body;5'UTR;Body;Body;Body;Body	-0.0038	0.001	0.0001376	0.0224187	-+---+-----+-
7	28176718	cg26438325	JAZF1	JAZF1	Body	0.0066	0.0016	2.495e-05	0.00712754	++?++?+++++-+
4	8603130	cg06425397	CPZ	CPZ	5'UTR;Body;Body	-0.0024	0.0007	0.0005187	0.0511981	--+-++------+
10	129947858	cg16419584		MKI67		0.007	0.0026	0.006385	0.197843	+-?++-+-++++-
7	70972851	cg20370581	WBSCR17	WBSCR17	Body	-0.0056	0.0016	0.0002935	0.0361815	-??---+----++
11	94841384	cg26402417	ENDOD1	ENDOD1	Body	0.0099	0.002	7.571e-07	0.000566306	+?++++++++-++
9	115093661	cg00008629	ROD1	MIR3134	Body;Body;5'UTR	-0.009	0.0022	3.031e-05	0.00818078	-+---?---?---
2	66672553	cg06994420	MEIS1	MEIS1	Body	-0.0058	0.0015	8.052e-05	0.0158147	-----?------+
7	3082006	cg14168009	CARD11	CARD11	5'UTR	-0.0052	0.0014	0.0002636	0.0338709	-+---?--+---+
18	32849113	cg05136804	ZNF397OS	ZSCAN30	5'UTR;5'UTR	0.0106	0.0023	3.199e-06	0.00162045	+++++?++++++-
4	7056452	cg21960828	TADA2B	TADA2B	Body	0.0011	0.0003	0.0003819	0.0427201	+-+-+++++++-+
19	8809175	cg01621764	ACTL9	ACTL9	TSS200	-0.0063	0.0015	3.161e-05	0.00844334	--+--------++
7	99680278	cg15571730	ZNF3	ZNF3	TSS1500;TSS1500	-0.0003	0.0001	0.004876	0.174641	--?--?--+--++
10	864596	cg18556420	LARP4B	LARP4B	Body	0.0037	0.001	0.0001739	0.025905	-+++++++++++-
18	2843518	cg25813942		EMILIN2		0.0047	0.0011	1.986e-05	0.00610122	++++++-++++++
1	225614261	cg02825765	LBR	LBR	5'UTR;5'UTR	0.0033	0.0007	2.632e-06	0.00140688	++++-+-+++++-
3	50359909	cg13341668	HYAL2	HYAL2	5'UTR;TSS1500	0.0054	0.0015	0.0002283	0.0307737	-++++?++++++-
12	110252616	cg26358374	TRPV4	TRPV4	5'UTR;5'UTR	-0.0047	0.001	1.283e-06	0.000847736	--------+----
12	115107338	cg09263516		TBX3		-0.0017	0.0005	0.001429	0.0920122	--+-+?---+--+
11	278421	cg18016138	NLRP6	NLRP6	TSS200	-0.0053	0.0012	2.135e-05	0.00637537	--?--?-------
17	37322330	cg07330481	ARL5C	ARL5C	1stExon;5'UTR	0.0061	0.0022	0.005425	0.183695	+++++?+-+-++-
1	41951512	cg16736826	EDN2	EDN2	TSS1500	-0.0029	0.001	0.003226	0.142266	-+----+-+----
7	157092982	cg02137956		UBE3C		0.0073	0.0017	1.065e-05	0.00395125	+++++++++++++
8	54798735	cg10299383	RGS20	RGS20	Body;Body	0.0043	0.001	2.976e-05	0.00807456	++-++-+++-++-
8	1442292	cg13063207		DLGAP2		-0.0036	0.0011	0.0009012	0.0711923	+-------+----
9	74298933	cg14565465	TMEM2	TMEM2	3'UTR;3'UTR	0.0114	0.0019	4.13e-09	8.75982e-06	+++++++++++++
4	76925155	cg04038163	CXCL9	CXCL9	Body	-0.0036	0.0016	0.01892	0.321696	++?----+-----
8	142369705	cg08224569	GPR20	GPR20	5'UTR	-0.0065	0.0015	1.213e-05	0.00430767	--------+----
16	31228515	cg16556397	TRIM72;PYDC1	TRIM72	Body;TSS200	-0.0029	0.001	0.00314	0.140393	-+----+-++-++
19	46029456	cg08425610	VASP	VASP	3'UTR	0.0053	0.0012	9.719e-06	0.00369437	+++++-+++++++
1	247171838	cg11518349	ZNF695	ZNF670-ZNF695	TSS1500	0.0064	0.002	0.001124	0.0807958	+??+-+++++++-
15	75136278	cg13055199	ULK3	ULK3	TSS1500	-0.0044	0.0014	0.001953	0.109523	-?+-----+---+
10	74034667	cg20897136	DDIT4	DDIT4	Body	-0.0031	0.0007	1.843e-05	0.00582764	-+-------+-+-
15	65369213	cg01569660	LOC390594	KBTBD13	1stExon	0.0053	0.0014	0.0001673	0.0253628	-+-++++++++++
16	54394989	cg08755703		IRX3		0.0069	0.0017	5.917e-05	0.0128734	++++--++++++-
1	50489240	cg12127196	AGBL4	AGBL4	Body	0.0075	0.0017	6.69e-06	0.00279454	+--+++-+++++-
16	89406260	cg01523769	ANKRD11	ANKRD11	5'UTR	-0.0026	0.0006	4.028e-06	0.00193287	-------------
12	46776425	cg13572592		SLC38A2		0.0021	0.0006	0.0003098	0.0373872	+++++++++++-+
7	75931606	cg16567172	HSPB1	HSPB1	TSS1500	-0.0036	0.0011	0.001354	0.0891353	-+---?-------
2	233384768	cg04539705				0.0069	0.002	0.000407	0.0443891	+??+++++++++-
3	158518888	cg01971181	MFSD1	MFSD1	TSS1500;TSS1500	0.0084	0.0019	9.952e-06	0.00377059	+-+++-++++++-
16	3559687	cg00547530	CLUAP1	CLUAP1	Body;TSS1500	-0.0025	0.0008	0.001349	0.0889574	-+?------+---
20	62688717	cg03173827	TCEA2	TCEA2	1stExon;5'UTR	-0.0036	0.001	0.0002162	0.0296766	-+-----------
17	4844722	cg04958703	SLC25A11;RNF167	RNF167	TSS1500;Body;TSS1500;TSS1500	-0.0027	0.0009	0.002254	0.118196	-+-+-?-------
10	116307486	cg13587915	ABLIM1	ABLIM1	Body;Body;Body	-0.0058	0.0018	0.001099	0.0798639	-+----+-+--++
1	236229267	cg23028178	NID1	NID1	TSS1500	0.0052	0.0013	3.299e-05	0.00868215	---++-+++-+-+
11	2017084	cg15394860	H19	H19	Body	-0.0024	0.0006	4.408e-05	0.0105543	-------------
6	36645500	cg21091547	CDKN1A	CDKN1A	TSS1500;TSS1500	-0.0022	0.001	0.02312	0.349315	++?-----+---+
12	117538129	cg01409207	TESC	TESC	TSS1500;TSS1500;TSS1500	0.0049	0.0014	0.0006179	0.0569365	+++++?+++++--
15	73075087	cg12691651	ADPGK	ADPGK	Body;Body;Body	-0.004	0.0013	0.001739	0.102692	-+-+---------
6	33240388	cg14266999	VPS52;RPS18	RPS18	TSS1500;Body	-0.0029	0.0008	0.0004668	0.0479183	+++-----+----
19	12782961	cg19638176	MORG1	WDR83	Body;Body;Body	-0.0028	0.0008	0.0004477	0.0468902	-+?+-----+---
2	26987820	cg23252243	C2orf18	SLC35F6	Body	0.0028	0.001	0.004697	0.171429	++-++-++++++-
5	106805150	cg26178163	EFNA5	EFNA5	Body	0.0067	0.0016	2.257e-05	0.00666488	+-+++++++++-+
18	60278353	cg26707664		ZCCHC2		0.0076	0.002	0.0001721	0.0257542	+--++-+++++--
4	146018691	cg01713505	ANAPC10;ABCE1	ANAPC10	5'UTR;TSS1500;TSS1500	-0.0031	0.0009	0.00113	0.0810515	-++------+---
7	128556140	cg07493435		KCP		0.0048	0.0013	0.0002206	0.0300939	+-++?+?++?++-
7	127227857	cg12288726	ARF5	ARF5	TSS1500	0.0021	0.001	0.02746	0.374066	+---+?++++++-
1	37940813	cg16371538	ZC3H12A	ZC3H12A	5'UTR	-0.0039	0.0013	0.0024	0.12197	-+?+----+----
19	56168861	cg26744362	U2AF2	U2AF2	Body;Body	-0.0034	0.0011	0.002556	0.125917	-+-+--------+
6	32120625	cg08045906	PPT2;PRRT1	LOC100507547	TSS1500;TSS1500;TSS1500	0.0034	0.001	0.0004349	0.0460585	+--++?+++++++
11	76380921	cg13633560	LRRC32	LRRC32	5'UTR;1stExon;5'UTR	-0.0034	0.0008	1.608e-05	0.00529732	-----?---+---
19	57613303	cg19062729		USP29		0.0024	0.0009	0.004753	0.172362	+++++++++++--
19	48614733	cg13523713	PLA2G4C	PLA2G4C	TSS1500;TSS1500;TSS1500	0.0015	0.0007	0.02902	0.381618	+??++++-++++-
1	2804835	cg21691065		ACTRT2		-0.0053	0.0016	0.0008162	0.0672415	-+------+--+-
2	238322972	cg26278699	COL6A3	COL6A3	TSS200;TSS200;TSS200;TSS200;TSS200	0.004	0.0012	0.001019	0.076541	+++-++++++++-
2	160473528	cg11343072	BAZ2B	BAZ2B	TSS1500	0.0065	0.0018	0.000244	0.0321651	+++++++++?++-
2	237028849	cg05779786	AGAP1	AGAP1	Body;Body	-0.0088	0.0015	5.674e-09	1.12153e-05	-+-----------
13	24464376	cg15971157	PCOTH;MIPEP	C1QTNF9B-AS1	5'UTR;TSS1500;5'UTR	0.0046	0.0012	0.0002276	0.0306972	++?++++++-+++
14	105144735	cg06858555		INF2		-0.0029	0.0009	0.0008704	0.069816	-+-+----+--+-
7	25894005	cg15575538		MIR148A		-0.007	0.0016	1.999e-05	0.00613207	-------------
22	39712694	cg23141902	RPL3;SNORD83A	RPL3	Body;TSS1500;Body	-0.0035	0.0011	0.001763	0.103575	-++--++-+---+
11	69259265	cg23478547		MYEOV		0.011	0.0034	0.001335	0.0884486	+??++++++-++-
5	131562848	cg24117468	P4HA2	P4HA2	5'UTR;5'UTR;5'UTR;1stExon;5'UTR;5'UTR;1stExon	0.0056	0.0018	0.001759	0.103439	+?--++++++++-
1	53386900	cg15986841	ECHDC2	ECHDC2	Body	0.0063	0.0018	0.0003815	0.0427017	+--++?++++++-
14	105855008	cg22908922	PACS2	PACS2	Body;Body	-0.0044	0.0013	0.000601	0.0559677	----+?---+-+-
7	150413120	cg24335981	GIMAP1	GIMAP1	TSS1500	-0.0044	0.0013	0.0008361	0.0682154	-+---------+-
6	41604752	cg13612207	MDFI	MDFI	TSS1500	0.0046	0.0011	2.76e-05	0.00765392	+++-+?+++++++
19	48614773	cg15109207	PLA2G4C	PLA2G4C	TSS1500;TSS1500;TSS1500	0.004	0.0021	0.05402	0.479789	--?++++++++++
1	47157809	cg06824199	KIAA0494	EFCAB14	Body	0.0026	0.0006	3.59e-06	0.00176699	+-?+++-++++++
8	97272787	cg16177163	MTERFD1;PTDSS1	MTERF3	5'UTR;TSS1500	-0.0052	0.0017	0.001769	0.103725	+-?+-+--+----
11	65191707	cg18019132	NEAT1	NEAT1	Body	-0.0036	0.0009	4.06e-05	0.0099888	-+++----++--+
14	75389066	cg03030879	RPS6KL1	RPS6KL1	5'UTR;1stExon	0.0011	0.0004	0.001779	0.103996	+?+++-++++++-
7	99195819	cg12290671				0.0094	0.002	2.915e-06	0.00151119	+---+++++++++
19	1609369	cg01062443	TCF3	TCF3	3'UTR;3'UTR	-0.0022	0.0007	0.003529	0.149198	-++-+-+-++---
7	156933206	cg05182265	UBE3C	UBE3C	Body	-0.0068	0.0028	0.01418	0.285075	-+---?-++----
1	151975566	cg10795646		S100A10		-0.0045	0.001	2.354e-06	0.00129973	---+----+----
8	355666	cg23178809	FBXO25	FBXO25	TSS1500;TSS1500;TSS1500	0.0061	0.0012	1.15e-06	0.000779824	++?+?+?++?+++
21	33785434	cg27544190	C21orf63	EVA1C	Body	-0.002	0.0007	0.002933	0.135723	-+---+---+-+-
8	28919234	cg11531557		KIF13B		-0.0034	0.0009	0.0002771	0.0349482	++----------+
1	1449754	cg00088251	ATAD3A	ATAD3A	5'UTR;Body;Body	-0.0062	0.0015	3.809e-05	0.00958448	-??-?-?--?---
9	140115806	cg10853086	RNF208	RNF208	TSS200	0.0023	0.0009	0.01075	0.252371	+++++-+-+++--
6	15663538	cg15210999	DTNBP1	DTNBP1	TSS1500;TSS1500;TSS1500	0.0052	0.0012	2.9e-05	0.0079379	++-++++++++++
5	133451625	cg15413523	TCF7	TCF7	5'UTR;1stExon;5'UTR;5'UTR;1stExon;5'UTR;5'UTR;Body;1stExon;5'UTR	-0.0052	0.0013	7.456e-05	0.0151238	--------++---
3	53700141	cg15417641	CACNA1D	CACNA1D	Body;Body;Body	0.0039	0.0009	7.639e-06	0.00307482	++++--+-+-+++
11	64863151	cg13626866	C11orf2	IFT46	TSS1500	0.0032	0.0009	0.0002794	0.035155	-++++--++++++
1	43281678	cg18142162	CCDC23;ERMAP	CCDC23	Body;TSS1500	-0.0045	0.0017	0.006779	0.203613	-?-+---++----
12	115109504	cg02323277	TBX3	TBX3	3'UTR;3'UTR	-0.0009	0.0003	0.001009	0.0761099	--------+--+-
6	27638381	cg03530219		HIST1H2BL		-0.0023	0.0005	7.643e-07	0.000570772	--?-?+-------
4	8248877	cg09225701		SH3TC1		0.002	0.0005	0.0002739	0.0346481	+++++++++++++
17	26645200	cg10494684	TMEM97	TMEM97	TSS1500	0.0063	0.0016	0.0001087	0.0192569	+--++++++++++
17	29394814	cg02033582		NF1		0.0093	0.0027	0.0006467	0.0584995	-++++++++++++
10	97051255	cg06542614	PDLIM1	PDLIM1	TSS1500	0.0046	0.0013	0.0003065	0.0371627	++?++--++++++
9	20478423	cg14266611	MLLT3	MLLT3	Body	-0.0029	0.0008	0.0004367	0.046207	-+--?---+---+
11	60930188	cg00009088	VPS37C	VPS37C	TSS1500	0.009	0.0031	0.003542	0.149448	++?+++++-++++
16	89628853	cg02732508	RPL13	RPL13	Body;Body	-0.0041	0.0009	6.63e-06	0.00278032	-++--+-------
19	53107200	cg06484123		ZNF137P		0.012	0.0026	4.663e-06	0.00215306	+++++++++++++
1	26527909	cg08133631	CATSPER4	CATSPER4	Body	0.0137	0.0033	4.14e-05	0.0101053	+?+++?+++-++-
5	68787747	cg21126626	OCLN	OCLN	TSS1500	0.0069	0.0016	1.091e-05	0.00401883	++-+++++-+++-
19	815090	cg26775538	LPPR3	PRG2	Body	0.005	0.0014	0.0002327	0.0311768	+??++++-+++++
2	73608838	cg16399751		ALMS1		0.0058	0.0012	7.081e-07	0.000539205	++?+?++++-+++
17	79075866	cg23261327	BAIAP2	BAIAP2	Body;Body;Body;Body	-0.0024	0.0007	0.0006419	0.058224	-+------++-++
11	1892092	cg21529477	LSP1	LSP1	5'UTR;TSS200;TSS200;Body	-0.0053	0.0013	4.48e-05	0.0106826	-+---------+-
16	84918794	cg09967633	CRISPLD2	CRISPLD2	Body	0.0032	0.001	0.0007763	0.0652896	+?-+++++++++-
17	78753887	cg15230985	RPTOR	RPTOR	Body;Body	0.0018	0.0005	0.0006387	0.058013	++-++++++-+-+
7	27252737	cg17694351		HOTTIP		-0.0009	0.0002	9.628e-05	0.0177964	---+----+----
3	196693980	cg03928961	PIGZ	PIGZ	5'UTR	0.0095	0.0024	5.414e-05	0.0121652	+---++++++++-
4	116035217	cg14204430	NDST4	NDST4	TSS200	0.0039	0.0011	0.0006257	0.0573218	+++-++++-++++
16	28948266	cg24900963	CD19	CD19	Body	0.0044	0.0009	2.523e-06	0.00136381	++-++-++++++-
16	199414	cg06929449		HBZ		-0.0051	0.0011	7.965e-06	0.00318123	++------+----
2	84663044	cg12158889	SUCLG1	SUCLG1	Body	0.0051	0.0011	4.288e-06	0.00201395	+++++-+++++++
15	67360705	cg17184477	SMAD3	SMAD3	Body	-0.0084	0.002	2.878e-05	0.00789904	-------------
13	107354396	cg01281231		ARGLU1		0.0072	0.0018	6.023e-05	0.0130126	++-+++++++++-
11	1959246	cg04052013	TNNT3	TNNT3	Body;Body;Body;Body	-0.0035	0.0009	0.0001952	0.0279504	-----?-------
[truncated: 4,079 more rows]

## Sheet: Plasma folate
Joubert BR, den Dekker HT, Felix JF, et al. Maternal plasma folate impacts differential DNA methylation in an epigenome-wide meta-analysis of newborns. Nat Commun. 2016;7:10577. Published 2016 Feb 10. doi:10.1038/ncomms10577
Supplementary Data 1: Meta-analysis of the association between maternal plasma folate during pregnancy and DNA methylation in newborns: CpGs statistically significant after FDR correction in covariate adjusted models, sorted by P value
CpG list used in current study		Gene list used in Timms et al.
Supplementary Data 1: Meta-analysis of the association between maternal plasma folate during pregnancy and DNA methylation in newborns: CpGs statistically significant after FDR correction in covariate adjusted models, sorted by P value *
CHR	Position	CpG	Mapped Gene	Gene Group	Relation to UCSC CpG Island	NearestGene (10 Mb)	Meta-Analysis
							Coef	SE	P
10	124669393	cg05665581	FAM24A	TSS1500		FAM24A	-0.017	0.002	1.43e-15
14	20344920	cg05282518	OR4K2	1stExon		OR4K2	-0.022	0.003	1.59e-15
6	150254442	cg15971980				ULBP2	-0.016	0.002	3.99e-15
7	57483183	cg03867429			N_Shore	MIR3147	-0.021	0.003	1.31e-14
19	51400352	cg15030465	KLKP1	TSS1500		KLKP1	-0.016	0.002	2.16e-13
20	29892486	cg13700506	DEFB116	Body		DEFB116	-0.02	0.003	3.31e-13
11	2067849	cg04394529				H19	-0.018	0.003	1.7e-11
6	100067930	cg00426709			S_Shore	PRDM13	-0.013	0.002	1.2e-10
7	56551112	cg15730180			N_Shore	DKFZp434L192	-0.011	0.002	4.2e-10
17	38957507	cg17900015	KRT28	TSS1500	S_Shelf	KRT28	-0.013	0.002	4.63e-10
6	44252530	cg04579415	TCTE1	Body	N_Shore	TCTE1	-0.008	0.001	8.31e-10
14	20344394	cg26786795	OR4K2	TSS200		OR4K2	-0.012	0.002	1.38e-09
11	74916485	cg08597735	SLCO2B1	3'UTR		SLCO2B1	-0.011	0.002	1.56e-09
19	1473179	cg23291200	APC2	3'UTR	Island	APC2	-0.01	0.002	1.72e-09
16	34293670	cg04683824			N_Shore	UBE2MP1	-0.013	0.002	2.31e-09
7	56551524	cg01743593			Island	DKFZp434L192	-0.011	0.002	2.36e-09
7	126889015	cg18574254	GRM8	5'UTR	N_Shelf	GRM8	-0.011	0.002	3.27e-09
17	21220360	cg19816642	MAP2K3		Island	MAP2K3	-0.02	0.003	3.59e-09
19	1472936	cg19870717	APC2	3'UTR	Island	APC2	-0.009	0.002	4.64e-09
7	100894787	cg08342919	FIS1		N_Shore	FIS1	-0.01	0.002	4.68e-09
2	629022	cg03296200			Island	TMEM18	-0.014	0.002	5.04e-09
2	86566099	cg26886277	REEP1	TSS1500	S_Shore	REEP1	-0.012	0.002	5.42e-09
12	34491142	cg06512316			Island	ALG10	-0.012	0.002	6.58e-09
16	27801626	cg06882571	GSG1L	3'UTR		GSG1L	-0.01	0.002	7.02e-09
19	57633694	cg18313094	USP29	5'UTR	S_Shelf	USP29	-0.018	0.003	7.96e-09
12	34492938	cg01837362			N_Shore	ALG10	-0.021	0.004	8.52e-09
19	10151833	cg12272488	C3P1	TSS200		C3P1	-0.016	0.003	9.75e-09
12	34491090	cg08821431			Island	ALG10	-0.012	0.002	1.02e-08
16	2032394	cg04496920	NOXO1	TSS1500	N_Shore	NOXO1	-0.009	0.002	1.37e-08
19	47759400	cg02596089	CCDC9	TSS1500	N_Shore	CCDC9	-0.012	0.002	1.98e-08
11	67751269	cg19783404				UNC93B1	-0.006	0.001	1.99e-08
12	34489827	cg13700315			Island	ALG10	-0.009	0.002	2.68e-08
20	22568116	cg11868728	FOXA2		S_Shore	FOXA2	-0.008	0.001	2.78e-08
2	131058072	cg00885843				CCDC115	-0.007	0.001	3.02e-08
19	1473042	cg16613938	APC2	3'UTR	Island	APC2	-0.016	0.003	3.05e-08
17	78387382	cg26091183	LOC100294362	Body	N_Shore	LOC100294362	-0.007	0.001	3.34e-08
14	52211579	cg16685608				FRMD6	-0.012	0.002	3.84e-08
12	34500585	cg19457237			Island	ALG10	-0.016	0.003	4.45e-08
20	29896456	cg07900024	DEFB116	TSS200		DEFB116	-0.012	0.002	5.08e-08
19	10809044	cg19512604	QTRT1		N_Shelf	QTRT1	-0.008	0.002	5.35e-08
1	20988603	cg24876897	DDOST	TSS1500	S_Shore	DDOST	-0.008	0.001	7.15e-08
17	35285205	cg10612259				LHX1	-0.011	0.002	9.1e-08
20	21070832	cg14830485				KIZ	-0.01	0.002	9.11e-08
19	19626605	cg03233793	NDUFA13	1stExon;5'UTR	Island	NDUFA13	-0.012	0.002	9.44e-08
8	43132451	cg04880091			Island	POTEA	-0.021	0.004	1.08e-07
4	165878037	cg20697094	TRIM61	Body	Island	TRIM61	0.005	0.001	1.16e-07
11	2890419	cg03947814	KCNQ1DN	TSS1500	Island	KCNQ1DN	-0.012	0.002	1.16e-07
17	3100725	cg27594073	OR1A2	TSS200		OR1A2	-0.012	0.002	1.16e-07
11	58830424	cg09973514	LOC283194		Island	LOC283194	-0.019	0.004	1.41e-07
2	219920216	cg08756441	IHH	Body	Island	IHH	-0.007	0.001	1.42e-07
11	61130361	cg24560288	TMEM138	Body	S_Shore	TMEM138	-0.007	0.001	1.45e-07
7	57484153	cg08444117			N_Shore	MIR3147	-0.015	0.003	1.61e-07
19	1453909	cg11775595	APC2	Body	N_Shore	APC2	-0.015	0.003	1.64e-07
17	22016686	cg23163283			N_Shore	MTRNR2L1	-0.012	0.002	1.64e-07
2	124783698	cg13277493	CNTNAP5	Body	S_Shore	CNTNAP5	-0.009	0.002	1.66e-07
12	5021087	cg02793415	KCNA1	Body	Island	KCNA1	-0.013	0.002	1.67e-07
17	36006043	cg07760794	DDX52		S_Shelf	DDX52	-0.008	0.002	1.74e-07
2	39470725	cg01583753			N_Shore	MAP4K3	0.017	0.003	1.88e-07
17	74075100	cg03882612	ZACN	TSS200	S_Shore	ZACN	-0.009	0.002	1.97e-07
8	144790395	cg24063962	CCDC166	TSS200	Island	CCDC166	-0.012	0.002	2.12e-07
7	63641507	cg14116463			N_Shore	ZNF735	-0.013	0.003	2.33e-07
7	5552472	cg17903019	FBXL18	Body	N_Shore	FBXL18	-0.011	0.002	2.43e-07
2	39470750	cg24062763			Island	MAP4K3	0.016	0.003	2.6e-07
11	65685874	cg15777472	DRAP1	Body	N_Shore	DRAP1	-0.011	0.002	2.64e-07
11	62067691	cg16943635	SCGB1D4	TSS1500		SCGB1D4	-0.013	0.003	2.65e-07
2	91668766	cg22132484			N_Shore	LOC654342	-0.008	0.002	2.68e-07
9	140064863	cg06574229	LRRC26	TSS1500	Island	LRRC26	-0.009	0.002	2.71e-07
2	629016	cg09887415			Island	TMEM18	-0.012	0.002	2.97e-07
12	132192278	cg09439915	SFSWAP		N_Shelf	SFSWAP	-0.013	0.003	3.04e-07
12	34490115	cg17024593			Island	ALG10	-0.011	0.002	3.06e-07
1	30240119	cg03254146				PTPRU	-0.013	0.003	3.06e-07
7	30807869	cg13398368	FAM188B		N_Shelf	FAM188B	-0.006	0.001	3.2e-07
15	89900741	cg15850918			N_Shore	MIR9-3	-0.008	0.002	3.45e-07
1	246728727	cg14460735	CNST	Body	N_Shore	CNST	-0.011	0.002	3.89e-07
19	47759410	cg04415896	CCDC9	TSS1500	N_Shore	CCDC9	-0.01	0.002	4.31e-07
12	34503503	cg27108629			Island	ALG10	-0.012	0.002	4.49e-07
6	166722248	cg01243879	PRR18	TSS1500	Island	PRR18	-0.008	0.002	4.51e-07
8	27946619	cg22414525	ELP3		N_Shelf	ELP3	-0.011	0.002	4.54e-07
16	34264585	cg01447536				UBE2MP1	-0.009	0.002	4.54e-07
16	1878010	cg06757399	FAHD1	1stExon;5'UTR	S_Shore	FAHD1	-0.013	0.003	4.6e-07
10	129949004	cg17401780			Island	MKI67	-0.007	0.002	4.75e-07
8	43131260	cg19035254			Island	POTEA	-0.011	0.002	4.81e-07
8	43136327	cg10704673			S_Shelf	POTEA	-0.008	0.002	4.88e-07
2	91848218	cg24829460	LOC654342	TSS1500		LOC654342	-0.01	0.002	5.45e-07
11	8290939	cg01434559	LMO1		S_Shore	LMO1	-0.009	0.002	5.49e-07
19	1456337	cg27150178	APC2	Body	Island	APC2	-0.009	0.002	5.81e-07
11	58830191	cg18852692	LOC283194		Island	LOC283194	-0.016	0.003	6.05e-07
3	123708030	cg02692893	ROPN1	5'UTR	N_Shelf	ROPN1	-0.011	0.002	6.2e-07
4	50006	cg22448874	ZNF718		N_Shelf	ZNF718	-0.008	0.002	6.23e-07
17	35423942	cg01689404				AATF	-0.012	0.002	6.27e-07
17	43860355	cg08929103	CRHR1	TSS1500	N_Shore	CRHR1	-0.007	0.001	6.4e-07
8	80522577	cg00397910	STMN2	TSS1500	N_Shore	STMN2	-0.008	0.002	6.61e-07
7	126698829	cg15908975	GRM8	Body		GRM8	-0.012	0.002	6.76e-07
12	34496342	cg15865243			Island	ALG10	-0.012	0.002	7.02e-07
12	34517887	cg25179334				ALG10	-0.009	0.002	7.17e-07
12	34501300	cg26248646			S_Shore	ALG10	-0.01	0.002	7.31e-07
22	16868045	cg03389890			Island	CCT8L2	-0.017	0.003	7.6e-07
14	106410628	cg00947478				KIAA0125	-0.01	0.002	7.81e-07
4	3749615	cg05639690			S_Shore	ADRA2C	-0.009	0.002	7.84e-07
5	54281271	cg06837426	ESM1	1stExon		ESM1	-0.009	0.002	8.2e-07
12	34532098	cg18920494				ALG10	-0.01	0.002	8.68e-07
15	83331586	cg18253757	AP3B2	Body		AP3B2	-0.01	0.002	9.01e-07
22	16193637	cg04105722	DUXAP10		S_Shore	DUXAP10	-0.005	0.001	9.05e-07
1	71512100	cg06937997	PTGER3	Body	N_Shore	PTGER3	-0.005	0.001	9.23e-07
19	7699751	cg03489492	PCP2	TSS1500	N_Shore	PCP2	-0.009	0.002	9.4e-07
16	31830668	cg26613361			Island	ZNF267	-0.015	0.003	1.1e-06
7	63361127	cg03124146			Island	ZNF727	-0.018	0.004	1.13e-06
7	56242407	cg10895875			Island	PSPH	-0.016	0.003	1.19e-06
1	111510137	cg02291011	LRIF1		S_Shelf	LRIF1	-0.009	0.002	1.19e-06
7	56855195	cg01193368			Island	MIR4283-1	-0.016	0.003	1.27e-06
17	25485386	cg06490169				WSB1	-0.007	0.001	1.3e-06
2	39470743	cg09834706			Island	MAP4K3	0.016	0.003	1.3e-06
10	124515334	cg10038490	DMBT1P1	TSS1500		DMBT1P1	-0.006	0.001	1.37e-06
7	56552034	cg06208665			S_Shore	DKFZp434L192	-0.008	0.002	1.39e-06
7	44643793	cg04674755	OGDH		N_Shelf	OGDH	-0.011	0.002	1.41e-06
11	2139449	cg14553377				INS-IGF2	-0.008	0.002	1.44e-06
15	53093405	cg25620430			N_Shelf	ONECUT1	-0.007	0.001	1.47e-06
17	71744435	cg09916663	LINC00469			LINC00469	-0.007	0.002	1.51e-06
3	49237500	cg16083429	CCDC36	5'UTR	S_Shore	CCDC36	-0.012	0.002	1.61e-06
1	17475656	cg00924685			N_Shore	PADI2	-0.008	0.002	1.62e-06
20	2648594	cg25829531	IDH3B		S_Shelf	IDH3B	-0.011	0.002	1.67e-06
22	30867673	cg18294257	SEC14L3	Body		SEC14L3	-0.007	0.002	1.71e-06
12	4141051	cg14043509			Island	PARP11	-0.008	0.002	1.73e-06
14	89493162	cg23538773			Island	FOXN3	-0.008	0.002	1.82e-06
17	22191979	cg22664962			Island	MTRNR2L1	-0.012	0.003	1.85e-06
19	1242323	cg07294734	ATP5D	Body	Island	ATP5D	-0.007	0.002	2.03e-06
19	55692526	cg09581940	SYT5	TSS1500	S_Shore	SYT5	-0.008	0.002	2.08e-06
2	219841474	cg00869158	LINC00608	Body		LINC00608	-0.009	0.002	2.09e-06
12	34546027	cg19757552				ALG10	-0.007	0.002	2.1e-06
12	34488920	cg02703627			Island	ALG10	-0.012	0.003	2.2e-06
22	38244781	cg07059402	EIF3L	TSS1500	N_Shore	EIF3L	-0.018	0.004	2.22e-06
8	3141844	cg08642111	CSMD1	Body		CSMD1	-0.011	0.002	2.22e-06
16	3245099	cg02797144	TRR-CCT5-1		S_Shore	TRR-CCT5-1	-0.007	0.002	2.33e-06
8	144788492	cg16530595	CCDC166		Island	CCDC166	-0.017	0.004	2.35e-06
13	42028600	cg14496523	RGCC		N_Shelf	RGCC	-0.006	0.001	2.36e-06
19	19626525	cg07624705	NDUFA13	1stExon;5'UTR	Island	NDUFA13	-0.008	0.002	2.43e-06
2	218466469	cg00792015	DIRC3	Body		DIRC3	-0.009	0.002	2.49e-06
12	34531722	cg21268144				ALG10	-0.009	0.002	2.56e-06
3	44754587	cg14768256	ZNF502	5'UTR	S_Shore	ZNF502	-0.014	0.003	2.61e-06
6	29013336	cg25133685	OR2W1	TSS1500		OR2W1	-0.015	0.003	2.67e-06
19	36195363	cg24860092	ZBTB32		Island	ZBTB32	-0.009	0.002	2.74e-06
16	23568302	cg02778609	EARS2	Body	N_Shore	EARS2	-0.012	0.003	2.75e-06
16	34586837	cg05423392			Island	LINC01566	-0.01	0.002	2.8e-06
16	34810199	cg01611817			S_Shore	LOC100130700	-0.009	0.002	2.86e-06
1	30240265	cg27302994				PTPRU	-0.013	0.003	2.87e-06
3	99345675	cg24757159	MIR548G	Body		MIR548G	-0.009	0.002	2.92e-06
16	739598	cg09852871	WDR24	1stExon	N_Shore	WDR24	-0.007	0.002	2.93e-06
15	25434475	cg08042710	SNORD115-11	TSS200		SNORD115-11	-0.008	0.002	2.95e-06
12	28116451	cg20905088	PTHLH	Body		PTHLH	-0.009	0.002	3e-06
8	144790992	cg22932482	CCDC166	TSS1500	Island	CCDC166	-0.01	0.002	3.01e-06
4	9783059	cg09520393	DRD5	TSS200	Island	DRD5	-0.006	0.001	3.03e-06
11	66191641	cg23667955	NPAS4	Body	S_Shelf	NPAS4	-0.007	0.002	3.14e-06
6	10660390	cg07472579				C6orf52	0.011	0.002	3.14e-06
11	2891495	cg10503232	KCNQ1DN	Body	S_Shore	KCNQ1DN	-0.01	0.002	3.25e-06
7	56673049	cg17082225				DKFZp434L192	-0.01	0.002	3.36e-06
15	27772640	cg02576753	GABRG3	Body		GABRG3	-0.007	0.002	3.39e-06
1	6303279	cg00769305	HES3	TSS1500	N_Shore	HES3	-0.008	0.002	3.52e-06
17	26708226	cg00075507	SARM1	Body	Island	SARM1	-0.006	0.001	3.52e-06
11	124742958	cg12980201	ROBO3	Body	N_Shelf	ROBO3	-0.009	0.002	3.56e-06
3	139655800	cg21644130	CLSTN2	Body	S_Shore	CLSTN2	-0.008	0.002	3.61e-06
12	110840579	cg10508778	ANAPC7	Body	N_Shore	ANAPC7	-0.01	0.002	3.63e-06
2	39471028	cg12302982			Island	MAP4K3	0.014	0.003	3.67e-06
19	36195268	cg22548353	ZBTB32		Island	ZBTB32	-0.007	0.002	3.68e-06
8	132051228	cg03551401	ADCY8	Body	N_Shore	ADCY8	-0.013	0.003	3.69e-06
4	78156196	cg00301879	CCNG2			CCNG2	-0.009	0.002	3.75e-06
1	2705733	cg12085977	TTC34		N_Shore	TTC34	-0.014	0.003	3.81e-06
16	2867434	cg22730830	PRSS21	Body	Island	PRSS21	0.013	0.003	3.99e-06
16	3068707	cg20035459	CLDN6	TSS1500	N_Shore	CLDN6	-0.01	0.002	4.09e-06
7	5552460	cg01940713	FBXL18	Body	N_Shore	FBXL18	-0.007	0.002	4.09e-06
8	144789164	cg05003908	CCDC166	Body	Island	CCDC166	-0.011	0.002	4.09e-06
15	25322128	cg01620672	SNRPN	TSS200		SNRPN	-0.006	0.001	4.11e-06
13	20711574	cg16755348	GJA3		S_Shore	GJA3	-0.01	0.002	4.28e-06
10	91296311	cg14920044	SLC16A12	TSS1500	S_Shore	SLC16A12	-0.011	0.003	4.31e-06
8	144790410	cg11205981	CCDC166	TSS200	Island	CCDC166	-0.012	0.003	4.42e-06
12	34489995	cg08158662			Island	ALG10	-0.006	0.001	4.56e-06
12	54746067	cg20474425	COPZ1			COPZ1	0.009	0.002	4.58e-06
12	34443659	cg11600470				ALG10	-0.007	0.002	4.63e-06
16	2866901	cg05635274	PRSS21	TSS1500	N_Shore	PRSS21	0.009	0.002	4.77e-06
1	40193746	cg20959032	PPIE			PPIE	-0.009	0.002	4.89e-06
21	19614112	cg00955547	CHODL		N_Shelf	CHODL	-0.007	0.002	4.93e-06
19	1457211	cg14559388	APC2	Body	Island	APC2	-0.003	0.001	4.98e-06
4	190574529	cg24843217				HSP90AA4P	-0.007	0.001	5.01e-06
10	85985448	cg01142721	LRIT2	TSS200		LRIT2	-0.012	0.003	5.03e-06
12	130678772	cg12911496				FZD10	-0.004	0.001	5.05e-06
8	110984575	cg01829829	KCNV1	Body	N_Shore	KCNV1	-0.008	0.002	5.36e-06
18	5892119	cg26438105	TMEM200C	TSS200	S_Shore	TMEM200C	-0.013	0.003	5.41e-06
14	95826830	cg13019568			Island	CLMN	-0.005	0.001	5.79e-06
5	180646880	cg15946312	TRIM41		Island	TRIM41	-0.012	0.003	5.81e-06
17	45871717	cg04558115			S_Shelf	OSBPL7	-0.009	0.002	5.94e-06
1	228291591	cg11953245	C1orf35	TSS1500	S_Shore	C1orf35	-0.011	0.002	5.96e-06
19	49562516	cg20756894	NTF4		S_Shore	NTF4	-0.007	0.002	6.16e-06
16	2867051	cg02296564	PRSS21	TSS200	N_Shore	PRSS21	0.011	0.003	6.21e-06
18	70211962	cg03566107	CBLN2	TSS1500	S_Shore	CBLN2	-0.007	0.002	6.3e-06
4	49551434	cg10340210				CWH43	-0.01	0.002	6.34e-06
10	71560212	cg06035456	COL13A1	TSS1500	N_Shore	COL13A1	-0.006	0.001	6.37e-06
7	63643277	cg01487661			Island	ZNF735	-0.011	0.002	6.42e-06
16	3081463	cg02890863	CCDC64B	Body	S_Shore	CCDC64B	-0.006	0.001	6.44e-06
11	132951838	cg24829292	OPCML	Body	Island	OPCML	0.01	0.002	6.6e-06
7	2705189	cg04021544	TTYH3		S_Shelf	TTYH3	-0.017	0.004	6.92e-06
12	34538806	cg22579351				ALG10	-0.009	0.002	6.96e-06
1	36553577	cg19252108	TEKT2	Body	N_Shore	TEKT2	-0.006	0.001	6.97e-06
12	34493996	cg15777553			Island	ALG10	-0.008	0.002	7.17e-06
8	143279443	cg14334488	LINC00051	TSS1500		LINC00051	-0.008	0.002	7.3e-06
1	47533976	cg10751811	CYP4Z1	Body		CYP4Z1	-0.011	0.003	7.51e-06
12	34516072	cg16009988				ALG10	-0.01	0.002	7.57e-06
10	119314933	cg27438218			S_Shore	EMX2	-0.008	0.002	7.61e-06
1	6267579	cg19694465	RNF207	Body	N_Shore	RNF207	-0.011	0.003	7.77e-06
3	32023452	cg27590407	ZNF860	Body	S_Shore	ZNF860	-0.004	0.001	7.77e-06
20	68170	cg08088390	DEFB125	TSS200		DEFB125	-0.01	0.002	7.81e-06
4	4139845	cg00496389				OTOP1	-0.008	0.002	7.82e-06
22	32057397	cg07658383	PISD		N_Shore	PISD	-0.007	0.002	8e-06
12	49689685	cg24804179	PRPH	Body	Island	PRPH	-0.007	0.002	8.05e-06
16	34456429	cg16781340				UBE2MP1	-0.005	0.001	8.15e-06
11	31844481	cg08966619	PAX6		N_Shelf	PAX6	-0.009	0.002	8.15e-06
12	34442510	cg07698281				ALG10	-0.008	0.002	8.25e-06
5	54281198	cg14972155	ESM1	1stExon		ESM1	-0.013	0.003	8.3e-06
1	110614450	cg16893614	ALX3	TSS1500	S_Shore	ALX3	-0.007	0.002	8.35e-06
19	1456246	cg14907738	APC2	Body	Island	APC2	-0.006	0.001	8.57e-06
12	38532129	cg11310341			Island	ALG10	-0.008	0.002	8.58e-06
17	21825983	cg25706971	FAM27L	Body		FAM27L	-0.007	0.002	8.64e-06
20	31781060	cg12161192	BPIFA4P	TSS1500		BPIFA4P	-0.01	0.002	8.75e-06
15	25321871	cg01053316	SNORD116-12	TSS1500		SNORD116-12	-0.008	0.002	8.84e-06
1	20988590	cg08911391	DDOST	TSS1500	S_Shore	DDOST	-0.007	0.002	8.87e-06
16	34209247	cg04383715			Island	UBE2MP1	-0.009	0.002	9.01e-06
1	209527581	cg06155620				MIR205HG	-0.008	0.002	9.03e-06
17	1811181	cg15849368			N_Shore	RPA1	-0.009	0.002	9.31e-06
11	2066779	cg06842181				H19	-0.009	0.002	9.31e-06
19	6282970	cg18889393	MLLT1		S_Shelf	MLLT1	-0.009	0.002	9.37e-06
10	131771695	cg05649708			Island	EBF3	-0.006	0.001	9.5e-06
14	20528812	cg20051118	OR4L1	1stExon		OR4L1	-0.009	0.002	9.61e-06
11	2890725	cg09554951	KCNQ1DN	TSS1500	Island	KCNQ1DN	-0.003	0.001	1e-05
16	34809318	cg25050175			Island	LOC100130700	-0.008	0.002	1e-05
12	49690254	cg05775627	PRPH	Body	Island	PRPH	-0.007	0.002	1.01e-05
16	51671563	cg16518996				SALL1	-0.012	0.003	1.01e-05
5	178800355	cg08319922			N_Shore	ADAMTS2	-0.008	0.002	1.02e-05
19	2743448	cg01080560	SLC39A3		S_Shelf	SLC39A3	-0.007	0.002	1.03e-05
1	2713926	cg21420674			N_Shelf	MMEL1	-0.007	0.002	1.03e-05
16	34808939	cg24702091			Island	LOC100130700	-0.006	0.001	1.04e-05
1	160050948	cg20066612	KCNJ9	TSS1500	N_Shelf	KCNJ9	-0.008	0.002	1.06e-05
2	219840962	cg20174730	LINC00608	TSS200		LINC00608	-0.008	0.002	1.07e-05
14	95826997	cg14013080			S_Shore	CLMN	-0.007	0.002	1.1e-05
16	90038463	cg08539210	CENPBD1	1stExon;5'UTR	N_Shore	CENPBD1	-0.004	0.001	1.11e-05
7	2635181	cg12400790	IQCE	Body	S_Shelf	IQCE	-0.005	0.001	1.12e-05
18	49865711	cg02837027	DCC	TSS1500	N_Shelf	DCC	-0.007	0.002	1.13e-05
19	52452808	cg22584681	ZNF613		S_Shore	ZNF613	-0.007	0.002	1.13e-05
6	33169259	cg10086720	SLC39A7	1stExon	S_Shore	SLC39A7	-0.009	0.002	1.14e-05
7	57324841	cg01646795			Island	GUSBP10	-0.012	0.003	1.15e-05
12	34506462	cg02590409			S_Shelf	ALG10	-0.013	0.003	1.15e-05
19	11641309	cg19782731	ECSIT	TSS1500	S_Shore	ECSIT	-0.006	0.002	1.16e-05
15	53093509	cg00400532			N_Shelf	ONECUT1	-0.008	0.002	1.16e-05
12	38447636	cg23668907				ALG10	-0.013	0.003	1.17e-05
7	47556811	cg20258698	TNS3	5'UTR		TNS3	0.011	0.003	1.18e-05
17	21934840	cg09785512			Island	FLJ36000	-0.007	0.002	1.22e-05
10	45719880	cg20447730			Island	ANKRD30BP3	-0.006	0.001	1.23e-05
16	2867446	cg01232511	PRSS21	Body	Island	PRSS21	0.014	0.003	1.23e-05
16	55866757	cg03880033	CES1	Body	Island	CES1	-0.018	0.004	1.23e-05
2	121410165	cg02032334	GLI2		N_Shore	GLI2	-0.011	0.003	1.24e-05
1	160050877	cg12907876	KCNJ9	TSS1500	N_Shelf	KCNJ9	-0.008	0.002	1.24e-05
15	25321221	cg08661338	SNORD116-12	TSS1500		SNORD116-12	-0.008	0.002	1.25e-05
8	43136445	cg11383474			S_Shelf	POTEA	-0.011	0.003	1.27e-05
12	34487126	cg07390463			N_Shore	ALG10	-0.009	0.002	1.27e-05
11	2064747	cg10704680				H19	-0.009	0.002	1.28e-05
14	69952104	cg04921109	PLEKHD1	Body	S_Shore	PLEKHD1	-0.009	0.002	1.28e-05
12	34500640	cg04838249			Island	ALG10	-0.01	0.002	1.3e-05
11	132951950	cg26283170	OPCML	Body	Island	OPCML	0.009	0.002	1.3e-05
10	38645450	cg23084528	HSD17B7P2	Body	Island	HSD17B7P2	-0.009	0.002	1.3e-05
10	38069909	cg24185357			Island	ZNF248	-0.01	0.002	1.31e-05
7	56551590	cg26565223			Island	DKFZp434L192	-0.009	0.002	1.32e-05
5	180643653	cg17432513			N_Shore	TRIM41	-0.011	0.003	1.33e-05
10	91296252	cg22591480	SLC16A12	TSS1500	S_Shore	SLC16A12	-0.008	0.002	1.34e-05
11	195572	cg10335112	ODF3	TSS1500		ODF3	-0.007	0.002	1.35e-05
10	85984439	cg00238295	LRIT2	Body		LRIT2	-0.009	0.002	1.39e-05
12	108168562	cg01952953	ASCL4	1stExon;5'UTR	N_Shore	ASCL4	-0.01	0.002	1.44e-05
6	5087749	cg10563109	PPP1R3G		S_Shore	PPP1R3G	-0.014	0.003	1.44e-05
17	38956837	cg16048803	KRT28	TSS1500	S_Shelf	KRT28	-0.008	0.002	1.44e-05
19	1456886	cg03165176	APC2	Body	Island	APC2	-0.012	0.003	1.44e-05
2	91777967	cg14362697			Island	LOC654342	-0.01	0.002	1.46e-05
15	25455573	cg05395353	SNORD115-15	Body		SNORD115-15	-0.007	0.002	1.51e-05
19	1465207	cg04624885	APC2	Body	Island	APC2	-0.01	0.002	1.56e-05
19	37958707	cg08888354	ZNF570	TSS1500	N_Shore	ZNF570	-0.01	0.002	1.57e-05
3	4509268	cg18847227	SUMF1	TSS1500	S_Shore	SUMF1	-0.01	0.002	1.57e-05
2	27362420	cg00396894	PRR30	TSS200		PRR30	-0.007	0.002	1.59e-05
17	22052189	cg09737685			Island	MTRNR2L1	-0.009	0.002	1.59e-05
4	779173	cg05448404	CPLX1	3'UTR	Island	CPLX1	-0.003	0.001	1.64e-05
10	54071134	cg12799790	DKK1		N_Shelf	DKK1	-0.01	0.002	1.64e-05
2	71018354	cg07532089	FIGLA	TSS1500	S_Shore	FIGLA	-0.009	0.002	1.69e-05
15	25329354	cg03760060	SNORD116-18	TSS1500		SNORD116-18	-0.006	0.002	1.71e-05
18	54814303	cg16004501	BOD1L2			BOD1L2	0.01	0.002	1.72e-05
13	42015685	cg00697358	OR7E37P	TSS1500		OR7E37P	-0.007	0.002	1.72e-05
10	1132739	cg12547667	WDR37	Body		WDR37	0.008	0.002	1.72e-05
12	49692283	cg16010628	PRPH	3'UTR	S_Shore	PRPH	-0.005	0.001	1.73e-05
7	57271379	cg23316599			Island	GNAI1	-0.012	0.003	1.77e-05
11	2890394	cg08771706	KCNQ1DN	TSS1500	Island	KCNQ1DN	-0.003	0.001	1.81e-05
3	137228231	cg02805612				SOX14	-0.008	0.002	1.82e-05
8	143279492	cg25351599	LINC00051	TSS1500		LINC00051	-0.009	0.002	1.82e-05
2	208636304	cg11989576	FZD5		S_Shore	FZD5	-0.008	0.002	1.83e-05
19	51415452	cg10078829	KLK4	TSS1500	N_Shore	KLK4	-0.007	0.002	1.84e-05
2	91635283	cg10811045			Island	LOC654342	-0.006	0.002	1.84e-05
13	52769951	cg24678163	THSD1P1	TSS1500	S_Shore	THSD1P1	-0.01	0.002	1.85e-05
2	629121	cg18686665			Island	TMEM18	-0.007	0.002	1.91e-05
10	131697345	cg26229752	EBF3	Body	Island	EBF3	-0.012	0.003	1.94e-05
19	40694183	cg09318731	MAP3K10		N_Shelf	MAP3K10	-0.006	0.002	1.96e-05
10	131697193	cg17726092	EBF3	Body	Island	EBF3	-0.012	0.003	2.02e-05
11	75139680	cg04231094	KLHL35	Body	Island	KLHL35	-0.016	0.004	2.02e-05
10	37940673	cg20424709			Island	MTRNR2L7	-0.01	0.002	2.03e-05
3	49236946	cg03540175	CCDC36	1stExon;5'UTR	Island	CCDC36	-0.009	0.002	2.04e-05
17	35424059	cg14336501				AATF	-0.01	0.002	2.04e-05
8	144787867	cg14026325	CCDC166		Island	CCDC166	-0.011	0.003	2.05e-05
16	3253043	cg26892635	OR1F1	TSS1500		OR1F1	-0.01	0.002	2.06e-05
7	97588511	cg26284540	MGC72080			MGC72080	-0.01	0.002	2.06e-05
5	115150172	cg06682875	CDO1	Body	N_Shore	CDO1	-0.014	0.003	2.08e-05
17	35285295	cg01965477	LHX1			LHX1	-0.002	0.001	2.09e-05
12	115126908	cg11433866	TBX3		S_Shore	TBX3	-0.006	0.001	2.13e-05
7	56515601	cg05655885	LOC650226	Body	Island	LOC650226	-0.012	0.003	2.19e-05
2	628881	cg26342985			N_Shore	TMEM18	-0.011	0.003	2.19e-05
10	45720134	cg04392266			Island	ANKRD30BP3	-0.009	0.002	2.2e-05
8	144787999	cg18710908	CCDC166		Island	CCDC166	-0.009	0.002	2.21e-05
17	74075189	cg14651919	ZACN	TSS200	S_Shore	ZACN	-0.009	0.002	2.22e-05
1	228291668	cg22790377	C1orf35	TSS1500	S_Shore	C1orf35	-0.013	0.003	2.23e-05
5	180646976	cg04662609	TRIM41		Island	TRIM41	-0.009	0.002	2.25e-05
8	143695343	cg14225847	ARC	1stExon	Island	ARC	-0.007	0.002	2.27e-05
22	36960937	cg04933168	CACNG2	Body	Island	CACNG2	0.011	0.003	2.29e-05
9	140034900	cg14317712	GRIN1	Body	S_Shore	GRIN1	-0.006	0.001	2.31e-05
16	90038469	cg13969584	CENPBD1	1stExon;5'UTR	N_Shore	CENPBD1	-0.004	0.001	2.37e-05
7	57484272	cg07788167			Island	MIR3147	-0.009	0.002	2.38e-05
3	184107534	cg05308645	CHRD	3'UTR	S_Shelf	CHRD	-0.006	0.001	2.4e-05
7	155276169	cg12107018				CNPY1	-0.004	0.001	2.46e-05
17	7199204	cg25555460	YBX2	TSS1500	N_Shore	YBX2	-0.005	0.001	2.48e-05
18	5891602	cg12899381	TMEM200C	1stExon	Island	TMEM200C	-0.011	0.003	2.5e-05
20	29896479	cg11484348	DEFB116	TSS200		DEFB116	-0.009	0.002	2.52e-05
14	89029074	cg20862309	ZC3H14	TSS200	N_Shore	ZC3H14	-0.008	0.002	2.55e-05
2	39471182	cg27343456			Island	MAP4K3	0.009	0.002	2.55e-05
16	34209017	cg00106591			Island	UBE2MP1	-0.006	0.001	2.58e-05
16	34296108	cg20376009			Island	UBE2MP1	-0.008	0.002	2.66e-05
17	38209993	cg14592065	MED24	5'UTR	N_Shore	MED24	-0.007	0.002	2.73e-05
8	144808965	cg09380067	FAM83H	Body	Island	FAM83H	-0.009	0.002	2.74e-05
7	56551640	cg26733975			Island	DKFZp434L192	-0.01	0.002	2.75e-05
7	62514673	cg10734218			Island	ZNF733P	-0.008	0.002	2.76e-05
6	44254022	cg15023038	TCTE1	Body	Island	TCTE1	-0.007	0.002	2.81e-05
12	34755049	cg18047890				ALG10	-0.008	0.002	2.81e-05
16	2930069	cg05185364	FLYWCH2		N_Shelf	FLYWCH2	-0.007	0.002	2.82e-05
12	133404647	cg15172381	GOLGA3	5'UTR	N_Shore	GOLGA3	-0.008	0.002	2.84e-05
4	100432162	cg26647453	C4orf17	5'UTR		C4orf17	-0.01	0.002	2.84e-05
8	144359316	cg03496689	GLI4		N_Shore	GLI4	-0.008	0.002	2.86e-05
22	50616150	cg06357843	PANX2	Body	Island	PANX2	-0.014	0.003	2.91e-05
14	104834425	cg24136671				KIF26A	-0.008	0.002	2.91e-05
11	132951861	cg22629528	OPCML	Body	Island	OPCML	0.019	0.005	2.91e-05
12	108301630	cg21907093	LOC728739		S_Shelf	LOC728739	-0.008	0.002	2.92e-05
8	43132507	cg21877680			S_Shore	POTEA	-0.013	0.003	2.93e-05
12	122458940	cg10552903	BCL7A	TSS1500		BCL7A	-0.005	0.001	2.94e-05
15	83332087	cg20592391	AP3B2	Body		AP3B2	-0.004	0.001	2.97e-05
5	140528785	cg26866168	PCDHB6	TSS1500	N_Shelf	PCDHB6	-0.012	0.003	2.98e-05
1	32231019	cg00826603	BAI2	TSS1500	S_Shore	BAI2	-0.005	0.001	2.98e-05
10	37940493	cg14583127			Island	MTRNR2L7	-0.013	0.003	3.01e-05
20	29847402	cg25361651	DEFB115	Body		DEFB115	-0.011	0.003	3.05e-05
12	34511886	cg10963011				ALG10	-0.007	0.002	3.07e-05
10	79788600	cg13431682	POLR3A	Body	N_Shore	POLR3A	-0.009	0.002	3.08e-05
1	228653136	cg23239574	Histone3		S_Shore	Histone3	-0.011	0.003	3.1e-05
14	70038236	cg14912575	CCDC177	TSS1500	Island	CCDC177	-0.009	0.002	3.1e-05
12	133170342	cg16945633			S_Shore	FBRSL1	-0.01	0.002	3.11e-05
1	110305591	cg23957643	EPS8L3	5'UTR		EPS8L3	-0.006	0.002	3.14e-05
16	3016717	cg05630773	KREMEN2	Body	Island	KREMEN2	-0.008	0.002	3.17e-05
12	34480221	cg24034913				ALG10	-0.007	0.002	3.17e-05
11	69489380	cg03242344	ORAOV1	Body	N_Shore	ORAOV1	-0.008	0.002	3.23e-05
4	165878219	cg08992305	FAM218A	1stExon;5'UTR	Island	FAM218A	0.006	0.002	3.26e-05
12	34495086	cg04589828			Island	ALG10	-0.009	0.002	3.27e-05
16	34587120	cg03203197			Island	LINC01566	-0.013	0.003	3.31e-05
1	228243608	cg27441138	WNT3A	Body	N_Shelf	WNT3A	-0.007	0.002	3.43e-05
19	13941182	cg22153105	ZSWIM4	Body	Island	ZSWIM4	-0.002	0.001	3.46e-05
13	81229358	cg21482472			Island	SPRY2	0.012	0.003	3.47e-05
12	5020693	cg08832227	KCNA1	Body	Island	KCNA1	-0.01	0.003	3.48e-05
5	61028748	cg01781963	LOC100506526			LOC100506526	-0.008	0.002	3.49e-05
2	71503246	cg04659154	ZNF638		N_Shore	ZNF638	-0.007	0.002	3.5e-05
1	55505954	cg19249107	PCSK9	Body	Island	PCSK9	0.005	0.001	3.5e-05
2	97000924	cg03913456	NCAPH	TSS1500	N_Shore	NCAPH	-0.012	0.003	3.5e-05
4	3749503	cg06859969			S_Shore	ADRA2C	-0.002	0	3.55e-05
19	15121333	cg12695707	CCDC105	TSS1500	N_Shore	CCDC105	-0.008	0.002	3.56e-05
15	98648111	cg00481725				ARRDC4	0.014	0.003	3.56e-05
1	48176755	cg06320401			S_Shore	TRABD2B	-0.005	0.001	3.59e-05
12	14133129	cg16815991	GRIN2B	TSS200	N_Shore	GRIN2B	-0.004	0.001	3.6e-05
17	3906674	cg01798813	ZZEF1		N_Shore	ZZEF1	-0.004	0.001	3.61e-05
3	47398209	cg01232267			Island	KLHL18	-0.009	0.002	3.63e-05
19	45809725	cg27331471	CKM	3'UTR	S_Shelf	CKM	-0.009	0.002	3.71e-05
13	25670319	cg18474108	PABPC3	1stExon;5'UTR	Island	PABPC3	0.011	0.003	3.72e-05
21	10991482	cg18453969	TPTE	TSS1500	S_Shore	TPTE	-0.005	0.001	3.72e-05
6	169651645	cg19681793	THBS2	5'UTR	S_Shelf	THBS2	-0.005	0.001	3.73e-05
4	9783198	cg03045635	DRD5	TSS200	Island	DRD5	-0.003	0.001	3.75e-05
4	2575339	cg02389825				FAM193A	0.002	0.001	3.75e-05
12	111475238	cg01290565	CUX2	Body	Island	CUX2	-0.008	0.002	3.75e-05
12	4140935	cg02076624			Island	PARP11	-0.004	0.001	3.76e-05
1	4718573	cg22367872	AJAP1	Body	S_Shelf	AJAP1	-0.011	0.003	3.77e-05
13	115000211	cg04718414	CDC16	TSS200	Island	CDC16	-0.002	0.001	3.77e-05
7	56551007	cg15073666	LOC100240728		N_Shore	LOC100240728	-0.012	0.003	3.8e-05
16	1537775	cg03997502	PTX4	Body	Island	PTX4	-0.004	0.001	3.81e-05
6	108499426	cg19042287	NR2E1	Body	S_Shore	NR2E1	-0.009	0.002	3.86e-05
11	79147752	cg15310583	TENM4	5'UTR	N_Shore	TENM4	-0.007	0.002	3.87e-05
12	133463607	cg17387870	CHFR	Body	N_Shore	CHFR	-0.008	0.002	3.88e-05
1	227974541	cg00965168			Island	SNAP47	-0.01	0.002	3.91e-05
6	3770466	cg06869454				PXDC1	-0.008	0.002	3.91e-05
20	29844549	cg10305299	DEFB115	TSS1500		DEFB115	-0.007	0.002	3.92e-05
19	40006625	cg21342437	SELV	1stExon	Island	SELV	-0.002	0	3.96e-05
19	1789618	cg17771569	ATP8B3	Body	Island	ATP8B3	-0.011	0.003	3.98e-05
19	51415450	cg13793157	KLK4	TSS1500	N_Shore	KLK4	-0.009	0.002	4e-05
19	36195835	cg15474831			S_Shore	ZBTB32	-0.005	0.001	4e-05
16	29877776	cg06946850	CDIPT	Body	S_Shelf	CDIPT	-0.008	0.002	4.01e-05
17	21226533	cg02538829				MAP2K3	-0.007	0.002	4.04e-05
7	73153975	cg00966780	ABHD11	TSS1500	S_Shore	ABHD11	-0.005	0.001	4.05e-05
9	129453085	cg12697116	LMX1B	Body	Island	LMX1B	-0.006	0.001	4.09e-05
20	54824646	cg11188443	MC3R	1stExon	S_Shore	MC3R	-0.006	0.001	4.09e-05
17	3303148	cg06965839	OR1E1	TSS1500		OR1E1	-0.009	0.002	4.11e-05
12	34514461	cg19787556				ALG10	-0.013	0.003	4.15e-05
6	29593479	cg08027810	GABBR1	Body	N_Shore	GABBR1	0.009	0.002	4.16e-05
7	134330838	cg03332522	BPGM	TSS1500		BPGM	-0.006	0.002	4.18e-05
1	4718212	cg26599630	AJAP1	Body	S_Shore	AJAP1	-0.007	0.002	4.22e-05
11	57147511	cg11201837	PRG3	Body		PRG3	-0.005	0.001	4.25e-05
19	2555976	cg14907788	GNG7	5'UTR	Island	GNG7	-0.005	0.001	4.26e-05
16	34256776	cg08884611			Island	UBE2MP1	-0.007	0.002	4.26e-05
8	218468	cg03028061			S_Shore	ZNF596	-0.01	0.003	4.29e-05
11	2890454	cg08246619	KCNQ1DN	TSS1500	Island	KCNQ1DN	-0.01	0.003	4.33e-05
11	65586170	cg02230254	CFL1		S_Shore	CFL1	-0.011	0.003	4.36e-05
10	132239568	cg12495996				GLRX3	-0.005	0.001	4.44e-05
15	72610141	cg10976908	CELF6	Body	N_Shore	CELF6	-0.008	0.002	4.48e-05
5	134875554	cg04264925	NEUROG1		N_Shelf	NEUROG1	-0.007	0.002	4.49e-05
15	28343577	cg13963891	OCA2	5'UTR	N_Shore	OCA2	-0.007	0.002	4.5e-05
10	45719751	cg17554636			Island	ANKRD30BP3	-0.003	0.001	4.54e-05
3	126911844	cg24341311	C3orf56			C3orf56	-0.008	0.002	4.55e-05
5	63461930	cg10372047	RNF180	5'UTR	Island	RNF180	-0.002	0.001	4.57e-05
3	4509290	cg11108137	SUMF1	TSS1500	S_Shore	SUMF1	-0.009	0.002	4.58e-05
13	114814401	cg01289343	RASA3	Body	Island	RASA3	0.01	0.002	4.62e-05
16	75232227	cg07520163				CTRB2	-0.009	0.002	4.64e-05
12	34486991	cg06703900			N_Shore	ALG10	-0.007	0.002	4.78e-05
16	33935224	cg09165554			N_Shore	UBE2MP1	-0.007	0.002	4.79e-05
20	9491559	cg25294504	LAMP5		N_Shelf	LAMP5	-0.011	0.003	4.81e-05
4	1404607	cg08683831			S_Shore	CRIPAK	-0.008	0.002	4.82e-05
8	4853437	cg27255656	CSMD1	TSS1500	S_Shore	CSMD1	-0.01	0.003	4.88e-05
6	106433792	cg00614392			N_Shore	PRDM1	-0.004	0.001	4.92e-05
16	33948885	cg01268383				UBE2MP1	-0.017	0.004	4.96e-05
15	65715951	cg07617246	IGDCC4	TSS1500	S_Shore	IGDCC4	-0.006	0.001	5.02e-05
13	22058128	cg03163982			Island	MICU2	-0.003	0.001	5.02e-05
17	1811269	cg19197440			N_Shore	RPA1	-0.008	0.002	5.04e-05
11	2890457	cg13081704	KCNQ1DN	TSS1500	Island	KCNQ1DN	-0.008	0.002	5.06e-05
6	31914965	cg11419047	CFB	Body		CFB	-0.007	0.002	5.1e-05
12	2338399	cg20495738	CACNA1C	Body	N_Shore	CACNA1C	-0.013	0.003	5.23e-05
* FDR significant findings from robust linear regression model adjusted for maternal age, education, maternal smoking during pregnancy, parity, and batch. Results sorted by the chromosome and position of the CpG sites listed. Column headers: CHR: Chromosome; Mapped Gene: Mapped Gene: Gene symbol using the UCSC database and Snipper software, blank for Mapped Gene means that there is no gene +/- 5 …
