# Supplementary material for: The potential role of environmentally associated DNA methylation in childhood acute lymphoblastic leukaemia subtypes
Source: Int J Cancer. 2025 Jun 9;157(8):1600–12. doi: 10.1002/ijc.35506 (PMC12375842; doi:10.1002/ijc.35506)
Supplement: Supplementary file 3 — Table S3. KEGG pathway data for individual subtypes and comparison across subtypes. [file IJC-157-1600-s003.xlsx]

## Sheet: Contents
Contents
Table S3a. KEGG pathways which may be affected through altered DNA methylation in T-ALL.
Table S3b. KEGG pathways which may be affected through altered DNA methylation in KMT2A-r (MLL) ALL.
Table S3c. KEGG pathways which may be affected through altered DNA methylation in dic(9::20) ALL.
Table S3d. KEGG pathways which may be affected through altered DNA methylation in HEH ALL.
Table S3e. KEGG pathways which may be affected through altered DNA methylation in TCF3::PBX1 ALL.
Table S3f. KEGG pathways which may be affected through altered DNA methylation in ETV6::RUNX1 ALL.
Table S3g. KEGG pathways which may be affected through altered DNA methylation in BCR::ABL1 ALL.
Table S3h. KEGG pathways which may be affected through altered DNA methylation in iAMP21 ALL.
Table S3i. KEGG pathways which may be affected through altered DNA methylation in undefined ALL.
Table S3j. KEGG pathways which may be affected through altered DNA methylation in non-recurrent ALL.
Table S3k. Comparison of KEGG pathways altered in response to differential DNA methylation observed in different subtypes of childhood acute lymphoblastic leukaemia.

## Sheet: S3a_T-ALL
Table S3a. KEGG pathways which may be affected through altered DNA methylation in T-ALL. Pathways shown in bold are unique to subtype.
KEGG ID	KEGG Pathway description	Number of genes with altered methylation in KEGG Pathway	PValue	Genes altered on GO term (Entrez IDS)
hsa04020	Calcium signaling pathway	161	2.40813e-20	3082, 5021, 6870, 5026, 3363, 3362, 27006, 3361, 3360, 55283, 5260, 56413, 2668, 114, 115, 3356, 5137, 5533, 6865, 4842, 4843, 6869, 4846, 9630, 219931, 5153, 5154, 5155, 5156, 1909, 7852, 255231, 80228, 487, 887, 85366, 5027, 801, 8536, 8817, 6915, 26281, 4233, 491, 493, 1910, 773, 774, 2324, 136, 56034, 775, 776, 777, 2321, 8822, 816, 817, 6263, 6262, 5330, 3791, 4485, 5333, 6543, 2066, 1131, 2…
hsa04080	Neuroactive ligand-receptor interaction	219	4.64204e-19	5020, 7200, 5021, 5026, 2550, 51083, 56413, 116, 117, 5031, 5032, 53829, 1909, 1908, 2562, 2561, 2560, 2559, 2558, 113091, 2557, 2797, 2555, 2554, 5027, 4852, 1906, 5028, 5029, 1902, 6915, 130576, 6013, 130574, 2693, 1241, 2570, 2690, 1910, 134, 2567, 84109, 2566, 136, 2565, 2563, 4985, 4986, 4987, 4988, 10874, 5173, 5179, 66004, 1131, 1129, 10888, 5729, 1128, 146, 147, 148, 2696, 7349, 6019, 706…
hsa04360	Axon guidance	119	7.05775e-14	91653, 56896, 84448, 6469, 5533, 998, 54910, 9353, 7852, 2045, 2044, 2043, 2042, 54361, 22885, 6237, 84552, 9901, 7220, 7222, 7223, 4233, 7225, 3265, 6092, 64218, 6091, 2051, 2050, 22854, 55740, 2049, 2048, 1630, 655, 2047, 57522, 2046, 658, 6405, 659, 816, 8829, 10512, 817, 285220, 64221, 7474, 64101, 6387, 5058, 59277, 223117, 5293, 56963, 4917, 56288, 4756, 7869, 5727, 9423, 4773, 23365, 1020,…
hsa04015	Rap1 signaling pathway	131	6.32997e-13	9223, 3082, 9863, 26037, 27006, 23566, 3480, 111, 112, 114, 115, 998, 83593, 999, 5898, 11069, 10411, 7057, 5154, 5155, 5156, 801, 6237, 889, 5028, 51378, 3643, 84552, 8817, 1902, 26281, 6494, 9002, 4233, 3265, 57121, 55740, 10636, 2324, 136, 56034, 2321, 8822, 9771, 5330, 6300, 3791, 7074, 5293, 56288, 10000, 5600, 5603, 5604, 5606, 5582, 4254, 5587, 4804, 673, 1499, 3674, 5578, 5217, 2904, 2903…
hsa05200	Pathways in cancer	274	2.6149e-11	3082, 23604, 64399, 11186, 2793, 2791, 4292, 595, 111, 112, 2788, 114, 2786, 284217, 115, 2785, 238, 51764, 6469, 83593, 4843, 2308, 3091, 5154, 5155, 5156, 1909, 54361, 4851, 801, 1906, 4854, 4855, 1902, 6256, 6258, 8312, 6257, 8313, 1910, 2324, 2322, 51426, 816, 817, 8321, 7473, 8322, 7472, 7475, 7474, 4087, 8325, 7477, 4088, 8326, 6387, 7476, 8324, 1495, 7471, 5293, 2335, 1488, 1487, 5602, 693…
hsa05226	Gastric cancer	95	2.39119e-10	3082, 7484, 7483, 7048, 122011, 27006, 7480, 7042, 7482, 7481, 4292, 595, 673, 83439, 80326, 1499, 1496, 10297, 6469, 999, 399694, 25759, 4583, 7015, 29119, 1030, 54361, 3728, 1027, 2475, 53358, 10023, 8817, 1869, 26281, 6256, 5243, 9965, 4233, 6258, 8312, 6257, 8313, 2254, 3265, 2253, 2250, 8074, 5915, 10912, 51384, 2249, 2248, 1950, 2247, 898, 7855, 8503, 8822, 51426, 1956, 26291, 8321, 7473, 4…
hsa05205	Proteoglycans in cancer	121	8.45471e-10	3082, 3481, 7042, 3480, 595, 3236, 6469, 998, 5777, 117581, 3091, 7057, 7291, 54361, 2317, 7448, 6237, 2318, 4233, 6774, 3265, 1634, 51384, 54776, 7855, 60495, 816, 817, 7473, 8321, 7472, 8322, 6383, 7475, 7474, 7078, 6385, 4087, 7477, 8325, 6300, 3791, 7476, 8326, 5058, 8324, 2066, 2065, 2064, 7471, 6382, 7074, 5293, 3549, 2335, 3709, 10000, 5566, 5600, 11211, 5603, 5604, 5727, 7484, 7483, 5582,…
hsa04512	ECM-receptor interaction	61	6.0115e-09	158326, 3680, 3913, 3915, 284217, 3918, 1299, 1298, 3674, 3910, 3679, 3911, 3912, 22801, 7450, 7057, 3690, 3691, 7058, 3693, 3371, 255743, 960, 961, 1101, 7448, 3685, 341640, 375790, 3688, 7143, 7148, 1286, 1285, 1284, 7060, 1282, 1280, 3339, 80144, 1311, 10319, 1278, 1277, 3696, 22987, 6385, 9899, 3672, 1297, 1293, 1292, 6382, 2812, 2811, 2335, 3908, 3909, 8516, 5649, 2814
hsa05032	Morphine addiction	62	1.23464e-08	5141, 5142, 5582, 5143, 5144, 3760, 2793, 2550, 2791, 111, 2788, 112, 2786, 114, 2785, 115, 5137, 51764, 5138, 5578, 5139, 140679, 1812, 5151, 5153, 2562, 2561, 2560, 2559, 55970, 2558, 2557, 2555, 2554, 3762, 3763, 3765, 409, 196883, 9568, 2771, 2770, 2570, 134, 773, 2567, 774, 2566, 2565, 2563, 4988, 5136, 27115, 2778, 10846, 2775, 5566, 107, 10681, 108, 109, 50940
hsa04151	PI3K-Akt signaling pathway	185	1.92451e-08	9223, 3082, 9586, 9863, 2793, 9180, 2791, 27006, 23566, 3481, 4170, 3480, 3913, 10018, 595, 3915, 2788, 253314, 146850, 2786, 284217, 3918, 2785, 1299, 1298, 51764, 2309, 5934, 3910, 3911, 1978, 4846, 3912, 1977, 22801, 7450, 7057, 5154, 5155, 5156, 7058, 3371, 9470, 55970, 118788, 1101, 7448, 51378, 3643, 8817, 1902, 26281, 6256, 5563, 4233, 2056, 3265, 57121, 7060, 2690, 894, 2324, 56034, 4908,…
hsa05224	Breast cancer	89	3.58605e-08	7484, 7483, 1021, 122011, 27006, 7480, 3480, 7482, 7481, 595, 673, 83439, 675, 80326, 1499, 10297, 399694, 3714, 25759, 54361, 54567, 23493, 2475, 4851, 53358, 10023, 4854, 8817, 4855, 1869, 26281, 5241, 9965, 8312, 8313, 2254, 28514, 2099, 3265, 2253, 2250, 8074, 10912, 51384, 2249, 2248, 2324, 1950, 2247, 23462, 7855, 8503, 8822, 51426, 1956, 26291, 8321, 26508, 7473, 4040, 8322, 7472, 89780, 4…
hsa05165	Human papillomavirus infection	173	5.80944e-08	9223, 9586, 5663, 390992, 122011, 3913, 595, 3915, 284217, 3918, 387332, 1299, 1298, 3993, 84441, 998, 1739, 5934, 3910, 2308, 3911, 155066, 1978, 3912, 22801, 7450, 9114, 7057, 7058, 3134, 3133, 54361, 3371, 1740, 1101, 525, 7448, 4851, 526, 527, 528, 84552, 4854, 4855, 1869, 7187, 8312, 8313, 3265, 7060, 23545, 51382, 51384, 894, 55502, 896, 535, 3135, 898, 7855, 6009, 9519, 7473, 8321, 50617, …
hsa04024	cAMP signaling pathway	123	7.27756e-08	9586, 5141, 5020, 5142, 5021, 5143, 5144, 6751, 64399, 6750, 6752, 2550, 3362, 3360, 111, 112, 114, 115, 116, 117, 5139, 11069, 10411, 1909, 1908, 482, 486, 487, 801, 10021, 6237, 1906, 4852, 84152, 1080, 5443, 2693, 491, 493, 134, 775, 776, 816, 817, 6262, 6662, 4881, 5058, 7074, 5293, 1129, 2735, 1128, 268, 2696, 84699, 10000, 5566, 5602, 5604, 2737, 5727, 4772, 1261, 153, 154, 673, 1258, 2740,…
hsa04390	Hippo signaling pathway	93	7.44582e-08	7484, 7483, 7048, 7004, 7003, 166824, 11186, 286204, 392255, 7005, 126374, 7480, 7161, 7042, 85409, 7482, 6591, 7481, 595, 83439, 151449, 80326, 1499, 1454, 1453, 1496, 23286, 3993, 10297, 999, 1739, 10413, 8463, 7532, 29119, 26524, 54361, 9231, 5590, 85407, 23291, 1740, 84552, 3689, 5520, 8994, 8312, 5521, 8313, 353500, 650, 122786, 51384, 652, 894, 653, 896, 654, 655, 656, 657, 7855, 8945, 658,…
hsa04510	Focal adhesion	113	1.29503e-07	3082, 3480, 3913, 595, 3915, 29780, 284217, 3918, 1299, 1298, 998, 399694, 3910, 3911, 3912, 22801, 7450, 25759, 7057, 5154, 5155, 5156, 7058, 3371, 2317, 1101, 7448, 85366, 2318, 4233, 3265, 7060, 8395, 894, 2324, 56034, 54776, 896, 55742, 2321, 3791, 3672, 5058, 2064, 5293, 2335, 23396, 10000, 824, 5602, 5604, 4638, 5582, 3680, 673, 1499, 3674, 5578, 3679, 3690, 3691, 3693, 7410, 80310, 5906, 3…
hsa04934	Cushing syndrome	91	1.85091e-07	7484, 9586, 7483, 1583, 1021, 7480, 7482, 196, 7481, 595, 111, 673, 83439, 112, 80326, 1499, 114, 115, 10297, 3710, 5151, 90993, 64764, 1395, 1394, 1030, 54361, 1392, 1029, 5906, 1027, 57552, 1388, 1584, 148327, 51655, 1869, 196883, 2516, 5087, 5443, 8312, 8313, 2771, 2770, 2767, 3739, 51384, 775, 776, 898, 7855, 3776, 3777, 816, 1956, 817, 8321, 7473, 8322, 7472, 89780, 7475, 7474, 5330, 8325, 7…
hsa05217	Basal cell carcinoma	45	2.2117e-07	7484, 7483, 64399, 8312, 8313, 7480, 7482, 7481, 650, 6608, 10912, 83439, 51384, 652, 80326, 1499, 51684, 6469, 7855, 10297, 51426, 8321, 7473, 8322, 7472, 89780, 7475, 7474, 374654, 8325, 7477, 8326, 7476, 8324, 54361, 581, 7471, 2735, 81029, 2535, 11211, 6934, 2737, 5727, 2736
hsa04724	Glutamatergic synapse	71	2.24806e-07	5582, 3760, 2793, 2791, 2900, 27165, 111, 2788, 112, 2786, 114, 2785, 115, 5533, 51764, 8605, 5578, 5337, 2906, 2905, 3710, 2904, 6506, 2903, 6505, 2902, 2901, 6507, 57030, 2911, 55970, 116443, 2918, 2917, 2916, 2915, 2914, 2913, 54407, 196883, 7220, 2771, 2891, 2770, 2890, 57084, 283748, 773, 775, 776, 10991, 9454, 9455, 5330, 9456, 246213, 22941, 2899, 2778, 2898, 2897, 2776, 2775, 3709, 2893, …
hsa04928	Parathyroid hormone synthesis, secretion and action	67	2.36322e-07	9586, 5141, 5142, 5582, 5143, 5144, 111, 673, 112, 114, 115, 632, 9935, 4323, 5578, 4324, 10893, 5337, 4325, 4326, 3710, 4208, 4209, 90993, 64764, 1594, 1591, 1388, 148327, 846, 5744, 5745, 50964, 409, 196883, 9365, 6256, 7421, 9247, 6258, 6257, 2771, 2770, 8074, 2767, 1958, 1956, 4040, 4041, 64386, 5330, 8600, 5894, 4322, 2260, 10568, 2778, 860, 2776, 3709, 84699, 5566, 107, 108, 109, 11214, 5604
hsa04550	Signaling pathways regulating pluripotency of stem cells	85	2.36473e-07	7484, 9421, 7483, 4211, 130399, 7480, 3480, 7482, 4093, 7481, 80326, 1499, 2103, 10297, 92, 93, 5978, 10336, 9314, 3572, 3175, 54361, 4617, 3400, 3720, 1749, 64211, 8312, 6774, 8313, 3265, 5080, 10637, 51384, 652, 6929, 2247, 657, 7855, 658, 659, 8503, 3976, 3977, 6926, 8321, 7473, 8322, 7472, 89780, 7475, 7474, 4087, 8325, 6300, 7477, 3670, 4088, 8326, 5013, 7476, 5894, 8324, 4762, 2264, 3231, 2…
hsa04727	GABAergic synapse	58	4.00248e-07	5582, 2793, 2550, 2791, 57468, 27165, 111, 2788, 112, 2786, 114, 2785, 115, 51764, 5578, 140679, 18, 2562, 2561, 2560, 2559, 55970, 2558, 2557, 2555, 2554, 3763, 6714, 54407, 196883, 9001, 9568, 2771, 2572, 2770, 2571, 2570, 773, 2567, 774, 2566, 2565, 775, 776, 2563, 10991, 6529, 6540, 66008, 23710, 2775, 5566, 107, 10681, 108, 109, 6539, 6538
hsa04310	Wnt signaling pathway	97	4.45104e-07	5663, 122011, 1460, 144165, 85409, 595, 343637, 1454, 27123, 5533, 79816, 64321, 11197, 6885, 81839, 166336, 54361, 85407, 164284, 23291, 1501, 10023, 50964, 8312, 8313, 51384, 894, 896, 27101, 8549, 7855, 8945, 816, 817, 7473, 8321, 7472, 8322, 7475, 7474, 5176, 5330, 7477, 8325, 4088, 7476, 8326, 6423, 6422, 8324, 7471, 1488, 4919, 1487, 5566, 11211, 5602, 6934, 7484, 7483, 5582, 7089, 4772, 47…
hsa04010	MAPK signaling pathway	153	5.2078e-07	3082, 6196, 4296, 7048, 27006, 3481, 7042, 3480, 9064, 1850, 5533, 998, 4208, 5154, 5155, 5156, 6885, 9479, 2317, 3925, 55970, 6237, 51378, 3643, 8817, 4217, 409, 26281, 27092, 2318, 929, 4233, 3265, 23542, 84867, 283748, 10912, 773, 774, 2324, 56034, 775, 4908, 776, 2322, 4909, 777, 2321, 8822, 9254, 6300, 3791, 5971, 5058, 3552, 2066, 2065, 2064, 9252, 781, 4914, 4915, 3306, 783, 3305, 785, 330…
hsa04916	Melanogenesis	63	1.11352e-06	7484, 7483, 5582, 4254, 7480, 7482, 7481, 111, 83439, 112, 80326, 1499, 114, 115, 5578, 7299, 90993, 64764, 54361, 1387, 148327, 801, 1906, 196883, 5443, 4157, 2771, 3265, 2770, 1910, 51384, 7855, 816, 817, 8321, 7473, 8322, 7472, 89780, 7475, 7474, 5330, 8325, 7477, 4286, 8326, 7476, 5894, 8324, 7471, 2778, 81029, 2535, 2776, 2775, 84699, 5566, 107, 108, 109, 11211, 6934, 5604
hsa05412	Arrhythmogenic right ventricular cardiomyopathy	51	1.11801e-06	88, 89, 3680, 59283, 59285, 59284, 83439, 1499, 284217, 1496, 6546, 3674, 6547, 3679, 22801, 3690, 3691, 6443, 3693, 93589, 6444, 29119, 3728, 487, 3685, 1829, 3688, 1824, 27092, 1832, 775, 1674, 776, 3696, 5318, 6262, 9254, 4000, 3672, 6543, 1495, 781, 783, 785, 55799, 2697, 3908, 8516, 6934, 10369, 10368
hsa04713	Circadian entrainment	61	1.14671e-06	5582, 3760, 2793, 2791, 111, 2788, 112, 2786, 114, 2785, 115, 116, 117, 51764, 5578, 2906, 4842, 2905, 3710, 2904, 2903, 2902, 5592, 8864, 8863, 55970, 3762, 801, 3763, 55811, 3765, 51655, 196883, 2771, 2891, 2770, 2890, 775, 776, 4543, 4544, 816, 817, 6263, 6262, 5330, 9252, 6261, 2977, 2778, 2776, 2775, 2893, 5566, 8912, 107, 10681, 8913, 108, 109, 8911
hsa05033	Nicotine addiction	31	1.76955e-06	2891, 2890, 1141, 2570, 57084, 1139, 773, 2567, 1137, 774, 2566, 2565, 2563, 2906, 140679, 2905, 2904, 2903, 2902, 2562, 246213, 2561, 2560, 57030, 2559, 2558, 2557, 116443, 2555, 2554, 2893
hsa04950	Maturity onset diabetes of the young	22	9.02236e-06	3170, 5078, 4760, 3651, 3110, 2494, 3175, 3087, 5080, 389692, 3172, 3171, 222546, 6928, 168620, 6927, 2645, 5313, 50674, 6514, 4821, 4825
hsa04014	Ras signaling pathway	122	9.74281e-06	3082, 11186, 2793, 57186, 3363, 2791, 27006, 3481, 9462, 3480, 81579, 2788, 2786, 2785, 253959, 51764, 998, 83593, 5898, 399694, 25759, 5154, 5155, 5156, 64600, 55970, 801, 6237, 51378, 3643, 8817, 26281, 8831, 4233, 3265, 283748, 2324, 56034, 4908, 2322, 4909, 2321, 8822, 9771, 3791, 5058, 7074, 5293, 4914, 4915, 10000, 283455, 5566, 8437, 5602, 10125, 5604, 5582, 4254, 4804, 57148, 8605, 5578, …
hsa04725	Cholinergic synapse	66	1.40915e-05	9586, 5582, 3760, 3761, 2793, 1143, 2791, 1141, 3759, 111, 1139, 2788, 112, 146850, 1137, 2786, 1136, 114, 2785, 115, 51764, 5578, 3710, 90993, 64764, 55970, 1103, 148327, 3763, 60482, 3768, 196883, 6572, 2771, 3265, 2770, 56479, 2767, 773, 774, 775, 776, 8503, 816, 817, 5330, 1131, 9132, 5293, 1129, 1128, 2776, 2775, 3709, 84699, 10000, 5566, 3784, 107, 10681, 3785, 108, 3786, 109, 5604, 43
hsa04911	Insulin secretion	53	1.49954e-05	9586, 5582, 27445, 111, 112, 114, 115, 2740, 116, 54795, 117, 5578, 11069, 3710, 90993, 64764, 3651, 482, 486, 1388, 885, 148327, 6513, 6833, 6514, 27094, 196883, 3780, 3781, 3782, 3783, 2767, 2645, 775, 27345, 776, 816, 3778, 817, 6804, 6262, 5330, 9699, 1131, 2778, 2776, 84699, 10242, 5566, 107, 108, 109, 6616
hsa04514	Cell adhesion molecules	86	1.8851e-05	644672, 3680, 4099, 100506658, 23562, 1462, 3122, 22871, 8174, 3119, 3115, 57863, 3113, 999, 6900, 958, 137075, 9672, 5792, 90952, 3134, 3133, 94030, 9071, 1272, 9076, 84628, 9074, 83700, 26047, 57555, 965, 3685, 923, 4897, 5789, 3688, 925, 3689, 926, 23308, 23705, 9369, 58494, 3385, 3383, 22854, 57689, 29126, 9080, 3135, 5797, 3696, 8506, 84189, 26050, 80381, 9378, 6383, 5010, 6385, 64101, 9379,…
hsa04261	Adrenergic signaling in cardiomyocytes	82	3.32973e-05	9586, 7169, 7168, 59283, 59285, 59284, 153, 154, 111, 112, 146850, 114, 115, 6546, 5578, 6548, 3753, 11069, 6547, 10411, 90993, 6324, 64764, 93589, 7137, 7170, 482, 1390, 486, 487, 1388, 148327, 801, 5502, 27092, 196883, 6331, 6330, 5520, 5521, 2771, 2770, 491, 493, 775, 776, 70, 7139, 4625, 816, 817, 6262, 9254, 5330, 6300, 6543, 9252, 185, 781, 2778, 783, 146, 2776, 785, 147, 55799, 148, 84699,…
hsa04340	Hedgehog signaling pathway	37	4.91649e-05	8452, 64399, 91653, 4036, 23288, 122011, 339745, 1954, 6608, 595, 1456, 894, 1454, 1453, 51684, 57467, 6469, 8945, 8405, 11127, 50937, 374654, 132884, 2121, 57154, 23432, 3549, 2735, 23291, 5566, 2619, 57758, 409, 50846, 2737, 5727, 2736
hsa05414	Dilated cardiomyopathy	56	7.37401e-05	3680, 7169, 7168, 59283, 7042, 59285, 59284, 153, 111, 112, 114, 284217, 115, 6546, 3674, 6547, 3679, 22801, 3690, 3691, 6443, 3693, 93589, 6444, 7137, 7170, 487, 3685, 3688, 27092, 196883, 775, 1674, 776, 3696, 70, 7139, 4625, 6262, 9254, 4000, 3672, 6543, 781, 2778, 783, 785, 55799, 3908, 5566, 8516, 107, 108, 109, 10369, 10368
hsa05030	Cocaine addiction	33	8.19389e-05	6571, 9586, 4790, 6531, 8851, 2771, 2891, 2770, 1020, 111, 2906, 2905, 2904, 2903, 1813, 2902, 1812, 5173, 7054, 8787, 90993, 64764, 2778, 26086, 116443, 1388, 84699, 148327, 2354, 5566, 627, 2913, 84152
hsa04540	Gap junction	52	8.88361e-05	5582, 7082, 7280, 153, 111, 112, 203068, 114, 115, 3356, 1453, 5578, 3710, 1813, 1812, 5592, 51807, 5154, 10381, 5155, 5156, 5598, 2911, 80310, 2915, 6714, 1902, 196883, 2771, 3265, 2770, 84617, 57369, 2767, 1950, 56034, 347733, 1956, 5330, 5894, 2977, 2778, 2776, 983, 2697, 3709, 5566, 107, 108, 109, 347688, 5604
hsa04721	Synaptic vesicle cycle	47	0.000109291	6571, 22999, 6572, 6531, 6530, 6532, 245973, 23025, 339302, 23545, 57084, 26052, 51382, 773, 774, 10815, 10814, 535, 10497, 140679, 10312, 6506, 1759, 6505, 155066, 6529, 6804, 6507, 50617, 9114, 6540, 112755, 594855, 246213, 161, 9152, 57030, 1785, 525, 6534, 526, 527, 528, 6539, 6616, 6857, 6538
hsa04728	Dopaminergic synapse	72	0.000117735	9586, 5582, 3760, 2793, 2791, 111, 2788, 2786, 2785, 5533, 51764, 5578, 1816, 50632, 3798, 3710, 1815, 3799, 2904, 1814, 2903, 1813, 1812, 7054, 90993, 64764, 55970, 220074, 1388, 148327, 3762, 801, 3763, 406, 3765, 409, 3800, 84152, 6571, 6531, 5520, 5521, 2771, 2891, 2770, 2890, 773, 774, 1312, 775, 776, 816, 817, 5330, 6300, 2778, 2776, 2775, 2774, 3709, 2893, 84699, 10000, 5522, 5566, 5523, 1…
hsa04810	Regulation of actin cytoskeleton	110	0.000128099	57180, 10095, 27006, 998, 22801, 5154, 5155, 5156, 4342, 7852, 55970, 85366, 6237, 5305, 3645, 8817, 1902, 10787, 26281, 3265, 57121, 8395, 55740, 4629, 56034, 54776, 8822, 79837, 4627, 6387, 3672, 5058, 221178, 1131, 28964, 7074, 5293, 1129, 79784, 1128, 2335, 23396, 5604, 4638, 3680, 3682, 23365, 26999, 10458, 673, 54434, 10297, 3674, 6548, 5217, 3679, 345456, 3690, 3691, 3693, 7410, 80310, 549…
hsa04371	Apelin signaling pathway	75	0.000131912	5581, 440738, 2793, 2791, 100271849, 595, 111, 2788, 112, 146850, 2786, 114, 2785, 115, 10891, 6546, 51764, 999, 6548, 4842, 6547, 4843, 3710, 4846, 4208, 4209, 59, 55970, 53632, 84557, 2475, 5346, 85366, 801, 6237, 55811, 4854, 196883, 643246, 5563, 5565, 2771, 3265, 2770, 22808, 9759, 51422, 1958, 6263, 6262, 5054, 5330, 4087, 4088, 5894, 6543, 182, 1490, 7350, 185, 6261, 187, 2776, 3709, 10000…
hsa04022	cGMP-PKG signaling pathway	87	0.000181976	9586, 5581, 4772, 4773, 8654, 150, 151, 152, 100271849, 153, 154, 155, 111, 112, 146850, 1258, 114, 115, 6546, 5533, 5138, 5139, 6547, 3710, 4846, 4208, 2626, 10335, 4209, 5592, 8660, 90993, 1909, 64764, 482, 486, 487, 1388, 148327, 85366, 801, 3764, 3643, 27094, 196883, 9569, 7225, 2771, 2770, 291, 491, 493, 1910, 2767, 134, 775, 27345, 776, 6722, 10398, 5997, 4985, 7416, 4625, 3778, 5330, 4880,…
hsa04926	Relaxin signaling pathway	70	0.000182544	9586, 7048, 2793, 2791, 111, 2788, 112, 2786, 114, 2785, 115, 51289, 51764, 5578, 4842, 399694, 4843, 4846, 25759, 59, 90993, 64764, 5590, 55970, 1388, 148327, 1906, 53358, 409, 6714, 196883, 4790, 7422, 6013, 7424, 1286, 2771, 1285, 3265, 2770, 1284, 1282, 1910, 1278, 1277, 8503, 1956, 5330, 4087, 6300, 6464, 5894, 4322, 5293, 2778, 2775, 84699, 10000, 5566, 107, 10681, 4313, 5600, 108, 109, 601…
hsa04270	Vascular smooth muscle contraction	71	0.000412671	5580, 5581, 5582, 5583, 23365, 551, 111, 673, 552, 81579, 112, 553, 796, 114, 797, 115, 8605, 5578, 3710, 10335, 5592, 59, 1909, 1908, 64600, 94274, 800, 79924, 85366, 801, 50487, 1906, 10266, 10268, 27094, 10267, 196883, 4629, 2767, 283748, 136, 54776, 775, 27345, 776, 10398, 72, 3778, 4627, 5330, 4880, 4881, 5894, 185, 2977, 79784, 2778, 146, 2776, 147, 148, 3709, 10242, 5566, 107, 108, 109, 56…
hsa05410	Hypertrophic cardiomyopathy	51	0.00042689	3680, 7169, 7168, 59283, 7042, 59285, 59284, 284217, 6546, 3674, 6547, 3679, 22801, 3690, 3691, 6443, 3693, 93589, 6444, 7137, 7170, 487, 53632, 3685, 1906, 3688, 27092, 5563, 5565, 775, 1674, 776, 3696, 70, 51422, 7139, 4625, 1636, 6262, 9254, 4000, 3672, 6543, 781, 783, 785, 55799, 3908, 8516, 10369, 10368
hsa04072	Phospholipase D signaling pathway	77	0.000471396	9267, 9265, 9266, 4254, 23566, 551, 111, 552, 112, 146850, 553, 114, 115, 56894, 56895, 8527, 8605, 5578, 5336, 5898, 11069, 8525, 5337, 399694, 10411, 5737, 25759, 5154, 5155, 5156, 2911, 80310, 1785, 2475, 6237, 2918, 3643, 2917, 53358, 2916, 2915, 2914, 1902, 2913, 196883, 3265, 57121, 8395, 9162, 26052, 283748, 1950, 56034, 22808, 8503, 6009, 1759, 1956, 10555, 5330, 6464, 5894, 2185, 9170, 1…
hsa04933	AGE-RAGE signaling pathway in diabetic complications	55	0.000654409	50507, 5580, 5581, 7048, 4772, 2152, 7042, 595, 3553, 998, 5578, 6347, 5336, 836, 2308, 4846, 7056, 5590, 1027, 1906, 4790, 7422, 7424, 6774, 1286, 1285, 3265, 1284, 1282, 3383, 1278, 1277, 8503, 1958, 5879, 5054, 5330, 4087, 6300, 4088, 113026, 5333, 3552, 185, 581, 5293, 51196, 2335, 10000, 4313, 5600, 6776, 1729, 5602, 5603
hsa05218	Melanoma	42	0.00070117	3082, 9965, 4233, 2254, 3265, 2253, 1021, 27006, 2250, 3480, 8074, 595, 2249, 10912, 673, 2248, 2247, 1950, 56034, 999, 8822, 8503, 51426, 1956, 26291, 5154, 5155, 4286, 5156, 5894, 2260, 581, 5293, 1029, 80310, 2255, 10000, 8817, 1869, 5604, 26281, 5925
hsa01521	EGFR tyrosine kinase inhibitor resistance	45	0.000861663	9542, 3082, 5582, 7422, 4233, 6774, 3265, 3084, 3480, 10018, 673, 253314, 2247, 1950, 56034, 558, 5578, 5336, 8503, 399694, 2309, 1956, 1978, 1977, 25759, 5154, 3791, 5155, 6464, 5156, 5894, 2065, 2263, 2064, 2261, 3570, 581, 9470, 5293, 80310, 2475, 10000, 53358, 5604, 6714
hsa04726	Serotonergic synapse	61	0.00107902	260293, 5582, 3760, 2793, 3363, 2791, 3362, 3361, 3360, 351, 111, 673, 2788, 2786, 2785, 3356, 121278, 3751, 51764, 8605, 5578, 836, 3710, 10411, 285242, 2562, 2561, 2560, 240, 242, 55970, 246, 247, 3762, 3763, 5743, 3765, 6571, 7220, 3781, 6532, 2771, 3265, 2770, 283748, 773, 774, 775, 776, 5330, 5894, 3354, 3351, 3350, 2778, 2776, 2775, 3709, 5566, 10681, 5604
hsa04927	Cortisol synthesis and secretion	38	0.00126982	9586, 5087, 5443, 1583, 2767, 111, 3739, 112, 114, 775, 115, 776, 3776, 3710, 3777, 5151, 5330, 90993, 64764, 185, 2778, 2776, 3949, 57552, 1388, 3709, 84699, 148327, 1584, 8912, 107, 5566, 8913, 108, 109, 8911, 196883, 2516
hsa04929	GnRH secretion	37	0.00195807	7220, 5582, 3780, 9568, 3781, 7223, 3782, 3760, 3783, 3265, 2550, 2767, 775, 610, 776, 3972, 5578, 8503, 3710, 5330, 348980, 5894, 5293, 57657, 2776, 2797, 3709, 84634, 8912, 10000, 3762, 8913, 3763, 8911, 3765, 409, 5604
hsa04921	Oxytocin signaling pathway	77	0.00202681	5020, 5021, 5582, 4772, 3760, 4773, 3761, 59283, 59285, 59284, 3759, 595, 111, 112, 146850, 114, 115, 5533, 8605, 5578, 3710, 4846, 4208, 93589, 5598, 53632, 3762, 85366, 801, 3763, 5743, 8536, 3765, 6714, 3768, 27092, 196883, 5563, 5565, 2771, 3265, 2770, 283748, 54776, 775, 776, 51422, 10398, 5997, 816, 1956, 817, 6263, 6262, 9254, 5330, 4881, 5894, 57172, 6261, 781, 2977, 2778, 783, 2776, 785,…
hsa04392	Hippo signaling pathway - multiple species	20	0.0022213	8463, 25937, 7004, 7003, 5058, 8642, 8994, 166824, 11186, 7005, 26524, 126374, 9770, 83937, 122786, 54798, 1454, 79633, 23286, 10413
hsa04923	Regulation of lipolysis in adipocytes	33	0.00243405	2771, 2770, 153, 154, 155, 111, 134, 112, 114, 115, 57104, 4886, 5733, 8503, 11145, 11343, 7253, 5592, 8660, 4881, 5293, 2778, 51099, 10000, 5346, 107, 5566, 108, 5743, 4852, 109, 3643, 196883
hsa04930	Type II diabetes mellitus	28	0.00310102	5580, 5581, 122809, 3101, 9021, 2645, 773, 774, 775, 776, 777, 5313, 8503, 8660, 3651, 3099, 3098, 389692, 5590, 5293, 2475, 8835, 8913, 3643, 5602, 6833, 6514, 6517
hsa05223	Non-small cell lung cancer	40	0.00326979	3082, 5582, 6256, 4233, 6258, 11186, 6257, 6774, 3265, 1021, 2272, 5915, 595, 10912, 673, 1950, 238, 83593, 5578, 5336, 8503, 6789, 3798, 3799, 2309, 51426, 5979, 1956, 5894, 27436, 2064, 581, 5293, 1029, 10000, 6776, 1869, 3800, 5604, 5925
hsa05225	Hepatocellular carcinoma	82	0.00334914	3082, 7484, 7483, 5582, 7048, 6598, 1021, 122011, 7480, 3481, 7042, 3480, 7482, 7481, 595, 673, 83439, 80326, 1499, 10297, 5578, 5336, 399694, 2948, 2947, 7296, 25759, 4780, 7015, 54361, 1029, 2952, 2475, 4257, 51412, 119391, 4259, 53358, 10023, 10587, 1869, 8110, 4233, 8312, 8313, 8193, 3265, 10912, 51384, 7855, 8503, 6605, 51426, 1956, 8321, 7473, 4040, 8322, 7472, 89780, 4041, 7475, 7474, 4087…
hsa04520	Adherens junction	39	0.00481016	7048, 4233, 7082, 1460, 3480, 6591, 10458, 10810, 83439, 1499, 1496, 5797, 998, 999, 7414, 5777, 4008, 52, 5879, 1956, 5792, 4088, 5795, 6885, 10580, 1495, 29119, 2241, 2064, 2260, 56288, 1387, 5787, 8976, 3643, 6934, 6615, 6714, 87
hsa04924	Renin secretion	38	0.00514417	2771, 2770, 153, 154, 3759, 155, 111, 134, 112, 775, 1179, 776, 358, 116, 117, 5137, 5533, 5732, 5139, 3710, 3778, 1636, 5153, 5330, 4881, 1909, 5136, 5972, 1908, 185, 2977, 2778, 2776, 3709, 5566, 801, 1906, 1508
hsa05202	Transcriptional misregulation in cancer	91	0.00670942	7048, 4211, 2078, 3486, 8091, 3087, 3480, 4291, 4804, 79058, 85414, 4005, 958, 5218, 2308, 4208, 8861, 51804, 5154, 5077, 8864, 5079, 2120, 7490, 2119, 3207, 30012, 2118, 3206, 3728, 64919, 1027, 3205, 2313, 3248, 2115, 5468, 4613, 8938, 5747, 7849, 929, 6692, 4790, 5087, 6495, 6256, 4353, 64332, 4233, 7468, 6258, 6257, 3020, 5081, 1437, 1436, 10912, 51384, 6929, 894, 2322, 171558, 2321, 1991, 66…
hsa05146	Amoebiasis	52	0.00750404	909, 5582, 7042, 3913, 3915, 284217, 3918, 3553, 910, 5578, 836, 4843, 3910, 3911, 3912, 5272, 9630, 7099, 4583, 7097, 5269, 2919, 3689, 5747, 929, 4790, 1286, 1285, 1284, 1282, 1437, 2767, 2920, 10319, 1278, 1277, 7414, 8503, 5878, 5330, 3593, 3592, 5293, 2778, 2776, 2335, 2774, 3908, 3909, 5566, 107, 87
hsa04935	Growth hormone synthesis, secretion and action	59	0.0089964	9586, 5582, 6751, 6750, 6752, 3486, 9021, 111, 112, 114, 115, 5578, 5336, 399694, 3710, 25759, 8660, 90993, 64764, 1388, 1387, 2475, 148327, 53358, 55811, 5747, 196883, 9564, 6774, 2771, 2693, 3265, 2770, 2690, 2767, 775, 776, 8503, 5330, 6300, 6464, 5894, 5293, 2778, 2776, 3709, 84699, 8835, 10000, 5566, 107, 5600, 108, 6776, 109, 5602, 5603, 5604, 5606
hsa04350	TGF-beta signaling pathway	48	0.0100092	4052, 25805, 7048, 130399, 392255, 2331, 7042, 353500, 4093, 650, 1634, 10637, 60436, 148738, 652, 151449, 653, 79875, 654, 655, 656, 657, 658, 92, 8646, 659, 93, 7057, 4681, 4087, 64388, 4088, 57154, 1030, 285704, 7050, 56963, 4838, 3625, 3624, 268, 3400, 1387, 26585, 57817, 4756, 10468, 5308
hsa04723	Retrograde endocannabinoid signaling	71	0.01057	22999, 5582, 3760, 4696, 2793, 2791, 111, 2788, 112, 2786, 114, 2785, 115, 51764, 5578, 4720, 140679, 11343, 3710, 2562, 2166, 2561, 2560, 57030, 2911, 2559, 55970, 2558, 2557, 1268, 2555, 2554, 3762, 3763, 5743, 3765, 2915, 56901, 196883, 2771, 222236, 2891, 2770, 2890, 2570, 57084, 773, 2567, 774, 2566, 2565, 775, 776, 2563, 5330, 6300, 246213, 2776, 2775, 3709, 2893, 5566, 107, 10681, 5600, 10…
hsa05418	Fluid shear stress and atherosclerosis	67	0.0115314	9181, 1535, 1499, 3553, 3674, 6347, 92, 4688, 93, 2948, 2947, 4846, 4208, 3690, 7056, 5154, 4780, 5155, 6885, 5598, 5590, 2952, 445, 4257, 119391, 3685, 801, 1906, 4259, 4217, 6714, 5747, 7341, 4790, 7422, 5563, 59341, 3383, 652, 657, 658, 659, 8503, 857, 858, 859, 5879, 6383, 6385, 4880, 6300, 3791, 3552, 6382, 5293, 1003, 10000, 6612, 4313, 5600, 10365, 2817, 8878, 5327, 5602, 5603, 4318
hsa05219	Bladder cancer	24	0.0127871	23604, 7057, 7422, 5894, 11186, 3265, 1890, 2064, 9252, 2261, 7380, 1029, 1612, 595, 673, 1950, 999, 4313, 5604, 1869, 6714, 1956, 4318, 5925
hsa05323	Rheumatoid arthritis	47	0.0136374	6372, 8792, 6352, 6374, 7422, 3122, 245973, 3383, 23545, 7042, 1437, 51382, 3119, 1435, 2920, 3115, 2321, 535, 3553, 3113, 6347, 10673, 10312, 155066, 54, 50617, 7099, 9114, 7010, 8600, 6387, 3552, 3111, 284, 7097, 3109, 3108, 3589, 3600, 942, 525, 2919, 526, 527, 528, 3689, 3606
hsa04670	Leukocyte transendothelial migration	56	0.0137574	644672, 5582, 100506658, 23562, 1535, 399, 1499, 1496, 998, 83593, 5578, 5336, 11069, 4688, 10411, 137075, 7410, 90952, 7852, 29119, 9071, 9076, 9074, 83700, 5906, 3688, 3689, 5747, 9564, 6494, 2771, 2770, 58494, 3383, 9080, 93408, 7414, 10398, 8503, 5879, 5010, 7430, 6300, 6387, 1495, 2185, 7070, 5293, 1366, 1003, 1365, 4313, 5600, 5603, 4318, 87
hsa04668	TNF signaling pathway	55	0.0147724	9586, 6352, 9021, 9020, 3553, 4323, 6347, 836, 192111, 7133, 8986, 90993, 6885, 64764, 64127, 3600, 841, 1388, 843, 148327, 602, 2919, 7128, 5743, 1906, 11035, 4217, 7187, 6372, 4790, 7188, 6374, 7424, 3383, 1437, 1435, 2920, 8503, 3976, 6300, 182, 9252, 5293, 1326, 84699, 153090, 10000, 5600, 5602, 5603, 5604, 4318, 8717, 3627, 5606
hsa01522	Endocrine resistance	49	0.014805	3480, 595, 111, 673, 112, 114, 115, 399694, 638, 3714, 25759, 1029, 1027, 54567, 2475, 4851, 53358, 4854, 4855, 6714, 1869, 5747, 196883, 28514, 2099, 3265, 8503, 1956, 6300, 6464, 5894, 2064, 182, 581, 5293, 2778, 10000, 5566, 107, 4313, 5600, 108, 109, 10683, 5602, 5603, 5604, 4318, 5925
hsa04915	Estrogen signaling pathway	66	0.0149076	5580, 9586, 3880, 3760, 2550, 25984, 111, 112, 114, 115, 3875, 399694, 3710, 4846, 25759, 90993, 64764, 2911, 1388, 148327, 3762, 801, 3763, 342574, 1509, 53358, 3765, 6714, 196883, 5241, 9568, 5443, 2771, 2099, 3265, 2770, 3859, 2289, 2288, 8503, 4988, 1956, 3857, 5914, 5330, 6464, 8689, 5894, 5293, 2778, 3306, 3305, 2776, 2775, 3303, 3709, 84699, 10000, 5566, 107, 4313, 108, 109, 3866, 5604, 43…
hsa04211	Longevity regulating pathway	45	0.015774	9586, 4790, 9365, 6794, 5563, 5565, 3265, 3480, 111, 112, 253314, 114, 115, 57521, 27244, 10891, 51422, 8503, 6009, 2309, 2308, 8408, 1978, 1977, 9474, 8660, 90993, 64764, 581, 9470, 5293, 83667, 53632, 1388, 84699, 148327, 2475, 10000, 107, 5566, 5468, 108, 109, 3643, 196883
hsa04971	Gastric acid secretion	39	0.0193059	1080, 5582, 6750, 6752, 2771, 2770, 495, 3759, 111, 112, 114, 115, 5578, 6548, 3776, 3710, 816, 817, 3758, 7430, 5330, 1131, 3274, 482, 2778, 760, 2776, 3709, 887, 3784, 107, 85366, 5566, 801, 108, 54207, 109, 196883, 4638
hsa04066	HIF-1 signaling pathway	53	0.0208548	5582, 4055, 160287, 3480, 230, 253314, 2027, 2026, 5214, 5578, 5336, 4843, 1978, 4846, 1977, 7099, 7010, 3091, 112399, 3099, 3098, 3570, 284, 9470, 1027, 1387, 2475, 6513, 51378, 1906, 3643, 5162, 5163, 4790, 7422, 6774, 2056, 3101, 1950, 2321, 7018, 8503, 816, 1956, 817, 5054, 2023, 2064, 5293, 226, 10000, 5604, 5209
hsa00770	Pantothenate and CoA biosynthesis	14	0.0212782	8876, 5167, 5169, 80025, 586, 224, 587, 80347, 217, 1807, 79717, 1806, 51733, 219
hsa05163	Human cytomegalovirus infection	101	0.0220889	9586, 6352, 2793, 2791, 595, 111, 112, 2788, 114, 2786, 115, 2785, 51764, 5533, 6347, 1978, 5156, 7852, 3134, 3133, 1230, 55970, 801, 1869, 6892, 7188, 6891, 6774, 3265, 3135, 811, 6009, 5330, 6300, 6387, 2185, 5293, 3709, 84699, 10000, 5566, 5600, 11214, 5603, 5604, 8717, 5582, 4772, 4773, 23365, 1021, 1499, 3553, 5731, 5732, 5578, 5733, 836, 3710, 3690, 90993, 64764, 3570, 1029, 29110, 841, 138…
hsa05120	Epithelial cell signaling in Helicobacter pylori infection	36	0.0241169	4790, 6352, 4233, 58494, 245973, 7082, 23545, 9020, 51382, 2920, 535, 998, 5336, 836, 10312, 5879, 1956, 155066, 50617, 9114, 6300, 4067, 5058, 28964, 83700, 1445, 525, 2919, 526, 5600, 527, 528, 5602, 5603, 6714, 5803
hsa04925	Aldosterone synthesis and secretion	48	0.024382	9586, 5581, 5582, 5443, 5587, 1583, 491, 493, 2767, 111, 112, 114, 775, 115, 776, 5578, 5138, 3710, 3777, 51305, 816, 817, 5330, 4881, 90993, 64764, 57172, 482, 185, 2778, 2776, 3949, 1388, 3709, 84699, 148327, 8912, 107, 3762, 5566, 8913, 801, 108, 8536, 747, 109, 8911, 196883
hsa04940	Type I diabetes mellitus	24	0.0255811	3552, 1363, 3134, 3111, 2572, 3122, 3133, 2571, 3593, 3592, 3382, 3109, 3108, 3119, 3107, 3106, 3105, 3115, 3553, 3113, 942, 3135, 5798, 5799
hsa05222	Small cell lung cancer	45	0.030277	7187, 4790, 7188, 6256, 6258, 6257, 1286, 1285, 1164, 1021, 1284, 1282, 2272, 3913, 5915, 595, 3915, 10912, 3918, 10319, 284217, 898, 3674, 8503, 836, 4843, 3910, 51426, 3911, 3912, 1030, 581, 5293, 7709, 1027, 2335, 3908, 3909, 10000, 3685, 5743, 3688, 1869, 5747, 5925
hsa05031	Amphetamine addiction	35	0.0330407	6571, 9586, 5582, 6531, 2891, 2890, 111, 775, 776, 5533, 5578, 2906, 2905, 2904, 2903, 816, 2902, 817, 1812, 6804, 5173, 7054, 90993, 64764, 23237, 2778, 116443, 1388, 2893, 84699, 148327, 2354, 5566, 801, 84152
hsa04730	Long-term depression	31	0.0351326	5582, 2771, 3265, 2891, 2770, 2890, 3480, 2767, 283748, 673, 773, 5578, 8605, 4842, 3710, 5592, 5330, 4067, 5894, 2781, 1394, 1392, 6261, 2911, 2977, 2778, 2776, 2775, 2895, 3709, 5604
hsa04913	Ovarian steroidogenesis	27	0.036792	1583, 3480, 283748, 111, 112, 114, 654, 115, 3972, 8605, 3973, 641371, 240, 10965, 2778, 1545, 3949, 1588, 1543, 122970, 107, 5566, 108, 5743, 109, 3643, 196883
hsa04750	Inflammatory mediator regulation of TRP channels	47	0.0387186	5580, 5581, 5582, 5583, 59341, 79054, 2150, 283748, 111, 112, 114, 115, 3356, 3553, 8989, 5578, 5336, 8605, 5732, 8503, 3710, 816, 817, 4803, 5330, 6300, 162514, 5293, 4914, 2778, 2776, 3269, 3709, 623, 107, 624, 5566, 5600, 801, 108, 5029, 109, 5602, 5603, 6714, 196883, 5606
hsa04710	Circadian rhythm	18	0.0393738	6097, 8864, 5563, 5565, 8863, 9572, 6096, 6095, 79365, 23291, 53632, 1454, 1453, 8945, 4862, 51422, 406, 1408
hsa04974	Protein digestion and absorption	49	0.0403935	50509, 6550, 81578, 1299, 1298, 6546, 6547, 6505, 7373, 6564, 91522, 482, 1305, 1303, 486, 1302, 1301, 1307, 6519, 54407, 1306, 3783, 1286, 1285, 1284, 1282, 169044, 1280, 80781, 2006, 255631, 1278, 1310, 1277, 6543, 1297, 1295, 1294, 1293, 1292, 440387, 1290, 10008, 1289, 3784, 85301, 5646, 1803, 84570
hsa04918	Thyroid hormone synthesis	37	0.0442841	9586, 50506, 5582, 405753, 4036, 111, 112, 114, 115, 5578, 493869, 3710, 6528, 7253, 53905, 5330, 7276, 90993, 64764, 482, 7173, 5172, 2778, 486, 2776, 1388, 3709, 257202, 84699, 148327, 107, 5566, 108, 109, 2936, 196883, 7849
hsa00601	Glycosphingolipid biosynthesis - lacto and neolacto series	16	0.0453779	6489, 28, 10690, 2683, 10317, 2523, 79369, 2651, 8704, 84002, 10331, 8702, 53947, 2528, 10402, 8706
hsa04966	Collecting duct acid secretion	16	0.0453779	50617, 9114, 245973, 23545, 10723, 495, 51382, 760, 1188, 535, 525, 526, 527, 528, 10312, 155066

## Sheet: S3b_KMT2A
Table S3b. KEGG pathways which may be affected through altered DNA methylation in KMT2A-r (MLL) ALL. Pathways shown in bold are unique to subtype.
KEGG ID	KEGG Pathway description	Number of genes with altered methylation in KEGG Pathway	PValue	Genes altered on GO term (Entrez IDS)
hsa04080	Neuroactive ligand-receptor interaction	182	7.79084e-12	5020, 5021, 6870, 6751, 6750, 6752, 2550, 3363, 3362, 3361, 3360, 2150, 51083, 3356, 116, 117, 6866, 6869, 5031, 5032, 53829, 1909, 1908, 2562, 2561, 2560, 2834, 2558, 2832, 113091, 2557, 2831, 2555, 885, 2554, 887, 79924, 6755, 6754, 5028, 8811, 5029, 2837, 6915, 7068, 7067, 130576, 6013, 130574, 5443, 90226, 9127, 2693, 2690, 339403, 1910, 3814, 2567, 84109, 2566, 2563, 4985, 4986, 4988, 10874,…
hsa04020	Calcium signaling pathway	130	1.85359e-11	5021, 6870, 3363, 3362, 27006, 3361, 3360, 55283, 2668, 113, 114, 115, 3356, 5137, 5534, 4842, 4843, 6869, 9630, 219931, 5153, 5154, 5155, 5156, 1909, 7852, 255231, 80228, 487, 887, 6915, 26281, 4233, 9127, 491, 1910, 773, 774, 2324, 56034, 775, 776, 777, 2321, 814, 815, 816, 6263, 6262, 5330, 3791, 4486, 5333, 6543, 2066, 2064, 2185, 3274, 6261, 3270, 4914, 1129, 4915, 4916, 3707, 146, 3708, 370…
hsa04724	Glutamatergic synapse	66	1.09428e-07	5582, 3760, 2900, 27165, 111, 2788, 113, 2786, 114, 2785, 115, 2783, 51764, 5534, 5578, 5579, 2906, 2905, 3710, 2904, 6506, 2903, 6505, 2902, 2901, 57030, 2911, 55970, 1742, 116443, 2918, 9229, 2917, 2916, 2915, 2913, 54407, 2912, 7220, 5321, 2891, 57084, 54331, 773, 775, 776, 10991, 9454, 9455, 5330, 9456, 2782, 22941, 2899, 2778, 2898, 2897, 2776, 2775, 3708, 3709, 2893, 107, 108, 109, 50944
hsa05224	Breast cancer	79	3.80391e-07	7484, 7483, 1021, 27006, 3480, 7482, 1019, 673, 83439, 3479, 80326, 1499, 1452, 10297, 3714, 25759, 388585, 54361, 1026, 54567, 4851, 208, 53358, 4854, 4855, 26281, 5241, 9965, 8313, 2254, 2099, 2253, 2251, 2250, 3815, 51384, 2249, 2248, 2324, 2247, 578, 23462, 8503, 1956, 8321, 26508, 7473, 4040, 8322, 5295, 7472, 89780, 4041, 5296, 7475, 7474, 8325, 8600, 7477, 8326, 7476, 6464, 8323, 5894, 832…
hsa04510	Focal adhesion	101	5.63637e-07	3480, 3913, 596, 3479, 284217, 3918, 1298, 3910, 3912, 22801, 7450, 25759, 7057, 5154, 5155, 5156, 7058, 3371, 2317, 5829, 1101, 7448, 2318, 4233, 7060, 63923, 894, 2324, 56034, 54776, 896, 55742, 2321, 5295, 5296, 3791, 3672, 5058, 2064, 5170, 5293, 2335, 29895, 23396, 10000, 824, 4638, 5582, 5062, 673, 1499, 3674, 3675, 5578, 5579, 3679, 3690, 7410, 80310, 5906, 3685, 60, 53358, 208, 6714, 4659…
hsa05032	Morphine addiction	54	6.49589e-07	5141, 5142, 5582, 5143, 5144, 3760, 2550, 111, 2788, 113, 2786, 114, 2785, 115, 2783, 5137, 51764, 5138, 5578, 5139, 5579, 140679, 2869, 1812, 5153, 2562, 2561, 2560, 55970, 2558, 2557, 2555, 2554, 3762, 3763, 3765, 408, 9568, 54331, 773, 2567, 774, 2566, 2563, 4988, 2782, 27115, 2778, 10846, 2775, 107, 108, 109, 50940
hsa05226	Gastric cancer	79	7.79842e-07	7484, 7483, 7048, 27006, 7042, 7482, 4292, 673, 596, 83439, 80326, 1499, 1452, 1496, 10297, 6469, 999, 2549, 25759, 4583, 7015, 1030, 54361, 3728, 1026, 208, 53358, 26281, 5243, 9965, 4233, 6258, 6257, 8313, 2254, 2253, 2251, 2250, 5915, 51384, 2249, 2248, 2247, 578, 8503, 1956, 8321, 7473, 4040, 8322, 5295, 7472, 89780, 4041, 5296, 7475, 7474, 8325, 7477, 4088, 8326, 7476, 6464, 8323, 5894, 8324…
hsa05412	Arrhythmogenic right ventricular cardiomyopathy	47	1.31674e-06	88, 89, 1000, 59283, 59285, 59284, 83439, 1499, 775, 1674, 284217, 776, 1496, 6546, 3674, 3675, 5318, 3679, 22801, 6262, 9254, 3690, 4000, 6443, 3672, 6543, 93589, 6444, 781, 782, 783, 3728, 487, 785, 55799, 2697, 3908, 8516, 3685, 1829, 60, 6932, 6934, 10369, 27092, 1824, 10368
hsa04015	Rap1 signaling pathway	103	1.82028e-06	9223, 9863, 26037, 27006, 25865, 3480, 111, 113, 114, 3479, 115, 999, 5898, 11069, 7057, 5154, 5155, 5156, 5028, 51378, 3643, 84552, 26281, 6494, 4233, 57121, 3815, 10636, 2324, 56034, 2321, 50855, 5295, 9771, 5296, 5330, 3791, 5293, 10000, 5600, 5606, 5582, 5584, 4254, 5587, 4804, 673, 1499, 3674, 5335, 5578, 5579, 2904, 2903, 1813, 2902, 4803, 3690, 7410, 5590, 80310, 5906, 1268, 5909, 60, 208,…
hsa04390	Hippo signaling pathway	81	2.30937e-06	7484, 7483, 7048, 5584, 7004, 7003, 166824, 286204, 392255, 126374, 7161, 7042, 85409, 7482, 6591, 83439, 151449, 80326, 1499, 1453, 1496, 23286, 10297, 999, 10971, 10413, 8463, 7532, 7531, 54361, 9231, 5590, 23291, 1742, 1740, 60, 84552, 3689, 8994, 5521, 8313, 353500, 650, 122786, 51384, 652, 894, 896, 655, 656, 657, 8945, 658, 50855, 8321, 7473, 8322, 7472, 89780, 7475, 5054, 7474, 25937, 8325…
hsa05200	Pathways in cancer	226	2.40009e-06	23604, 4292, 111, 596, 2788, 113, 114, 2786, 284217, 115, 2785, 2783, 238, 51764, 6469, 4843, 9978, 3091, 5154, 5155, 5156, 1909, 54361, 4851, 4854, 4855, 6258, 6257, 8313, 1910, 2324, 2322, 815, 816, 8321, 7473, 8322, 5295, 7472, 5296, 7475, 7474, 8325, 7477, 4088, 8326, 6387, 7476, 8323, 8324, 2100, 7471, 5293, 2335, 1488, 1487, 6932, 6934, 8453, 7484, 7483, 1021, 7482, 1019, 3559, 80326, 1499,…
hsa04550	Signaling pathways regulating pluripotency of stem cells	75	2.62599e-06	7484, 9421, 7483, 4211, 3480, 7482, 3717, 3479, 80326, 1499, 2103, 10297, 91, 92, 93, 10336, 9314, 3175, 54361, 4617, 3400, 3720, 208, 1749, 6498, 64211, 6774, 8313, 5080, 51384, 652, 6929, 2247, 657, 658, 8503, 3977, 6926, 8321, 7473, 8322, 5295, 7472, 89780, 5296, 7475, 7474, 8325, 7477, 3670, 4088, 8326, 7476, 8323, 5894, 8324, 4762, 2264, 3231, 2263, 3198, 2261, 2260, 7471, 5293, 3625, 463, 4…
hsa04360	Axon guidance	91	2.85588e-06	4690, 91653, 9423, 4773, 5062, 56896, 84448, 151449, 29984, 54434, 6469, 5335, 5534, 5578, 54910, 9037, 9353, 219699, 7852, 2044, 2043, 2042, 1073, 54361, 23654, 22885, 5590, 57556, 10505, 10507, 25791, 10509, 9901, 84552, 1946, 80031, 6714, 10501, 10500, 7220, 5361, 5362, 5880, 8633, 5364, 7223, 9723, 4233, 7225, 6092, 64218, 6091, 2051, 2050, 22854, 57689, 2049, 2048, 1630, 655, 2047, 57522, 20…
hsa05205	Proteoglycans in cancer	100	3.55391e-06	3481, 7042, 3480, 3479, 3236, 6469, 5777, 117581, 2549, 3091, 7057, 7291, 54361, 4060, 2317, 5829, 7448, 2318, 4233, 6774, 51384, 54776, 60495, 815, 816, 7473, 8321, 7472, 8322, 5295, 7475, 5296, 7474, 6385, 7477, 8325, 3791, 7476, 8326, 8323, 5058, 8324, 9138, 2066, 2064, 5170, 7471, 5293, 3549, 2335, 3708, 3709, 10000, 5600, 11211, 5329, 7484, 7483, 5582, 7482, 673, 3316, 80326, 1499, 5335, 557…
hsa04310	Wnt signaling pathway	85	6.32384e-06	7484, 7483, 5582, 7089, 5663, 4772, 4773, 6477, 80319, 144165, 85409, 7482, 55366, 83439, 343637, 80326, 1499, 1452, 27123, 6425, 10297, 284654, 5534, 5578, 79816, 5579, 4920, 9978, 64321, 11197, 7091, 81839, 8061, 54361, 164284, 23291, 1501, 1387, 84870, 50964, 5880, 8313, 147495, 29964, 23500, 51384, 894, 896, 2487, 8945, 815, 816, 79718, 8321, 7473, 4040, 8322, 7472, 89780, 4041, 7475, 7474, 5…
hsa04010	MAPK signaling pathway	134	6.85161e-06	9344, 6196, 4296, 7048, 27006, 3481, 8491, 6195, 7042, 3480, 9064, 23162, 3479, 5534, 5778, 1616, 4208, 5154, 5155, 5156, 9479, 2317, 3925, 55970, 51378, 3643, 51776, 408, 26281, 27092, 2318, 929, 7189, 8550, 5321, 4233, 23542, 84867, 3815, 773, 774, 2324, 56034, 775, 4908, 776, 2322, 4909, 777, 2321, 9254, 3791, 5058, 3552, 2066, 2064, 781, 4914, 5607, 782, 4915, 3306, 783, 785, 10000, 5600, 164…
hsa05165	Human papillomavirus infection	148	7.86073e-06	9223, 9586, 5663, 390992, 3913, 284217, 3918, 387332, 1298, 1452, 84441, 3910, 3912, 22801, 7450, 7057, 7058, 3134, 3133, 54361, 3371, 5829, 1740, 1101, 525, 7448, 4851, 84552, 4854, 4855, 7187, 9641, 8313, 7060, 63923, 23545, 51384, 894, 57801, 55502, 896, 535, 3135, 7337, 6009, 50855, 7473, 8321, 50617, 7472, 8322, 5295, 7475, 5296, 7474, 7477, 8325, 4242, 92359, 7476, 8326, 3672, 8323, 8324, 7…
hsa04713	Circadian entrainment	54	9.07496e-06	5582, 3760, 111, 2788, 113, 2786, 114, 2785, 115, 2982, 116, 2783, 117, 51764, 5578, 5579, 2906, 4842, 2905, 3710, 2904, 2903, 2902, 5592, 8863, 55970, 3762, 3763, 3765, 2891, 54331, 775, 776, 4543, 4544, 815, 816, 6263, 6262, 5330, 2782, 6261, 2977, 2778, 2776, 2775, 3708, 2893, 8912, 107, 8913, 108, 109, 8911
hsa04512	ECM-receptor interaction	50	9.81161e-06	3913, 284217, 3918, 1298, 3674, 3675, 51206, 3910, 3679, 3912, 22801, 7450, 7057, 3690, 7058, 3371, 255743, 961, 1101, 7448, 3685, 341640, 375790, 6696, 7148, 1286, 1285, 1284, 7060, 1282, 63923, 1280, 80144, 1311, 10319, 1277, 1834, 22987, 6385, 9899, 3672, 1297, 1293, 1292, 2812, 2335, 3908, 3909, 8516, 5649
hsa04727	GABAergic synapse	50	1.48822e-05	5582, 2550, 57468, 27165, 111, 2788, 113, 2786, 114, 2785, 115, 2783, 51764, 5578, 5579, 140679, 11345, 2562, 2561, 2560, 55970, 2558, 2557, 2555, 2554, 3763, 6714, 54407, 9568, 2572, 2571, 54331, 773, 2567, 774, 2566, 775, 776, 2563, 10991, 6529, 2782, 66008, 2775, 107, 108, 109, 10243, 6539, 6538
hsa04928	Parathyroid hormone synthesis, secretion and action	57	1.94139e-05	9586, 5141, 5142, 5582, 5143, 5144, 2625, 111, 673, 596, 113, 4929, 114, 115, 632, 9935, 4323, 5578, 10893, 5579, 4325, 4326, 3710, 4208, 4209, 1594, 1591, 1026, 1388, 846, 5744, 408, 50964, 9365, 9247, 6258, 6257, 2768, 6569, 1956, 4040, 4041, 5330, 8600, 5894, 9138, 4322, 2260, 10568, 2778, 2776, 3708, 3709, 107, 108, 109, 11214
hsa04151	PI3K-Akt signaling pathway	153	4.88911e-05	9223, 9586, 9623, 9863, 9180, 27006, 3481, 3480, 3913, 596, 2788, 146850, 3479, 2786, 29941, 284217, 3918, 2785, 1298, 2783, 51764, 2309, 3910, 3912, 22801, 7450, 7057, 5154, 5155, 5156, 7058, 3371, 55970, 118788, 1101, 7448, 51378, 3643, 26281, 5563, 4233, 57121, 7060, 2690, 63923, 3815, 894, 2324, 56034, 4908, 896, 2322, 4909, 930, 57521, 2321, 6009, 5295, 5296, 3791, 64223, 3672, 2066, 2064, 5…
hsa05217	Basal cell carcinoma	37	7.03119e-05	7484, 7483, 8313, 7482, 650, 83439, 51384, 652, 80326, 1499, 578, 6469, 10297, 8321, 7473, 8322, 7472, 89780, 7475, 7474, 374654, 8325, 7477, 8326, 7476, 8323, 8324, 54361, 7471, 2735, 81029, 2535, 1026, 11211, 6932, 6934, 2737
hsa04725	Cholinergic synapse	58	9.20051e-05	9586, 5582, 3760, 3761, 1143, 3759, 111, 3717, 596, 2788, 146850, 113, 1137, 2786, 114, 2785, 115, 2783, 51764, 5578, 5579, 3710, 55970, 1103, 3763, 208, 60482, 3768, 6572, 56479, 54331, 773, 774, 775, 776, 8503, 814, 815, 816, 5295, 5296, 5330, 2782, 9132, 5293, 1129, 2776, 2775, 3708, 3709, 10000, 3784, 107, 3785, 108, 3786, 109, 43
hsa04014	Ras signaling pathway	106	0.000115047	10928, 3363, 27006, 3481, 9462, 3480, 2788, 3479, 2786, 2785, 2783, 51764, 5898, 2549, 25759, 5154, 5155, 5156, 64600, 55970, 51378, 3643, 26281, 8398, 8831, 5320, 27, 5321, 4233, 5322, 3815, 2324, 56034, 4908, 2322, 4909, 2321, 5295, 9771, 5296, 3791, 5058, 382, 5293, 4914, 4915, 10000, 283455, 8437, 5582, 4254, 5062, 84647, 4804, 5335, 5578, 5579, 6789, 11145, 2904, 2903, 2902, 4803, 64926, 803…
hsa04950	Maturity onset diabetes of the young	19	0.000173541	3170, 4760, 3651, 3110, 2494, 3175, 3087, 5080, 389692, 3171, 222546, 6928, 168620, 2645, 5313, 50674, 6514, 4821, 4825
hsa05414	Dilated cardiomyopathy	50	0.000193813	7168, 59283, 7042, 59285, 59284, 153, 111, 113, 3479, 114, 284217, 115, 6546, 3674, 3675, 3679, 22801, 3690, 6443, 93589, 6444, 7137, 7170, 487, 3685, 60, 27092, 775, 1674, 776, 70, 4624, 6262, 9254, 4000, 3672, 6543, 781, 782, 2778, 783, 785, 55799, 3908, 8516, 107, 108, 109, 10369, 10368
hsa05225	Hepatocellular carcinoma	79	0.000195225	7484, 7483, 6595, 5582, 7048, 1021, 3481, 7042, 3480, 7482, 1019, 673, 83439, 80326, 1499, 1452, 10297, 5335, 5578, 5579, 2948, 2947, 9817, 2549, 7296, 25759, 4780, 7015, 54361, 2952, 1026, 4257, 51412, 119391, 60, 208, 53358, 8110, 4233, 8313, 572, 51384, 578, 8503, 6602, 6604, 1956, 8321, 7473, 4040, 8322, 5295, 7472, 89780, 4041, 8289, 5296, 7475, 7474, 8325, 7477, 4088, 8326, 7476, 6464, 8323…
hsa04721	Synaptic vesicle cycle	42	0.000282937	8992, 6571, 22999, 6572, 6531, 6530, 6532, 8775, 2054, 245973, 23025, 339302, 23545, 57084, 26052, 773, 774, 10815, 1212, 10814, 535, 10497, 140679, 10312, 6506, 6505, 6529, 6804, 50617, 51606, 112755, 594855, 161, 9152, 57030, 525, 6534, 8218, 6539, 6616, 6857, 6538
hsa04929	GnRH secretion	36	0.00028817	7220, 5582, 9568, 6696, 3781, 7223, 3782, 3760, 2550, 3814, 775, 610, 776, 5578, 5579, 8503, 3710, 5295, 5296, 5330, 348980, 5894, 2100, 5293, 2776, 3708, 3709, 8912, 10000, 3762, 8913, 3763, 208, 8911, 3765, 408
hsa04934	Cushing syndrome	73	0.000332438	7484, 9586, 7483, 1583, 1021, 7482, 1019, 111, 673, 83439, 113, 80326, 1499, 114, 115, 10297, 3710, 4221, 1395, 1031, 1394, 1030, 54361, 1392, 5906, 1026, 1388, 2516, 5087, 5443, 8313, 3739, 51384, 775, 776, 3776, 815, 3777, 816, 1956, 8321, 7473, 8322, 7472, 89780, 7475, 7474, 5330, 8325, 7477, 8326, 7476, 8323, 8324, 7471, 185, 2778, 81029, 2535, 2776, 3708, 3709, 8912, 107, 8913, 108, 109, 693…
hsa04024	cAMP signaling pathway	98	0.00044705	9586, 5141, 5020, 5142, 5021, 5143, 5144, 6751, 6750, 6752, 2550, 3362, 3360, 111, 113, 114, 115, 116, 117, 5139, 11069, 1909, 1908, 481, 486, 487, 6755, 10021, 1080, 8310, 5443, 2693, 491, 775, 776, 814, 815, 816, 6262, 5295, 5296, 6662, 5058, 5293, 1129, 2735, 268, 2696, 2695, 10000, 2737, 4772, 1261, 153, 673, 1258, 2740, 4886, 2906, 5733, 1816, 2905, 2904, 2903, 1813, 2902, 1812, 7410, 7137, …
hsa05146	Amoebiasis	51	0.000578223	5582, 7042, 3913, 3315, 284217, 3918, 5578, 7879, 5579, 913, 4843, 3910, 3912, 5272, 9630, 7099, 4583, 7850, 7097, 5269, 2919, 3689, 929, 1286, 1285, 1284, 1282, 1437, 2921, 2920, 10319, 1277, 7414, 8503, 5878, 2769, 5295, 5296, 5330, 3592, 5293, 2778, 2776, 2335, 2774, 3908, 3586, 3909, 107, 81, 87
hsa04726	Serotonergic synapse	56	0.00067973	260293, 5582, 3760, 3363, 3362, 3361, 3360, 351, 111, 673, 2788, 2786, 2785, 3356, 1573, 2783, 3751, 51764, 5578, 5579, 3710, 200909, 285242, 2562, 2561, 2560, 240, 242, 55970, 247, 3762, 3763, 5743, 3765, 6571, 7220, 3781, 5321, 6532, 54331, 773, 774, 775, 776, 5330, 5894, 3354, 2782, 3351, 3350, 2778, 1644, 2776, 2775, 3708, 3709
hsa04916	Melanogenesis	50	0.000877057	7484, 7483, 5582, 4254, 7482, 111, 83439, 113, 80326, 1499, 114, 434, 115, 5578, 5579, 54361, 1387, 5443, 1910, 3815, 51384, 815, 816, 8321, 7473, 8322, 7472, 89780, 7475, 7474, 5330, 8325, 7477, 8326, 7476, 8323, 5894, 8324, 7471, 2778, 81029, 2535, 2776, 2775, 107, 108, 109, 6932, 11211, 6934
hsa01521	EGFR tyrosine kinase inhibitor resistance	41	0.000894696	9542, 5582, 7422, 4233, 6774, 3084, 3480, 572, 3717, 596, 673, 2247, 3479, 56034, 5335, 558, 5578, 5579, 8503, 2309, 1956, 2549, 25759, 5295, 5296, 5154, 3791, 5155, 6464, 5156, 5894, 7039, 2263, 2064, 2261, 5293, 80310, 10000, 208, 53358, 6714
hsa05033	Nicotine addiction	24	0.00126088	2562, 2561, 2891, 2560, 57084, 57030, 2558, 2557, 773, 2567, 1137, 774, 2566, 116443, 2555, 2554, 2563, 2893, 2906, 140679, 2905, 2904, 2903, 2902
hsa04540	Gap junction	44	0.00147891	5582, 7082, 153, 57369, 111, 113, 56034, 114, 115, 3356, 2982, 1453, 5578, 5579, 3710, 347733, 1813, 1956, 1812, 5592, 51807, 5330, 5154, 10381, 5155, 5156, 5894, 2911, 2977, 5607, 2778, 80310, 2776, 983, 3708, 2697, 3709, 107, 108, 109, 2915, 347688, 6714, 84790
hsa04921	Oxytocin signaling pathway	70	0.0014799	5020, 5021, 5582, 4772, 3760, 4773, 3761, 59283, 59285, 59284, 3759, 111, 146850, 113, 114, 115, 2982, 5534, 5578, 5579, 3710, 4208, 93589, 1026, 3762, 3763, 5743, 60, 3765, 6714, 4659, 3768, 27092, 5563, 5321, 54776, 775, 776, 51422, 5997, 814, 815, 816, 1956, 6263, 6262, 9254, 5330, 5894, 57172, 6261, 781, 2977, 5607, 782, 2778, 783, 2776, 785, 2775, 55799, 3708, 3709, 140465, 107, 108, 109, 10…
hsa05223	Non-small cell lung cancer	37	0.00210776	5582, 4233, 6258, 6257, 6774, 1021, 2272, 5915, 1019, 572, 673, 578, 238, 5335, 5578, 5579, 8503, 6789, 3799, 2309, 5979, 1956, 5295, 5296, 5894, 7039, 27436, 2064, 5170, 5293, 1026, 10000, 6777, 6776, 208, 3800, 5925
hsa04072	Phospholipase D signaling pathway	66	0.00360398	9265, 4254, 551, 111, 552, 146850, 113, 114, 115, 8527, 5335, 5578, 5898, 11069, 8525, 5737, 2549, 25759, 5154, 5155, 5156, 2911, 80310, 7249, 2918, 3643, 208, 2917, 53358, 2916, 5900, 2915, 2913, 2912, 5321, 57121, 9162, 2207, 26052, 2768, 3815, 375, 56034, 22808, 8503, 6009, 1956, 5295, 5296, 5330, 6464, 5894, 2185, 9170, 382, 185, 5293, 2778, 23396, 10000, 107, 1609, 108, 1608, 109, 1606
hsa05218	Melanoma	36	0.00436872	9965, 4233, 2254, 2253, 1021, 2251, 27006, 2250, 3480, 1019, 572, 2249, 673, 2248, 2247, 3479, 56034, 578, 999, 8503, 1956, 5295, 5296, 5154, 5155, 5156, 5894, 2260, 5293, 80310, 1026, 2255, 10000, 208, 26281, 5925
hsa05410	Hypertrophic cardiomyopathy	43	0.00489269	7168, 5563, 59283, 7042, 59285, 59284, 3479, 775, 1674, 284217, 776, 6546, 3674, 70, 3675, 51422, 4624, 3679, 22801, 6262, 9254, 3690, 4000, 6443, 3672, 6543, 93589, 7137, 6444, 7170, 781, 782, 783, 487, 785, 55799, 3908, 8516, 3685, 60, 10369, 27092, 10368
hsa04723	Retrograde endocannabinoid signaling	65	0.00591199	22999, 5582, 3760, 111, 2788, 113, 2786, 114, 2785, 115, 2783, 51764, 5578, 4720, 5579, 140679, 11343, 3710, 4726, 2562, 2561, 2560, 57030, 2911, 55970, 2558, 2557, 1268, 2555, 2554, 3762, 3763, 4698, 5743, 3765, 2915, 222236, 2891, 57084, 54331, 773, 2567, 774, 2566, 775, 776, 2563, 4701, 5330, 2782, 4718, 2776, 4719, 2775, 3708, 3709, 51079, 2893, 107, 5600, 108, 747, 109, 4714, 4715
hsa04911	Insulin secretion	41	0.00637279	9586, 5582, 3781, 3782, 27445, 111, 2645, 113, 114, 775, 115, 776, 116, 2740, 117, 5578, 5579, 11069, 3710, 815, 3778, 816, 6804, 6262, 5330, 3651, 9699, 481, 2778, 486, 2776, 1388, 885, 2695, 10242, 107, 108, 109, 6833, 6514, 6616
hsa04270	Vascular smooth muscle contraction	59	0.00830586	5581, 5582, 5583, 84647, 551, 111, 673, 552, 113, 796, 114, 797, 115, 2982, 5578, 5579, 3710, 10335, 5592, 1909, 1908, 64600, 94274, 800, 79924, 5588, 10267, 4659, 8398, 5320, 5321, 5322, 4628, 2768, 4629, 54776, 775, 776, 3778, 5330, 5894, 9138, 185, 2977, 79784, 2778, 146, 2776, 3708, 148, 3709, 140465, 10242, 107, 108, 109, 4879, 4638, 10203
hsa04810	Regulation of actin cytoskeleton	90	0.00924413	57180, 3682, 27006, 5062, 26999, 10458, 673, 54434, 10297, 3674, 3675, 3679, 22801, 3690, 5154, 5155, 5156, 7410, 4342, 7852, 1073, 653857, 55970, 80310, 5829, 3685, 60, 3687, 5305, 3645, 3689, 6714, 10787, 26281, 4659, 9564, 50649, 5880, 9965, 8874, 2254, 2253, 57121, 2251, 2250, 4628, 2768, 4629, 2249, 2248, 2247, 56034, 54776, 1793, 22808, 85477, 7414, 8503, 79837, 1956, 3071, 5295, 5296, 6387…
hsa04750	Inflammatory mediator regulation of TRP channels	45	0.0094656	8398, 5581, 5582, 5583, 5321, 79054, 2150, 111, 113, 3479, 3556, 114, 115, 3356, 1573, 5335, 8989, 5578, 5579, 8503, 5734, 3710, 815, 816, 4803, 5295, 5296, 5330, 162514, 5293, 51393, 4914, 2778, 2776, 3708, 3709, 5588, 107, 624, 5600, 108, 5029, 109, 6714, 5606
hsa04971	Gastric acid secretion	36	0.0123545	1080, 5582, 6750, 6752, 495, 3759, 111, 113, 114, 115, 3773, 5578, 5579, 3776, 3710, 815, 816, 3758, 5330, 3772, 3274, 481, 2778, 760, 2776, 115111, 3708, 3709, 887, 3784, 107, 108, 54207, 109, 60, 4638
hsa04930	Type II diabetes mellitus	24	0.0127334	5581, 5295, 5296, 3651, 3098, 389692, 9021, 5293, 5590, 2645, 773, 774, 775, 776, 777, 5313, 8835, 8913, 8503, 3643, 6833, 6514, 3667, 6517
hsa04926	Relaxin signaling pathway	56	0.0141085	9586, 7048, 111, 2788, 113, 2786, 114, 2785, 115, 51289, 2783, 51764, 5578, 4842, 4843, 25759, 5590, 55970, 1388, 208, 53358, 408, 6714, 7422, 6013, 7424, 1286, 1285, 1284, 1282, 339403, 1910, 54331, 1277, 8503, 1956, 2769, 5295, 5296, 5330, 6464, 5894, 4322, 2782, 5293, 59350, 2778, 2775, 10000, 107, 4313, 5600, 108, 109, 6019, 4318
hsa04150	mTOR signaling pathway	66	0.0145598	7484, 6196, 7483, 5582, 245973, 81929, 3480, 6195, 7482, 673, 3479, 80326, 79899, 5578, 5579, 7132, 51606, 6520, 54361, 8140, 83667, 23175, 525, 79726, 55615, 7249, 3643, 208, 9706, 5563, 51384, 57521, 6249, 6446, 8503, 6009, 8321, 7473, 4040, 8322, 5295, 7472, 89780, 4041, 5296, 7475, 7474, 8325, 7477, 64223, 8326, 7476, 8323, 5894, 8324, 64900, 5170, 7471, 5293, 81029, 2535, 10000, 79109, 55437…
hsa04728	Dopaminergic synapse	57	0.0149391	9586, 5582, 3760, 111, 2788, 2786, 2785, 2783, 51764, 5578, 5579, 1816, 50632, 3710, 1815, 3799, 2904, 1814, 2903, 1813, 1812, 55970, 220074, 1388, 3762, 3763, 208, 3765, 408, 3800, 6571, 6531, 5521, 2891, 54331, 773, 774, 1312, 775, 776, 815, 816, 5330, 2782, 2778, 1644, 2776, 2775, 3708, 2774, 3709, 2893, 10000, 5522, 5523, 5600, 5527
hsa04330	Notch signaling pathway	29	0.0150123	7089, 6310, 22938, 5663, 23385, 23462, 23220, 84441, 79816, 3955, 3714, 26508, 9612, 4242, 7091, 388585, 11317, 196403, 1488, 54567, 1840, 1487, 55534, 1387, 4851, 83464, 4854, 10683, 4855
hsa04960	Aldosterone-regulated sodium reabsorption	20	0.0162092	6340, 5295, 5582, 5296, 9351, 481, 5170, 5293, 486, 2810, 3479, 5578, 6446, 5579, 8503, 3643, 6338, 3667, 4306, 3758
hsa04514	Cell adhesion molecules	66	0.016987	7122, 100506658, 23562, 1462, 22871, 8174, 3119, 5817, 57863, 999, 5792, 90952, 3134, 3133, 94030, 24146, 9071, 1272, 9076, 9074, 83700, 26047, 965, 3685, 4897, 5789, 925, 3689, 23705, 9369, 1000, 3385, 22854, 57689, 3135, 5797, 6402, 8506, 53842, 26050, 80381, 9378, 5010, 6385, 5133, 9379, 4684, 4685, 114798, 23114, 257194, 22865, 3107, 3106, 3105, 1366, 152404, 1365, 1002, 942, 1001, 8516, 6614…
hsa04935	Growth hormone synthesis, secretion and action	51	0.0250021	9586, 5582, 6751, 6750, 6752, 3486, 9021, 111, 3717, 113, 3479, 114, 115, 5335, 5578, 5579, 3710, 25759, 1388, 1387, 6755, 208, 53358, 9564, 6774, 2693, 2690, 775, 776, 8503, 5295, 5296, 5330, 6464, 5894, 5293, 2778, 2776, 3708, 3709, 8835, 10000, 107, 6777, 5600, 108, 6776, 109, 5449, 3667, 5606
hsa05202	Transcriptional misregulation in cancer	78	0.0264732	7048, 4299, 4211, 2078, 3486, 8091, 3087, 3480, 4291, 4094, 4804, 79058, 3479, 85414, 4208, 51804, 5154, 5077, 7850, 5079, 4221, 1031, 2120, 221037, 7490, 30012, 3728, 64919, 1026, 2313, 3248, 2115, 1025, 5468, 5546, 604, 4613, 8938, 1669, 7849, 929, 5087, 6495, 4353, 64332, 4233, 6258, 6257, 3021, 5081, 1437, 51384, 6929, 894, 2322, 578, 2321, 4149, 9915, 54738, 5371, 8842, 7113, 9611, 3195, 491…
hsa01522	Endocrine resistance	43	0.0267182	2099, 3480, 1019, 572, 111, 596, 673, 113, 3479, 114, 115, 8503, 638, 1956, 3714, 25759, 5295, 5296, 6464, 5894, 9611, 2100, 1031, 2064, 5293, 2778, 1026, 54567, 10000, 107, 4851, 4313, 5600, 108, 208, 109, 53358, 4854, 10683, 4855, 6714, 4318, 5925
hsa04012	ErbB signaling pathway	38	0.0279728	9542, 4690, 5582, 27, 3084, 5062, 572, 673, 2069, 10718, 5335, 5578, 5579, 8503, 815, 816, 1956, 2549, 25759, 5295, 5296, 8440, 6464, 5058, 5894, 7039, 2066, 2064, 5293, 685, 1026, 10000, 6777, 6776, 208, 868, 53358, 6714
hsa05230	Central carbon metabolism in cancer	32	0.0326411	9123, 4233, 6510, 160287, 27165, 3815, 2645, 3939, 2322, 5214, 8503, 51548, 5979, 1956, 5295, 3091, 5296, 5211, 5156, 5894, 2263, 2064, 3098, 2261, 2260, 8140, 5293, 4914, 4916, 10000, 208, 6514
hsa04730	Long-term depression	28	0.0357926	5582, 5321, 2891, 3480, 2768, 673, 773, 3479, 2982, 5578, 5579, 4842, 3710, 5592, 5330, 4067, 5894, 1394, 1392, 6261, 2911, 2977, 2778, 2776, 2775, 3708, 2895, 3709
hsa04925	Aldosterone synthesis and secretion	42	0.0424638	9586, 5581, 5582, 5443, 5587, 1583, 491, 25865, 111, 113, 4929, 114, 775, 115, 776, 5578, 5138, 5579, 814, 3710, 3777, 815, 51305, 816, 5330, 481, 57172, 185, 2778, 2776, 466, 3708, 1388, 3709, 8912, 107, 3762, 8913, 108, 747, 109, 8911
hsa04022	cGMP-PKG signaling pathway	67	0.0458914	9586, 5581, 4772, 4773, 8654, 150, 152, 153, 155, 111, 146850, 1258, 113, 114, 115, 2982, 6546, 5138, 5534, 5139, 3710, 4208, 2626, 10335, 4209, 5592, 1909, 481, 486, 487, 1388, 3764, 3643, 208, 4659, 9569, 7225, 291, 491, 572, 2768, 1910, 775, 776, 5997, 4985, 4624, 3778, 5330, 5894, 6543, 185, 2977, 146, 2776, 3708, 148, 3709, 10242, 10000, 107, 624, 108, 109, 3667, 4879, 4638
hsa04923	Regulation of lipolysis in adipocytes	26	0.0467435	153, 155, 111, 113, 114, 115, 4886, 5733, 8503, 11145, 11343, 5592, 5295, 5296, 5293, 2778, 51099, 10000, 5346, 107, 108, 5743, 208, 109, 3643, 3667

## Sheet: S3c_dic(9-20)
Table S3c. KEGG pathways which may be affected through altered DNA methylation in dic(9::20) ALL. Pathways shown in bold are unique to subtype.
KEGG ID	KEGG Pathway description	Number of genes with altered methylation in KEGG Pathway	PValue	Genes altered on GO term (Entrez IDS)
hsa04020	Calcium signaling pathway	162	5.82123e-16	5021, 6870, 5023, 7201, 3363, 3362, 27006, 3361, 3360, 55283, 56413, 2668, 113, 114, 115, 57620, 3356, 5137, 5533, 6865, 4842, 4843, 6869, 4846, 9630, 219931, 5153, 5154, 51806, 5155, 5156, 1909, 7852, 255231, 80228, 487, 489, 887, 8536, 8817, 805, 6915, 26281, 4233, 490, 491, 493, 1910, 773, 135, 774, 2324, 136, 56034, 775, 776, 777, 2321, 810, 8822, 814, 815, 816, 817, 818, 6263, 6262, 3791, 44…
hsa04080	Neuroactive ligand-receptor interaction	221	4.31765e-14	5020, 5021, 5023, 7201, 2550, 51083, 56413, 116, 117, 5031, 5032, 1909, 1908, 2562, 2561, 2560, 2559, 2558, 113091, 2557, 2555, 2554, 1907, 5028, 5029, 1902, 6915, 130576, 6013, 130574, 90226, 2693, 1241, 2692, 2690, 1910, 134, 2567, 135, 84109, 2566, 136, 2565, 2563, 170589, 4985, 4986, 4987, 4988, 10874, 5173, 5179, 66004, 1129, 10888, 5729, 146, 147, 148, 2696, 7349, 6019, 10886, 1143, 1141, 1…
hsa05412	Arrhythmogenic right ventricular cardiomyopathy	60	3.52193e-10	88, 89, 3680, 59283, 59285, 59284, 83439, 284217, 1496, 6546, 3674, 3675, 3676, 6547, 22801, 3691, 6443, 3693, 93589, 6444, 3695, 29119, 3728, 487, 51176, 489, 3685, 1829, 27091, 60, 1824, 27092, 1000, 1832, 775, 1674, 776, 3696, 71, 5318, 6262, 9254, 4000, 3672, 6543, 3673, 1495, 781, 782, 783, 784, 55799, 2697, 786, 3908, 8516, 6932, 6934, 10369, 10368
hsa04512	ECM-receptor interaction	65	2.65222e-09	158326, 3680, 3913, 284217, 3918, 1299, 1298, 3674, 3675, 3676, 3910, 3911, 3912, 22801, 7450, 7057, 3691, 7058, 3693, 3695, 3371, 255743, 961, 1101, 7448, 3685, 341640, 375790, 7143, 7148, 1286, 1285, 1284, 7060, 1282, 63923, 1280, 3339, 80144, 1311, 10319, 1278, 1277, 3696, 1834, 22987, 6385, 9899, 131873, 3672, 3673, 1297, 1293, 1292, 1291, 6382, 2812, 2335, 3908, 3909, 8516, 948, 2815, 5649, …
hsa05205	Proteoglycans in cancer	127	5.05731e-09	6199, 5781, 3481, 7042, 3480, 595, 4609, 3479, 3236, 6469, 5777, 117581, 2549, 3091, 7057, 9475, 10818, 7291, 54361, 4060, 2317, 5829, 7448, 6237, 2318, 4233, 3265, 4193, 1634, 51384, 54776, 7855, 60495, 815, 816, 817, 818, 7473, 8321, 7472, 8322, 5295, 7475, 7474, 7078, 6385, 7477, 8325, 6300, 3791, 7476, 8326, 8323, 5058, 3673, 8324, 2066, 2065, 2064, 5170, 7471, 6382, 7074, 5293, 3549, 387, 23…
hsa04024	cAMP signaling pathway	133	2.77513e-08	5140, 9586, 5141, 5020, 5142, 5021, 5143, 5144, 6751, 64399, 6750, 6752, 2550, 3362, 3360, 111, 112, 113, 114, 477, 115, 116, 117, 5139, 11069, 10257, 9475, 51806, 1909, 1908, 481, 482, 487, 489, 1907, 10021, 6237, 805, 84152, 1080, 8310, 5443, 2693, 490, 491, 493, 134, 135, 775, 776, 810, 170589, 814, 815, 816, 817, 818, 6262, 5295, 6662, 5058, 7074, 5293, 1129, 2735, 387, 268, 2696, 5567, 5602,…
hsa04310	Wnt signaling pathway	107	2.83747e-08	6477, 122011, 1460, 144165, 85409, 595, 27121, 4609, 343637, 1454, 1452, 27123, 5533, 79816, 9475, 64321, 11197, 81839, 166336, 54361, 85407, 164284, 23291, 1501, 50964, 8313, 51384, 894, 896, 27101, 8549, 7855, 8945, 815, 816, 79718, 51701, 817, 818, 7473, 8321, 7472, 8322, 7475, 7474, 7477, 8325, 4088, 7476, 8326, 6423, 8323, 8840, 6422, 8324, 7471, 387, 1488, 4919, 1487, 5567, 6932, 11211, 560…
hsa04510	Focal adhesion	122	5.6642e-08	3480, 3913, 595, 596, 29780, 3479, 284217, 3918, 1299, 1298, 399694, 3910, 3911, 3912, 22801, 7450, 25759, 7057, 9475, 5154, 5155, 5156, 7058, 3371, 2317, 5829, 1101, 7448, 2318, 4233, 3265, 7060, 63923, 894, 2324, 56034, 54776, 896, 55742, 2321, 5295, 3791, 3672, 5058, 3673, 2064, 5170, 5293, 387, 2335, 29895, 23396, 824, 5602, 4638, 5582, 3680, 394, 673, 3674, 10451, 3675, 5578, 3676, 10298, 36…
hsa05224	Breast cancer	94	7.38831e-08	7484, 6199, 1021, 122011, 27006, 3480, 7482, 1019, 672, 595, 673, 83439, 4609, 3479, 80326, 1452, 10297, 399694, 3714, 25759, 388585, 54361, 1026, 54567, 324, 23493, 51176, 4851, 208, 53358, 4853, 4854, 8817, 4855, 3845, 26281, 5241, 9965, 8313, 2254, 28514, 2099, 3265, 2253, 2251, 2250, 3815, 51384, 2249, 2248, 2324, 2885, 2247, 2246, 578, 23462, 1870, 7855, 8822, 51426, 1956, 8321, 26508, 7473,…
hsa04015	Rap1 signaling pathway	126	8.55958e-08	9223, 9863, 26037, 27006, 23566, 25865, 3480, 111, 112, 113, 114, 3479, 115, 3630, 999, 5898, 11069, 54518, 7057, 5154, 51806, 5155, 5156, 1500, 6237, 5028, 51378, 3643, 84552, 8817, 805, 1902, 26281, 6494, 4233, 3265, 57121, 3815, 3937, 135, 2324, 136, 56034, 2321, 810, 8822, 50855, 5295, 9771, 6300, 3791, 7074, 5293, 387, 56288, 5600, 5606, 5582, 4254, 5587, 673, 25780, 3674, 10451, 5578, 5217,…
hsa04390	Hippo signaling pathway	99	8.76078e-08	7048, 392255, 7161, 7042, 85409, 6591, 595, 4609, 1454, 23286, 3993, 999, 3996, 1739, 10413, 54361, 9231, 85407, 23291, 1742, 1740, 60485, 84552, 8313, 353500, 650, 51384, 894, 652, 653, 896, 654, 655, 656, 657, 7855, 8945, 658, 50855, 7473, 8321, 7472, 8322, 7475, 5054, 4086, 7474, 7477, 8325, 4088, 7476, 8326, 8323, 8324, 1495, 1490, 7471, 268, 27113, 56288, 6657, 6932, 11211, 6934, 2736, 7484,…
hsa04360	Axon guidance	111	1.69743e-07	5781, 91653, 10371, 56896, 84448, 6469, 5533, 9475, 7852, 2044, 2043, 2042, 1073, 54361, 22885, 6237, 84552, 9901, 7220, 7222, 7223, 4233, 7225, 3265, 6092, 6091, 2051, 22854, 2048, 1630, 655, 2047, 57522, 2046, 658, 6405, 815, 50855, 816, 10512, 817, 818, 285220, 5295, 64221, 8440, 7474, 6387, 5058, 59277, 5170, 223117, 5293, 56963, 387, 56288, 1808, 4756, 7869, 5727, 9423, 4773, 151449, 29984, …
hsa04727	GABAergic synapse	62	2.20136e-07	5582, 2793, 2550, 57468, 27165, 111, 2788, 112, 113, 2786, 114, 115, 51764, 5578, 140679, 11345, 200959, 18, 2562, 2561, 2560, 2559, 55970, 2558, 2557, 2555, 2554, 3763, 54407, 196883, 9001, 9568, 2572, 2770, 2571, 54331, 773, 2567, 774, 2566, 2565, 775, 59345, 776, 2563, 10991, 6529, 6540, 5334, 2782, 66008, 23710, 81539, 2775, 107, 5567, 108, 109, 10243, 6539, 6538, 11337
hsa05032	Morphine addiction	63	2.45208e-07	5140, 5141, 5142, 5582, 5143, 5144, 3760, 2793, 2550, 111, 2788, 112, 113, 2786, 114, 115, 5137, 51764, 5138, 5578, 5139, 140679, 2869, 1812, 5151, 5153, 200959, 2562, 2561, 2560, 2559, 55970, 2558, 2557, 2555, 2554, 3763, 3765, 408, 196883, 9568, 2770, 54331, 134, 773, 2567, 774, 2566, 2565, 59345, 2563, 4988, 5136, 2782, 27115, 2778, 10846, 2775, 107, 5567, 108, 109, 50940
hsa05226	Gastric cancer	92	1.02932e-06	7484, 6199, 7048, 122011, 27006, 7042, 7482, 595, 673, 596, 83439, 1017, 4609, 80326, 1015, 1452, 1496, 10297, 6469, 999, 399694, 2549, 25759, 4583, 7015, 29119, 54361, 3728, 1026, 324, 51176, 208, 53358, 8817, 3845, 26281, 6256, 5243, 9965, 4233, 6258, 6257, 8313, 2254, 3265, 2253, 2251, 2250, 5915, 51384, 2249, 2248, 2885, 2247, 2246, 578, 1870, 7855, 8822, 51426, 1956, 8321, 7473, 8322, 5295, …
hsa05414	Dilated cardiomyopathy	64	1.50985e-06	3680, 7168, 7124, 59283, 7042, 59285, 59284, 153, 111, 112, 113, 3479, 114, 284217, 115, 6546, 3674, 3675, 3676, 6547, 22801, 3691, 6443, 3693, 93589, 6444, 7137, 3695, 487, 489, 3685, 27091, 60, 27092, 196883, 775, 1674, 776, 3696, 70, 71, 4624, 4625, 6262, 9254, 4000, 3672, 6543, 3673, 781, 782, 2778, 783, 784, 55799, 786, 3908, 8516, 107, 5567, 108, 109, 10369, 10368
hsa04151	PI3K-Akt signaling pathway	191	1.83851e-06	9223, 9586, 6199, 9623, 9863, 2793, 9180, 27006, 23566, 3481, 3480, 3913, 10018, 595, 596, 2788, 4609, 253314, 146850, 3479, 2786, 284217, 3918, 1299, 1298, 3630, 51764, 2309, 3910, 3911, 1978, 4846, 3912, 1977, 22801, 7450, 7057, 5154, 5155, 5156, 7058, 3371, 55970, 118788, 1101, 7448, 51378, 3643, 8817, 1902, 26281, 6256, 5563, 4233, 2056, 3265, 57121, 7060, 2690, 63923, 4193, 3815, 894, 2324, …
hsa04934	Cushing syndrome	93	5.11213e-06	7484, 9586, 1583, 1021, 3164, 3283, 7482, 196, 1019, 595, 111, 673, 83439, 112, 1017, 113, 80326, 114, 115, 10297, 3710, 5151, 90993, 1395, 1031, 1394, 54361, 1392, 1029, 5906, 1026, 324, 51176, 1388, 84876, 1584, 196883, 2516, 23746, 5087, 5443, 8313, 2770, 2767, 3739, 51384, 775, 79798, 776, 1870, 7855, 3776, 815, 3777, 816, 1956, 817, 818, 8321, 7473, 8322, 7472, 89780, 11091, 7475, 7474, 8325…
hsa05200	Pathways in cancer	270	7.88338e-06	8772, 23604, 64399, 2793, 595, 111, 596, 112, 2788, 4609, 113, 114, 2786, 284217, 115, 238, 51764, 6469, 4843, 3091, 5154, 5155, 5156, 1909, 54361, 4851, 4853, 4854, 4855, 805, 1902, 6256, 6258, 6257, 8313, 4193, 1910, 2324, 810, 815, 51426, 816, 817, 818, 8321, 7473, 8322, 5295, 7472, 7475, 7474, 8325, 7477, 4088, 8326, 6387, 7476, 8202, 8323, 3673, 8324, 1495, 7471, 5293, 387, 2335, 1488, 1487,…
hsa04550	Signaling pathways regulating pluripotency of stem cells	86	1.07222e-05	7044, 7484, 9421, 5462, 4211, 130399, 3480, 7482, 4093, 3716, 4609, 3479, 80326, 2103, 10297, 91, 92, 5978, 10336, 9314, 3572, 3175, 54361, 4617, 84759, 324, 3400, 3720, 208, 1749, 3845, 64211, 8313, 3265, 5080, 10637, 51384, 652, 6929, 2885, 2247, 657, 7855, 658, 3976, 3977, 6926, 8321, 7473, 8322, 5295, 7472, 89780, 7475, 4086, 7474, 8325, 6300, 7477, 3670, 4088, 8326, 5013, 7476, 8323, 8324, 4…
hsa04724	Glutamatergic synapse	71	1.37566e-05	5582, 3760, 6511, 2793, 2900, 27165, 111, 2788, 112, 113, 2786, 114, 115, 5533, 51764, 5578, 5337, 2906, 2905, 3710, 2904, 6506, 2903, 6505, 2902, 6507, 57030, 2911, 55970, 1742, 116443, 2918, 2917, 2916, 2915, 2914, 2913, 54407, 196883, 2912, 7220, 5321, 2891, 2770, 2890, 57084, 54331, 773, 775, 59345, 776, 10991, 9454, 9455, 9456, 2782, 81539, 22941, 2899, 2778, 2898, 2897, 2776, 2775, 3709, 28…
hsa05217	Basal cell carcinoma	44	1.60231e-05	7484, 64399, 8313, 7482, 650, 83439, 51384, 652, 80326, 578, 51684, 6469, 7855, 10297, 51426, 8321, 7473, 8322, 7472, 89780, 7475, 7474, 374654, 8325, 7477, 8326, 7476, 7157, 8323, 8324, 54361, 7471, 2735, 81029, 2535, 1026, 324, 51176, 11211, 6932, 6934, 2737, 5727, 2736
hsa04971	Gastric acid secretion	51	1.62834e-05	5582, 6750, 6752, 3759, 111, 112, 113, 477, 114, 115, 5578, 6548, 3710, 3758, 51806, 6522, 481, 482, 760, 115111, 887, 340156, 54207, 60, 3766, 805, 196883, 1080, 2770, 495, 496, 389015, 810, 3773, 71, 3776, 815, 816, 817, 818, 7430, 3274, 2778, 2776, 3709, 3784, 107, 5567, 108, 109, 4638
hsa04713	Circadian entrainment	62	1.6975e-05	5582, 3760, 2793, 111, 2788, 112, 113, 2786, 114, 115, 116, 117, 51764, 5578, 2906, 4842, 2905, 3710, 2904, 2903, 2902, 5592, 5593, 51806, 8863, 55970, 3763, 55811, 3765, 805, 196883, 9722, 2891, 2770, 2890, 54331, 775, 59345, 776, 810, 4543, 4544, 815, 816, 817, 818, 6263, 6262, 2782, 6261, 2977, 2778, 2776, 2775, 2893, 8912, 107, 5567, 8913, 108, 109, 8911
hsa04928	Parathyroid hormone synthesis, secretion and action	66	2.94414e-05	9586, 5141, 5142, 5582, 5143, 5144, 111, 673, 596, 112, 113, 4929, 114, 115, 632, 9935, 4323, 5578, 4324, 10893, 5337, 4325, 4205, 3710, 4209, 90993, 1594, 1591, 1026, 1388, 846, 5744, 408, 50964, 196883, 9365, 6256, 7421, 9247, 6258, 6257, 2770, 2768, 2767, 1839, 6569, 10672, 1958, 1956, 4041, 8600, 8521, 4322, 2260, 10568, 2778, 387, 860, 2776, 3709, 468, 107, 5567, 108, 109, 11214
hsa05165	Human papillomavirus infection	174	4.03647e-05	9223, 8772, 9586, 6199, 390992, 122011, 3913, 595, 284217, 3918, 387332, 1299, 1298, 1452, 3993, 84441, 3996, 1739, 3910, 3911, 155066, 1978, 3912, 7297, 22801, 7450, 9114, 7057, 7058, 3134, 54361, 3371, 5829, 1740, 1101, 7448, 4851, 526, 4853, 84552, 4854, 4855, 1108, 9641, 8313, 3265, 7060, 63923, 23545, 4193, 51382, 51384, 894, 57801, 55502, 896, 534, 535, 3135, 7855, 6009, 50855, 7473, 8321, …
hsa04022	cGMP-PKG signaling pathway	96	4.03653e-05	5140, 9586, 5581, 4772, 4773, 8654, 150, 151, 152, 100271849, 153, 154, 155, 111, 112, 146850, 1258, 113, 477, 114, 115, 6546, 5533, 3630, 5138, 5139, 6547, 4205, 3710, 4846, 2626, 10335, 4209, 5592, 5593, 9475, 51806, 90993, 1909, 481, 482, 487, 489, 1388, 4775, 340156, 3764, 3643, 208, 805, 4659, 196883, 9569, 7225, 2770, 291, 490, 491, 493, 2768, 1910, 2767, 134, 775, 776, 810, 10398, 5997, 49…
hsa05033	Nicotine addiction	30	7.11451e-05	2891, 2890, 1141, 57084, 1139, 773, 2567, 1137, 774, 2566, 2565, 2563, 2906, 140679, 2905, 2904, 2903, 2902, 200959, 2562, 2561, 2560, 57030, 2559, 2558, 2557, 116443, 2555, 2554, 2893
hsa04010	MAPK signaling pathway	155	9.18887e-05	6196, 7048, 27006, 3481, 8491, 7042, 3480, 9064, 4609, 23162, 3479, 1850, 3630, 5533, 5536, 1616, 5154, 5155, 5156, 9479, 2317, 55970, 6237, 4214, 51378, 27091, 3643, 51776, 8817, 4217, 408, 26281, 27092, 2318, 929, 7189, 5321, 4233, 3265, 23542, 84867, 3815, 773, 774, 2324, 56034, 775, 4908, 776, 4909, 777, 2321, 8822, 51701, 9254, 6300, 3791, 5971, 5058, 2066, 2065, 2064, 781, 4914, 782, 4915, …
hsa04916	Melanogenesis	62	9.6817e-05	7484, 5582, 4254, 7482, 111, 83439, 112, 113, 80326, 114, 115, 5578, 51806, 90993, 54361, 51176, 1387, 805, 3845, 196883, 5443, 4157, 3265, 2770, 1910, 3815, 51384, 810, 7855, 815, 816, 1638, 817, 818, 8321, 7473, 8322, 7472, 89780, 7475, 7474, 8325, 7477, 4286, 8326, 7476, 8323, 8324, 7471, 2778, 81029, 2535, 2776, 2775, 107, 5567, 108, 109, 7306, 6932, 11211, 6934
hsa04810	Regulation of actin cytoskeleton	119	0.000102852	57180, 27006, 3630, 22801, 9475, 5154, 5155, 5156, 4342, 7852, 1073, 653857, 55970, 5829, 6237, 5305, 3645, 8817, 1902, 10787, 26281, 8936, 3265, 57121, 4629, 56034, 54776, 8822, 79837, 5295, 6387, 3672, 5058, 3673, 221178, 7074, 5293, 1129, 79784, 387, 3827, 81624, 2335, 29895, 23396, 5962, 4638, 3680, 3681, 3682, 10458, 673, 54434, 10297, 3674, 10451, 3675, 3676, 6548, 10298, 5217, 3691, 3693, …
hsa05410	Hypertrophic cardiomyopathy	56	0.000135318	3680, 7168, 7124, 59283, 7042, 59285, 59284, 3479, 284217, 6546, 3674, 3675, 3676, 6547, 22801, 3691, 6443, 3693, 93589, 6444, 7137, 3695, 3569, 487, 489, 3685, 27091, 60, 27092, 5563, 775, 1674, 776, 3696, 70, 51422, 71, 4624, 4625, 1636, 6262, 9254, 4000, 3672, 6543, 3673, 781, 782, 783, 784, 55799, 786, 3908, 8516, 10369, 10368
hsa04725	Cholinergic synapse	67	0.000208944	9586, 5582, 3760, 3761, 2793, 1143, 1141, 3759, 111, 1139, 596, 2788, 112, 146850, 113, 1137, 2786, 1136, 114, 115, 51764, 5578, 3710, 90993, 55970, 1103, 3763, 208, 60482, 3845, 3768, 196883, 6572, 3265, 2770, 56479, 54331, 2767, 773, 774, 775, 59345, 776, 814, 815, 816, 817, 818, 5294, 5295, 2782, 9132, 5293, 1129, 2776, 2534, 2775, 3709, 468, 3784, 107, 5567, 3785, 108, 3786, 109, 43
hsa04921	Oxytocin signaling pathway	87	0.000220165	5020, 5021, 5582, 4772, 3760, 4773, 3761, 59283, 59285, 59284, 3759, 595, 111, 112, 146850, 113, 114, 115, 952, 5533, 5578, 3710, 4846, 9475, 51806, 93589, 1026, 4775, 3763, 340156, 27091, 5743, 60, 8536, 1827, 3765, 805, 3845, 4659, 3768, 27092, 196883, 5563, 5321, 7226, 3265, 2770, 54776, 775, 776, 810, 51422, 10398, 71, 5997, 814, 815, 816, 1956, 817, 818, 5294, 6263, 6262, 9254, 57172, 6261, …
hsa04072	Phospholipase D signaling pathway	84	0.000233193	9267, 9265, 5781, 4254, 7248, 23566, 551, 111, 552, 112, 146850, 553, 113, 55326, 114, 115, 56894, 56895, 3630, 8527, 5578, 5898, 11069, 8525, 5337, 399694, 5737, 2549, 25759, 5154, 5155, 5156, 2911, 80310, 1785, 7249, 6237, 2918, 3643, 208, 2917, 53358, 2916, 5900, 2915, 2914, 1902, 3845, 2913, 196883, 2912, 5321, 3265, 57121, 9162, 2207, 26052, 2768, 3815, 2885, 56034, 22808, 6009, 10672, 10554…
hsa04721	Synaptic vesicle cycle	49	0.000280994	22999, 6511, 245973, 339302, 1213, 10815, 10814, 10497, 140679, 6506, 6505, 155066, 6507, 51606, 9114, 112755, 160, 161, 9152, 57030, 1785, 526, 6571, 6572, 6531, 6530, 6532, 2054, 23025, 23545, 57084, 51382, 26052, 773, 774, 534, 535, 10312, 6529, 6804, 50617, 6540, 594855, 6534, 6536, 6539, 6616, 6538, 6857
hsa04925	Aldosterone synthesis and secretion	59	0.000307378	9586, 5581, 5582, 5587, 1583, 3164, 25865, 3283, 111, 112, 113, 4929, 477, 114, 115, 5138, 5578, 3710, 221955, 51806, 90993, 481, 482, 1388, 84876, 8536, 805, 196883, 5443, 490, 491, 493, 2767, 775, 776, 810, 814, 815, 3777, 816, 51305, 817, 818, 185, 57172, 2778, 2776, 3949, 466, 3709, 468, 8912, 107, 5567, 8913, 108, 747, 109, 8911
hsa04261	Adrenergic signaling in cardiomyocytes	83	0.000751443	9586, 7168, 59283, 59285, 59284, 153, 154, 111, 596, 112, 146850, 113, 477, 114, 115, 6546, 5578, 6548, 3753, 11069, 6547, 51806, 90993, 6324, 93589, 7137, 481, 482, 487, 489, 1388, 27091, 208, 805, 27092, 196883, 6331, 6330, 6332, 5521, 2770, 490, 491, 493, 775, 776, 810, 70, 4624, 815, 4625, 816, 817, 818, 5294, 6262, 9254, 6300, 6543, 185, 781, 782, 2778, 783, 784, 146, 2776, 147, 55799, 786, …
hsa04014	Ras signaling pathway	123	0.000753597	5781, 2793, 10928, 3363, 27006, 3481, 9462, 3480, 2788, 3479, 2786, 253959, 3630, 51764, 5898, 399694, 2549, 25759, 5154, 51806, 5155, 5156, 64600, 23179, 55970, 6237, 51378, 3643, 8817, 805, 26281, 8398, 5320, 5321, 4233, 5322, 3265, 3815, 2324, 56034, 4908, 4909, 2321, 810, 8822, 5295, 9771, 3791, 5058, 7074, 5293, 4914, 4915, 387, 283455, 5567, 8437, 5602, 5582, 4254, 25780, 5578, 8844, 5337, …
hsa04950	Maturity onset diabetes of the young	20	0.00112774	3170, 4760, 3651, 3375, 3110, 2494, 3175, 5080, 389692, 3171, 222546, 6928, 168620, 2645, 5313, 3630, 50674, 6514, 4821, 4825
hsa04911	Insulin secretion	51	0.00136013	9586, 5582, 27445, 111, 112, 2864, 113, 477, 114, 115, 2740, 116, 54795, 117, 3630, 5578, 11069, 3710, 90993, 3651, 481, 482, 1388, 885, 6833, 6514, 196883, 3781, 3782, 2767, 2645, 775, 776, 815, 816, 3778, 817, 3779, 6804, 818, 6262, 9699, 2778, 2776, 468, 10242, 107, 5567, 108, 109, 6616
hsa04270	Vascular smooth muscle contraction	74	0.00162082	5581, 5582, 5583, 5739, 551, 111, 673, 552, 112, 553, 113, 796, 114, 797, 115, 5578, 3710, 10335, 5592, 9475, 51806, 59, 1909, 1908, 64600, 94274, 800, 79924, 5588, 1907, 340156, 10266, 10268, 10267, 805, 4659, 196883, 8398, 5320, 5321, 5322, 2768, 4629, 2767, 135, 136, 54776, 775, 776, 810, 10398, 10672, 3778, 3779, 4880, 185, 2977, 79784, 2778, 387, 146, 2776, 147, 148, 3709, 10242, 107, 5567, …
hsa04330	Notch signaling pathway	37	0.00196232	7088, 8650, 7089, 6310, 22938, 5664, 28514, 23385, 23462, 23220, 84441, 79816, 51107, 3714, 26508, 9794, 9612, 388585, 7090, 182, 9253, 11317, 151636, 196403, 1488, 54567, 1840, 23493, 1487, 55534, 1387, 4851, 83464, 4853, 4854, 10683, 4855
hsa04520	Adherens junction	43	0.00203067	5880, 7048, 4233, 7082, 1460, 3480, 6591, 10458, 10810, 83439, 1496, 5797, 999, 7414, 71, 5777, 4008, 52, 51701, 1956, 5792, 4088, 10580, 1495, 29119, 2241, 2064, 2260, 387, 1500, 2534, 56288, 51176, 1387, 7525, 5787, 3643, 60, 6932, 6934, 6615, 8936, 87
hsa01522	Endocrine resistance	56	0.00245022	6199, 3480, 1019, 595, 111, 673, 596, 112, 113, 3479, 114, 115, 399694, 3714, 25759, 1031, 1029, 1026, 54567, 4851, 208, 53358, 4853, 4854, 4855, 3845, 196883, 28514, 2099, 3265, 4193, 2885, 1870, 5599, 1839, 1956, 5295, 6300, 6464, 7157, 8202, 9611, 2064, 182, 5293, 2778, 107, 5567, 4313, 5600, 108, 109, 10683, 5602, 4318, 5925
hsa05218	Melanoma	43	0.00293624	9965, 4233, 2254, 3265, 2253, 1021, 2251, 27006, 2250, 3480, 4193, 1019, 595, 2249, 673, 2248, 2247, 3479, 56034, 2246, 578, 1870, 999, 8822, 51426, 1956, 5295, 5154, 5155, 4286, 5156, 7157, 2260, 5293, 1029, 80310, 1026, 2255, 208, 8817, 3845, 26281, 5925
hsa04371	Apelin signaling pathway	75	0.00339516	5140, 5581, 6199, 440738, 2793, 100271849, 595, 111, 2788, 112, 146850, 113, 2786, 114, 115, 10891, 6546, 51764, 999, 6548, 4842, 6547, 4843, 4205, 3710, 4846, 4209, 51806, 59, 30849, 55970, 84557, 5346, 340156, 6237, 208, 55811, 4854, 805, 3845, 196883, 5563, 8678, 3265, 2770, 54331, 59345, 810, 22808, 9759, 51422, 814, 10672, 1958, 5294, 6263, 6262, 5054, 4088, 6543, 2782, 182, 1490, 7350, 185,…
hsa04976	Bile secretion	51	0.00366914	6550, 7364, 111, 112, 113, 1576, 477, 114, 115, 358, 6548, 10257, 64241, 64240, 6522, 481, 482, 361, 760, 54600, 9429, 196883, 1080, 8671, 6256, 5243, 3781, 2052, 54578, 54577, 54576, 54575, 28234, 54659, 54657, 54579, 10599, 9971, 9376, 6344, 6343, 3156, 2778, 3949, 1244, 8714, 6579, 107, 5567, 108, 109
hsa00533	Glycosaminoglycan biosynthesis - keratan sulfate	12	0.00554758	6483, 6482, 10678, 8534, 6487, 4166, 2530, 2683, 8704, 10164, 8702, 93010
hsa04923	Regulation of lipolysis in adipocytes	34	0.00642854	5140, 2770, 153, 154, 155, 111, 134, 112, 113, 114, 115, 57104, 3630, 4886, 5733, 11145, 11343, 7253, 5592, 5295, 5593, 5293, 2778, 5346, 107, 5742, 108, 5743, 5567, 208, 109, 3643, 3667, 196883
hsa04340	Hedgehog signaling pathway	34	0.00642854	64399, 91653, 4036, 730094, 23288, 122011, 595, 596, 894, 1455, 1454, 51684, 1452, 57467, 6469, 8945, 8405, 11127, 50937, 374654, 132884, 2121, 57154, 3549, 2735, 23291, 23295, 5567, 408, 57758, 50846, 2737, 5727, 2736
hsa04514	Cell adhesion molecules	82	0.00669212	7122, 3680, 4099, 100506658, 23562, 1462, 22871, 8174, 5817, 3118, 1013, 57863, 999, 3676, 6900, 137075, 51208, 5792, 90952, 3695, 7412, 3134, 94030, 9071, 1272, 9076, 84628, 9074, 83700, 26285, 26047, 57555, 965, 3685, 923, 4897, 5789, 925, 3689, 926, 10666, 23705, 9369, 1000, 22854, 57689, 9080, 3135, 5797, 3696, 80380, 8506, 53842, 26050, 80381, 9378, 5010, 6385, 9379, 4684, 4685, 3112, 114798…
hsa05207	Chemical carcinogenesis - receptor activation	107	0.00740796	9586, 6196, 6199, 27006, 196, 595, 111, 596, 112, 4609, 113, 1576, 114, 115, 2947, 1978, 407026, 2952, 4853, 8817, 408, 26281, 9641, 6256, 6258, 6257, 3265, 2053, 2052, 773, 774, 85315, 775, 896, 776, 54659, 8822, 54657, 5295, 8600, 253152, 7471, 5293, 5567, 5582, 7364, 1143, 1141, 153, 154, 1139, 155, 79852, 1137, 1136, 164091, 5578, 90993, 9314, 1545, 3326, 1543, 54567, 54600, 1388, 688, 119391…
hsa04728	Dopaminergic synapse	70	0.00800409	9586, 5582, 3760, 2793, 111, 2788, 2786, 5533, 51764, 5578, 1816, 50632, 3798, 3710, 1815, 3799, 2904, 1814, 2903, 1813, 1812, 7054, 51806, 90993, 55970, 220074, 1388, 3763, 406, 208, 3765, 408, 805, 3800, 84152, 6571, 6531, 5521, 2891, 2770, 2890, 54331, 773, 774, 1312, 775, 59345, 776, 810, 5599, 815, 816, 817, 818, 6300, 2782, 2778, 1644, 2776, 2775, 2774, 3709, 468, 2893, 5522, 5523, 5567, 56…
hsa04924	Renin secretion	40	0.0084577	5140, 2770, 153, 154, 3759, 155, 111, 134, 112, 775, 776, 358, 116, 810, 117, 5137, 5533, 5732, 5139, 5734, 3710, 3778, 1636, 5593, 5153, 51806, 1909, 5136, 5972, 1908, 185, 2977, 2778, 2776, 3709, 84876, 1907, 5567, 1508, 805
hsa04927	Cortisol synthesis and secretion	38	0.00875641	9586, 5087, 5443, 1583, 3164, 3283, 2767, 111, 3739, 112, 113, 114, 775, 115, 776, 3776, 3710, 3777, 5151, 90993, 185, 2778, 2776, 3949, 1388, 3709, 84876, 468, 1584, 8912, 107, 8913, 108, 5567, 109, 8911, 196883, 2516
hsa05219	Bladder cancer	26	0.00940167	23604, 7422, 3265, 7380, 4193, 1019, 1612, 595, 673, 4609, 1870, 999, 1839, 1956, 7057, 7157, 1890, 2064, 2261, 1029, 1026, 4312, 4313, 3845, 4318, 5925
hsa04723	Retrograde endocannabinoid signaling	77	0.00973976	22999, 5582, 3760, 2793, 111, 2788, 112, 113, 2786, 114, 115, 51764, 55967, 5578, 140679, 11343, 4722, 3710, 4723, 221955, 200959, 2562, 2166, 2561, 2560, 57030, 2911, 2559, 55970, 2558, 2557, 1268, 2555, 2554, 3763, 4698, 5743, 3765, 2915, 56901, 196883, 222236, 2891, 2770, 2890, 57084, 4705, 54331, 773, 2567, 774, 2566, 2565, 775, 59345, 776, 2563, 5599, 4700, 4701, 6300, 2782, 4716, 2776, 4719…
hsa05225	Hepatocellular carcinoma	86	0.010613	7484, 6199, 6595, 5582, 7048, 6597, 6598, 1021, 122011, 3481, 7042, 3480, 7482, 1019, 595, 673, 83439, 4609, 80326, 1452, 10297, 5578, 399694, 2947, 2549, 7296, 25759, 7015, 54361, 1029, 2952, 1026, 324, 51176, 4257, 51412, 119391, 4259, 60, 208, 53358, 10587, 3845, 8110, 4233, 8313, 8193, 3265, 51384, 2885, 578, 1870, 7855, 71, 6605, 6604, 51426, 1956, 8321, 7473, 8322, 5295, 7472, 89780, 4041, …
hsa04670	Leukocyte transendothelial migration	61	0.0107009	5582, 5781, 7122, 100506658, 23562, 394, 1496, 10451, 5578, 11069, 4688, 3676, 4689, 137075, 51208, 9475, 7410, 90952, 7852, 7412, 29119, 9071, 9076, 9074, 7294, 83700, 5906, 26285, 5829, 1500, 60, 3689, 9564, 6494, 5880, 2770, 9080, 93408, 7414, 10398, 71, 53842, 5295, 5010, 7430, 6300, 6387, 1495, 2185, 7070, 5293, 387, 1366, 1003, 29895, 1365, 4313, 5600, 10686, 4318, 87
hsa04913	Ovarian steroidogenesis	30	0.0194811	5321, 1583, 3283, 3480, 111, 112, 113, 3479, 114, 654, 115, 2488, 1573, 3630, 3973, 8644, 240, 2778, 1545, 3949, 1588, 1543, 122970, 107, 108, 5743, 5567, 109, 3643, 196883
hsa05030	Cocaine addiction	29	0.0198252	6571, 9586, 6531, 8851, 2891, 2770, 111, 2906, 2905, 2904, 2903, 1813, 2902, 1812, 5173, 7054, 8787, 90993, 2778, 1644, 1742, 116443, 1388, 468, 5567, 627, 2913, 2912, 84152
hsa00601	Glycosphingolipid biosynthesis - lacto and neolacto series	18	0.0202711	6487, 6489, 28, 10690, 2683, 10678, 10317, 2523, 79369, 2651, 8704, 84002, 10331, 8702, 53947, 2528, 10402, 8706
hsa00250	Alanine, aspartate and glutamate metabolism	23	0.0211715	18, 2572, 57494, 1373, 2571, 339983, 84706, 440, 2746, 122622, 284716, 27165, 259307, 443, 2346, 158, 445, 435, 8528, 2806, 9945, 7915, 80150
hsa05216	Thyroid cancer	23	0.0211715	6256, 7157, 6258, 6257, 3265, 8031, 8030, 4914, 595, 673, 83439, 4609, 1026, 51176, 578, 999, 5468, 6932, 51426, 6934, 3845, 5979, 7849
hsa04726	Serotonergic synapse	60	0.0214449	260293, 5582, 3760, 2793, 3363, 3362, 3361, 3360, 351, 111, 673, 2788, 3359, 2786, 3356, 1573, 3751, 51764, 239, 5578, 3710, 200909, 285242, 2562, 2561, 2560, 240, 242, 55970, 246, 247, 5742, 3763, 5743, 3765, 3845, 6571, 7220, 3781, 5321, 6532, 3265, 2770, 54331, 773, 774, 775, 59345, 776, 3354, 2782, 3351, 3350, 1843, 2778, 1644, 2776, 2775, 3709, 5567
hsa04750	Inflammatory mediator regulation of TRP channels	52	0.0227725	5581, 5582, 5583, 79054, 2150, 111, 112, 113, 3479, 114, 115, 3356, 1573, 239, 5578, 5732, 5734, 3710, 4803, 51806, 5588, 5029, 805, 196883, 8398, 5321, 59341, 810, 8989, 5599, 815, 816, 817, 818, 5295, 6300, 162514, 5293, 4914, 2778, 3827, 2776, 3709, 623, 107, 624, 5567, 5600, 108, 109, 5602, 5606
hsa01521	EGFR tyrosine kinase inhibitor resistance	43	0.0242483	9542, 5582, 6199, 7422, 4233, 3265, 3084, 3480, 3716, 10018, 596, 673, 253314, 2885, 2247, 3479, 56034, 558, 5578, 399694, 2309, 1956, 1978, 2549, 1977, 25759, 5295, 5154, 3791, 5155, 6464, 5156, 7039, 2065, 2263, 2064, 2261, 5293, 80310, 3569, 208, 53358, 3845
hsa04350	TGF-beta signaling pathway	50	0.0243766	7044, 4052, 6199, 7048, 7124, 392255, 130399, 7042, 4093, 4609, 151449, 91, 92, 7057, 57154, 7050, 3400, 1387, 5308, 25805, 353500, 650, 1634, 10637, 1875, 148738, 652, 1874, 653, 79875, 654, 655, 656, 2200, 657, 658, 4086, 4681, 64388, 4088, 285704, 9372, 56963, 3625, 4838, 387, 3624, 268, 26585, 4756
hsa04926	Relaxin signaling pathway	66	0.0257979	9586, 7048, 2793, 111, 2788, 112, 113, 2786, 114, 115, 51289, 51764, 5578, 4842, 399694, 4843, 4846, 25759, 59, 90993, 5590, 55970, 1388, 208, 53358, 408, 3845, 196883, 7422, 6013, 7424, 1286, 1285, 3265, 2770, 1284, 1282, 339403, 1910, 54331, 2885, 59345, 1278, 1277, 5599, 1956, 5295, 6300, 6464, 4322, 2782, 5293, 59350, 2778, 2775, 468, 4312, 107, 5567, 4313, 5600, 108, 109, 6019, 5602, 4318
hsa04918	Thyroid hormone synthesis	41	0.0258489	9586, 50506, 5582, 8458, 405753, 4036, 111, 112, 432, 113, 477, 433, 114, 115, 2882, 5578, 3710, 6528, 7253, 53905, 90993, 7038, 2880, 481, 482, 7173, 5172, 2878, 2778, 2876, 2776, 1388, 3709, 468, 107, 108, 5567, 109, 3309, 196883, 7849
hsa05214	Glioma	41	0.0258489	5582, 3265, 1021, 3480, 4193, 1019, 595, 673, 2885, 3479, 578, 1870, 810, 5578, 399694, 814, 815, 51426, 816, 1956, 817, 818, 25759, 5295, 51806, 5154, 5155, 6464, 5156, 7157, 7039, 57172, 5293, 1029, 1026, 208, 8536, 53358, 805, 3845, 5925
hsa04974	Protein digestion and absorption	54	0.0264383	50509, 6550, 6510, 81578, 477, 1299, 1298, 6546, 6547, 6505, 7373, 6564, 91522, 481, 482, 1305, 1303, 1302, 1301, 5547, 1307, 54407, 1306, 23428, 1286, 1285, 1284, 1282, 169044, 1280, 206358, 1358, 80781, 255631, 1278, 1310, 1277, 340024, 8645, 131873, 6543, 1297, 1295, 1294, 1293, 1292, 1291, 1290, 1289, 3784, 85301, 5646, 1803, 84570
hsa04540	Gap junction	47	0.0269957	5582, 3265, 2770, 7082, 84617, 153, 57369, 2767, 111, 112, 113, 203068, 2885, 56034, 114, 115, 3356, 5578, 10376, 3710, 347733, 1813, 1956, 1812, 5592, 5593, 51807, 5154, 10381, 5155, 5156, 2911, 2977, 2778, 80310, 2776, 983, 2697, 3709, 107, 108, 5567, 109, 2915, 1902, 3845, 196883
hsa05031	Amphetamine addiction	38	0.0284184	6571, 9586, 5582, 6531, 2891, 2890, 111, 775, 776, 810, 5533, 5578, 2906, 2905, 814, 2904, 815, 2903, 816, 2902, 817, 1812, 6804, 818, 5173, 7054, 51806, 90993, 23237, 2778, 1644, 116443, 1388, 468, 2893, 5567, 805, 84152
hsa00532	Glycosaminoglycan biosynthesis - chondroitin sulfate / dermatan sulfate	14	0.0294895	64131, 22856, 10090, 9469, 126792, 55790, 337876, 166012, 79586, 55454, 51363, 55501, 29940, 50515
hsa00910	Nitrogen metabolism	12	0.0464478	2746, 771, 760, 761, 762, 763, 765, 766, 767, 768, 1373, 377677
hsa04392	Hippo signaling pathway - multiple species	18	0.047787	8463, 25937, 7004, 7003, 5058, 8994, 166824, 26524, 126374, 9770, 83937, 122786, 54798, 1454, 79633, 23286, 60485, 10413

## Sheet: S3d_HEH
Table S3d. KEGG pathways which may be affected through altered DNA methylation in HEH ALL. Pathways shown in bold are unique to subtype.
KEGG ID	KEGG Pathway description	Number of genes with altered methylation in KEGG Pathway	PValue	Genes altered on GO term (Entrez IDS)
hsa04020	Calcium signaling pathway	150	6.35e-18	5021, 6870, 5023, 7201, 3363, 3362, 3361, 3360, 55283, 56413, 2668, 113, 114, 115, 57620, 3356, 5137, 5533, 6865, 4842, 6869, 4846, 9630, 219931, 5153, 5154, 51806, 5155, 5156, 1909, 7852, 255231, 57118, 487, 489, 887, 801, 8817, 805, 6915, 26281, 4233, 490, 491, 493, 1910, 773, 135, 774, 2324, 136, 56034, 775, 776, 777, 2321, 814, 815, 816, 817, 6263, 6262, 3791, 5332, 6543, 2066, 2065, 2064, 21…
hsa04080	Neuroactive ligand-receptor interaction	198	2.23e-14	5020, 5021, 5023, 7201, 2550, 51083, 56413, 116, 117, 5031, 5032, 1909, 1908, 2562, 2561, 2560, 2559, 2558, 2557, 2797, 2555, 2554, 1907, 5028, 6915, 130576, 6013, 130574, 2693, 1241, 1910, 2567, 135, 84109, 2566, 136, 2563, 4985, 4986, 4988, 10874, 5179, 66004, 1129, 10888, 5729, 146, 147, 148, 2696, 7349, 6019, 5724, 10886, 1143, 1140, 150, 152, 153, 22953, 5739, 2900, 5618, 1139, 155, 1138, 11…
hsa05412	Arrhythmogenic right ventricular cardiomyopathy	55	4.33e-10	88, 89, 59283, 59285, 59284, 83439, 284217, 1496, 6546, 3674, 3675, 3676, 6547, 22801, 3691, 6443, 3693, 3694, 93589, 6444, 29119, 3728, 487, 51176, 489, 3685, 27091, 1824, 27092, 1000, 775, 1674, 776, 3696, 5318, 6262, 9254, 4000, 3672, 6543, 3673, 1495, 781, 782, 783, 784, 55799, 2697, 786, 3908, 8516, 6932, 6934, 10369, 10368
hsa04024	cAMP signaling pathway	123	7.06e-10	5140, 9586, 5141, 5020, 5142, 5021, 5143, 5144, 6751, 6750, 6752, 2550, 3362, 3360, 111, 112, 113, 114, 477, 115, 116, 117, 5139, 11069, 10257, 9475, 51806, 1909, 1908, 481, 486, 487, 489, 1907, 801, 10021, 6237, 805, 84152, 1080, 8310, 2693, 490, 491, 493, 135, 775, 776, 814, 815, 816, 817, 6262, 6662, 5058, 7074, 5293, 1129, 2735, 268, 2696, 10000, 5567, 5602, 5727, 4772, 1261, 153, 1258, 2740,…
hsa04360	Axon guidance	104	2.48e-09	91653, 10371, 56896, 84448, 6469, 5533, 9353, 9475, 7852, 2044, 2043, 2042, 54361, 2041, 22885, 6237, 84552, 9901, 7220, 7222, 7223, 4233, 7225, 6092, 6091, 22854, 2049, 2048, 1630, 655, 2047, 57522, 2046, 658, 6405, 815, 816, 10512, 817, 285220, 64221, 8440, 7474, 6387, 5058, 59277, 5170, 223117, 5293, 56963, 56288, 1808, 7869, 5727, 9423, 4773, 151449, 29984, 54434, 5578, 54437, 10298, 9037, 21…
hsa04015	Rap1 signaling pathway	115	9.4e-09	9223, 9863, 26037, 23566, 25865, 3480, 111, 112, 113, 114, 3479, 115, 3630, 999, 5898, 11069, 7057, 5154, 51806, 5155, 5156, 1500, 801, 6237, 5028, 51378, 3643, 84552, 8817, 805, 26281, 6494, 4233, 57121, 3937, 135, 2324, 136, 56034, 2321, 9771, 3791, 5332, 7074, 5293, 56288, 10000, 5606, 5582, 4254, 5587, 25780, 3674, 5578, 2904, 2903, 1813, 2902, 4803, 7410, 284, 5590, 1942, 80310, 5906, 2357, …
hsa05414	Dilated cardiomyopathy	62	1.37e-08	7168, 7124, 59283, 7042, 59285, 59284, 153, 111, 112, 113, 3479, 114, 284217, 115, 6546, 3674, 3675, 3676, 6547, 22801, 3691, 6443, 3693, 3694, 93589, 6444, 7171, 487, 489, 3685, 27091, 27092, 196883, 775, 1674, 776, 3696, 70, 4624, 4625, 6262, 9254, 4000, 3672, 6543, 3673, 7273, 781, 782, 2778, 783, 784, 55799, 786, 3908, 8516, 107, 5567, 108, 109, 10369, 10368
hsa05032	Morphine addiction	59	2.64e-08	5140, 5141, 5142, 5582, 5143, 5144, 3760, 2550, 111, 2788, 112, 113, 2786, 114, 115, 5137, 5138, 5578, 5139, 140679, 2869, 1812, 5151, 94235, 5153, 8622, 2562, 2561, 2560, 2559, 55970, 2558, 2557, 2555, 2554, 3763, 3765, 408, 196883, 9568, 2770, 54331, 773, 2567, 774, 2566, 59345, 2563, 4988, 5136, 27115, 2778, 10846, 2775, 107, 5567, 108, 109, 50940
hsa04512	ECM-receptor interaction	56	1.6e-07	158326, 284217, 3918, 1298, 3674, 3675, 3676, 51206, 3910, 3911, 22801, 7450, 7057, 3691, 7058, 3693, 3694, 3371, 255743, 961, 3685, 341640, 375790, 7143, 7148, 1286, 1285, 1284, 7060, 1282, 63923, 3381, 3339, 80144, 1311, 10319, 1278, 1277, 3696, 1834, 22987, 6385, 9899, 131873, 3672, 3673, 1297, 1293, 1292, 1291, 6382, 2335, 3908, 8516, 5649, 2814
hsa04510	Focal adhesion	106	4.71e-07	3480, 595, 596, 29780, 3479, 284217, 3918, 1298, 399694, 3910, 3911, 22801, 7450, 25759, 7057, 9475, 5154, 5155, 5156, 7058, 3371, 2317, 5829, 2318, 4233, 7060, 63923, 3381, 894, 2324, 56034, 54776, 896, 55742, 2321, 3791, 3672, 5058, 3673, 2064, 5170, 5293, 2335, 29895, 23396, 10000, 5602, 4638, 5582, 3674, 3675, 5578, 3676, 10298, 3691, 3693, 7410, 3694, 80310, 5906, 3685, 83660, 207, 53358, 20…
hsa04724	Glutamatergic synapse	67	5.98e-07	5582, 3760, 2900, 27165, 111, 2788, 112, 113, 2786, 114, 115, 5533, 5578, 5337, 2906, 2905, 3710, 2904, 6506, 2903, 6505, 2902, 2901, 6507, 94235, 57030, 2911, 55970, 1742, 116443, 2918, 9229, 2917, 2916, 2915, 2914, 2913, 54407, 196883, 2912, 7220, 5321, 2891, 2770, 2890, 57084, 54331, 773, 775, 59345, 776, 5530, 5332, 81539, 22941, 2899, 2778, 2898, 2897, 2776, 2775, 2893, 107, 5567, 108, 109, …
hsa04010	MAPK signaling pathway	145	6.33e-07	6196, 7046, 7048, 3481, 8491, 6195, 7042, 3480, 23162, 3479, 1850, 3630, 5533, 5778, 5536, 1616, 5154, 5155, 5156, 9479, 2317, 55970, 6237, 51378, 27091, 3643, 8817, 4217, 408, 26281, 27092, 2318, 929, 5321, 4233, 23542, 84867, 773, 774, 2324, 56034, 775, 4908, 776, 2322, 777, 2321, 9254, 3791, 5971, 5058, 3552, 2066, 2065, 2064, 781, 4914, 782, 4915, 3306, 783, 3305, 784, 3303, 786, 10000, 5567,…
hsa04261	Adrenergic signaling in cardiomyocytes	83	7.7e-07	9586, 7168, 59283, 59285, 59284, 153, 111, 596, 112, 113, 477, 114, 115, 6546, 5578, 6548, 3753, 11069, 6547, 51806, 90993, 6324, 93589, 23533, 7171, 481, 486, 487, 489, 1388, 801, 207, 27091, 208, 805, 27092, 196883, 6331, 6330, 6332, 5521, 2770, 490, 491, 493, 775, 776, 70, 4624, 815, 4625, 816, 817, 5518, 5294, 91860, 6262, 9254, 5332, 6543, 185, 781, 782, 2778, 783, 784, 146, 2776, 147, 55799…
hsa05205	Proteoglycans in cancer	106	1.6e-06	6199, 3481, 7042, 3480, 595, 3479, 3236, 6469, 5777, 117581, 2549, 3091, 7057, 9475, 7291, 54361, 4060, 2317, 5829, 79923, 6237, 2318, 4233, 4193, 1634, 51384, 54776, 60495, 815, 816, 817, 7472, 7475, 7474, 7078, 6385, 3791, 7476, 8326, 5058, 3673, 8324, 2066, 2065, 2064, 5170, 6382, 7074, 5293, 3549, 2335, 10000, 5962, 5567, 11211, 5329, 5727, 7484, 5582, 7124, 7482, 3316, 5578, 6548, 3710, 7099…
hsa04713	Circadian entrainment	58	1.8e-06	5582, 3760, 111, 2788, 112, 113, 2786, 114, 115, 116, 117, 5578, 2906, 4842, 2905, 3710, 2904, 2903, 2902, 5592, 94235, 5593, 51806, 8863, 55970, 801, 3763, 3765, 805, 196883, 2891, 2770, 2890, 54331, 775, 59345, 776, 4543, 4544, 815, 816, 817, 91860, 6263, 6262, 5332, 6261, 2977, 2778, 2776, 2775, 2893, 8912, 107, 5567, 108, 109, 8911
hsa04727	GABAergic synapse	54	2.35e-06	5582, 2550, 57468, 27165, 111, 2788, 112, 113, 2786, 114, 115, 5578, 140679, 94235, 2562, 2561, 2560, 2559, 55970, 2558, 2557, 2555, 2554, 3763, 6714, 54407, 196883, 9001, 9568, 2572, 2770, 2571, 54331, 773, 2567, 774, 2566, 775, 59345, 776, 2563, 6529, 5334, 66008, 81539, 2775, 107, 5567, 108, 109, 10243, 6539, 6538, 11337
hsa04022	cGMP-PKG signaling pathway	89	2.47e-06	5140, 9586, 5581, 4772, 4773, 150, 152, 153, 155, 111, 112, 1258, 113, 477, 114, 115, 6546, 5533, 3630, 5138, 5139, 6547, 4205, 3710, 4846, 2626, 10335, 4209, 5592, 5593, 9475, 51806, 90993, 1909, 23533, 481, 486, 487, 489, 1388, 801, 207, 4776, 3764, 3643, 208, 805, 4659, 196883, 9569, 7225, 2770, 291, 490, 491, 493, 2768, 1910, 2767, 775, 776, 5997, 4985, 4624, 4625, 2969, 3778, 3779, 5294, 918…
hsa04310	Wnt signaling pathway	90	3.1e-06	7088, 7484, 5582, 7089, 4772, 4773, 6477, 80319, 122011, 144165, 85409, 7482, 55366, 595, 27121, 83439, 343637, 1454, 1452, 27123, 6425, 5533, 10297, 284654, 5578, 79816, 4920, 8607, 9475, 64321, 11197, 81839, 7090, 166336, 54361, 9350, 164284, 23291, 1501, 51176, 1387, 5467, 4776, 50964, 5880, 8313, 147495, 29964, 23500, 51384, 56998, 894, 896, 2487, 5599, 8549, 815, 816, 79718, 5879, 817, 7472,…
hsa04921	Oxytocin signaling pathway	83	3.16e-06	5020, 5021, 5582, 4772, 3760, 4773, 59283, 59285, 59284, 3759, 595, 111, 112, 113, 114, 115, 952, 5533, 5578, 1938, 3710, 4846, 9475, 51806, 93589, 23533, 57118, 1026, 801, 3763, 27091, 5743, 4776, 1827, 3765, 805, 6714, 3845, 4659, 3768, 27092, 196883, 5563, 5321, 2770, 54776, 775, 776, 51422, 5997, 814, 815, 816, 1956, 817, 5294, 91860, 6263, 6262, 9254, 5530, 5332, 57172, 6261, 781, 2977, 782,…
hsa04072	Phospholipase D signaling pathway	80	4.21e-06	9267, 9265, 4254, 23566, 551, 111, 552, 112, 113, 55326, 114, 115, 56894, 56895, 3630, 8527, 5578, 5898, 11069, 8525, 5337, 399694, 5737, 2549, 25759, 5154, 5155, 5156, 23533, 2911, 80310, 1785, 207, 7249, 6237, 2918, 3643, 208, 2917, 53358, 2916, 5900, 2915, 2914, 3845, 2913, 196883, 2912, 5321, 57121, 9162, 2207, 26052, 2768, 1950, 2885, 56034, 22808, 6009, 1956, 10555, 5294, 10161, 6464, 5332,…
hsa04151	PI3K-Akt signaling pathway	165	7.97e-06	9223, 9586, 6199, 9863, 9180, 23566, 3481, 3480, 595, 596, 2788, 253314, 3479, 2786, 284217, 3918, 1298, 3630, 2309, 3910, 3911, 4846, 22801, 7450, 94235, 7057, 5154, 5155, 5156, 7058, 3371, 55970, 51378, 3643, 8817, 26281, 6256, 5563, 4233, 57121, 7060, 63923, 3381, 4193, 894, 2324, 56034, 4908, 896, 2322, 57521, 2321, 6009, 5294, 3791, 3672, 3673, 2066, 2065, 2064, 5170, 23678, 5293, 4914, 1129…
hsa05410	Hypertrophic cardiomyopathy	53	1e-05	7168, 7124, 59283, 7042, 59285, 59284, 3479, 284217, 6546, 3674, 3675, 3676, 6547, 22801, 3691, 6443, 3693, 3694, 93589, 6444, 7171, 487, 489, 3685, 27091, 27092, 5563, 775, 1674, 776, 3696, 70, 51422, 4624, 4625, 1636, 6262, 9254, 4000, 3672, 6543, 3673, 7273, 781, 782, 783, 784, 55799, 786, 3908, 8516, 10369, 10368
hsa05226	Gastric cancer	79	1.25e-05	7484, 7046, 6199, 7048, 122011, 7042, 7482, 83998, 595, 596, 83439, 1015, 1452, 1496, 10297, 6469, 999, 399694, 2549, 25759, 4583, 7015, 29119, 54361, 3728, 1026, 51176, 207, 208, 53358, 8817, 3845, 26281, 6256, 5243, 9965, 4233, 6258, 6257, 8313, 2254, 2253, 2251, 2250, 5915, 51384, 2249, 2248, 1950, 2885, 2247, 2246, 1870, 51426, 1956, 7472, 89780, 4041, 7475, 7474, 4088, 8326, 7476, 6464, 7157…
hsa04014	Ras signaling pathway	115	1.63e-05	10928, 3363, 3481, 9462, 3480, 2788, 3479, 2786, 3630, 5898, 399694, 2549, 25759, 94235, 5154, 51806, 5155, 5156, 64600, 23179, 55970, 801, 6237, 51378, 3643, 8817, 805, 26281, 8398, 8831, 5320, 5321, 4233, 2324, 56034, 4908, 2322, 2321, 9771, 3791, 5058, 7074, 5293, 4914, 4915, 10000, 283455, 5567, 8437, 5602, 5582, 4254, 84647, 25780, 5578, 5337, 10298, 11145, 2904, 2903, 2902, 4803, 284, 1942,…
hsa04928	Parathyroid hormone synthesis, secretion and action	59	3.01e-05	9586, 5141, 5142, 5582, 5143, 5144, 2625, 111, 596, 112, 113, 114, 115, 632, 9935, 4323, 5578, 5337, 4325, 4205, 3710, 4209, 90993, 1594, 1591, 1026, 1388, 9826, 846, 5745, 408, 50964, 196883, 9365, 6256, 9247, 6258, 6257, 2770, 2768, 2767, 1839, 6569, 1956, 4041, 64386, 8600, 5332, 8521, 4322, 2260, 10568, 2778, 2776, 107, 5567, 108, 109, 11214
hsa05200	Pathways in cancer	230	6.78e-05	23604, 595, 111, 596, 112, 2788, 113, 114, 2786, 284217, 115, 238, 6469, 3091, 94235, 5154, 5155, 5156, 1909, 54361, 4851, 801, 4855, 805, 6256, 6258, 6257, 8313, 4193, 1910, 2324, 2322, 815, 51426, 6923, 816, 817, 7472, 7475, 7474, 4088, 8326, 6387, 7476, 3673, 8324, 1495, 5293, 2335, 1488, 1487, 6932, 5602, 6934, 5727, 7484, 3320, 1021, 3560, 7482, 1019, 25780, 1496, 51684, 10297, 3674, 5731, 3…
hsa04390	Hippo signaling pathway	80	6.8e-05	7484, 7046, 7048, 7003, 166824, 392255, 7005, 126374, 7161, 7042, 85409, 7482, 6591, 595, 83439, 151449, 1454, 1453, 1496, 23286, 6788, 3993, 10297, 999, 1739, 10971, 10413, 23418, 8463, 7532, 7531, 29119, 54361, 9231, 5590, 23291, 1742, 1740, 51176, 60485, 84552, 3689, 8994, 5521, 8313, 650, 122786, 51384, 652, 894, 653, 896, 2246, 655, 656, 657, 658, 5518, 7472, 89780, 7475, 7474, 25937, 4088, …
hsa04911	Insulin secretion	49	7.37e-05	9586, 5582, 27445, 111, 112, 113, 477, 114, 115, 2740, 116, 117, 3630, 5578, 11069, 3710, 90993, 3651, 481, 486, 1388, 885, 6833, 6514, 196883, 3781, 3782, 3783, 2767, 2645, 775, 776, 815, 816, 3778, 817, 3779, 6804, 6262, 5332, 9699, 2778, 2776, 10242, 107, 5567, 108, 109, 6616
hsa05033	Nicotine addiction	27	0.00012	2891, 2890, 57084, 1139, 773, 2567, 1137, 774, 2566, 2563, 2906, 140679, 2905, 2904, 2903, 2902, 2562, 2561, 2560, 57030, 2559, 2558, 2557, 116443, 2555, 2554, 2893
hsa04725	Cholinergic synapse	60	0.000153	9586, 5582, 3760, 1143, 3759, 111, 1139, 596, 2788, 112, 113, 1137, 2786, 114, 115, 5578, 3710, 94235, 90993, 23533, 55970, 1103, 3763, 207, 208, 60482, 3845, 3768, 196883, 6572, 2770, 56479, 54331, 2767, 773, 774, 775, 59345, 776, 814, 815, 816, 817, 5294, 5332, 9132, 5293, 1129, 2776, 2534, 2775, 10000, 3784, 107, 5567, 3785, 108, 3786, 109, 43
hsa04270	Vascular smooth muscle contraction	69	0.000154	5580, 5581, 5582, 5583, 84647, 5739, 551, 111, 552, 112, 113, 796, 114, 797, 115, 5578, 3710, 10335, 5592, 9475, 51806, 59, 1909, 1908, 64600, 94274, 800, 5588, 1907, 801, 9826, 10267, 805, 4659, 196883, 8398, 5320, 5321, 2768, 4629, 2767, 135, 136, 54776, 775, 776, 3778, 3779, 4627, 91860, 4880, 5332, 185, 2977, 79784, 2778, 146, 2776, 147, 148, 10242, 107, 5567, 108, 109, 4879, 4637, 4638, 10203
hsa04924	Renin secretion	40	0.00024	5140, 2770, 153, 3759, 155, 111, 112, 775, 776, 116, 117, 5137, 5533, 5732, 5139, 5734, 3710, 3778, 1636, 91860, 5593, 5153, 51806, 5332, 5530, 9635, 1909, 5136, 5972, 1908, 185, 2977, 2778, 2776, 84876, 1907, 801, 5567, 1508, 805
hsa04728	Dopaminergic synapse	67	0.00033	9586, 5582, 3760, 111, 2788, 2786, 5533, 5578, 1816, 50632, 3710, 1815, 3799, 2904, 1814, 2903, 1813, 1812, 94235, 51806, 90993, 55970, 220074, 1388, 801, 3763, 207, 208, 3765, 408, 805, 3800, 84152, 6571, 6570, 6531, 5521, 2891, 2770, 2890, 54331, 773, 774, 1312, 775, 59345, 776, 5599, 815, 816, 817, 5518, 91860, 5530, 5332, 2778, 1644, 2776, 2775, 2774, 2893, 10000, 5522, 5523, 5567, 5602, 5527
hsa04974	Protein digestion and absorption	54	0.000516	50509, 6550, 6510, 81578, 477, 1298, 6546, 6547, 6505, 7373, 6564, 91522, 481, 1305, 1303, 486, 1302, 1301, 54407, 3783, 4311, 1286, 1285, 1284, 1282, 1281, 169044, 206358, 1358, 80781, 2006, 255631, 1278, 1310, 57642, 1277, 340024, 9056, 8645, 131873, 6543, 1297, 1295, 1294, 1293, 1292, 1291, 1290, 1289, 3784, 85301, 5646, 1803, 84570
hsa04721	Synaptic vesicle cycle	43	0.000573	8992, 6571, 22999, 6570, 6572, 6531, 6530, 6532, 8775, 23025, 440279, 339302, 57084, 26052, 773, 774, 10815, 10814, 534, 535, 140679, 10312, 6506, 6505, 155066, 6529, 6804, 6507, 112755, 594855, 160, 161, 9152, 57030, 1785, 523, 6534, 527, 8218, 6539, 6616, 6857, 6538
hsa05031	Amphetamine addiction	39	0.000579	6571, 9586, 6570, 5582, 6531, 2891, 2890, 3066, 3065, 111, 775, 776, 5533, 5578, 2906, 2905, 814, 2904, 815, 2903, 816, 2902, 817, 1812, 6804, 91860, 51806, 5530, 90993, 23237, 2778, 1644, 116443, 1388, 2893, 801, 5567, 805, 84152
hsa04971	Gastric acid secretion	42	0.000631	1080, 5582, 6750, 6752, 2770, 495, 3759, 111, 112, 113, 477, 114, 115, 3773, 5578, 6548, 3776, 3710, 815, 816, 817, 3758, 91860, 7430, 51806, 5332, 3274, 481, 2778, 2776, 115111, 887, 3784, 107, 801, 108, 54207, 5567, 109, 805, 196883, 4638
hsa05224	Breast cancer	72	0.000721	7484, 6199, 1021, 122011, 3480, 7482, 1019, 595, 83439, 3479, 1452, 10297, 399694, 3714, 25759, 54361, 1026, 51176, 4851, 207, 208, 53358, 8817, 4855, 3845, 26281, 5241, 9965, 8313, 2254, 28514, 2099, 2253, 2251, 2250, 51384, 2249, 2248, 2324, 1950, 2885, 2247, 2246, 23462, 1870, 51426, 1956, 26508, 7472, 89780, 4041, 7475, 7474, 8600, 8326, 7476, 6464, 7157, 8324, 2064, 182, 2260, 5293, 81029, 2…
hsa04540	Gap junction	47	0.00076	5582, 2770, 7082, 84617, 153, 57369, 2767, 111, 112, 113, 203068, 2885, 1950, 56034, 114, 115, 3356, 1453, 5578, 3710, 347733, 1813, 1956, 1812, 5592, 5593, 51807, 5154, 5155, 5332, 5156, 2911, 2977, 2778, 80310, 2776, 983, 2697, 107, 108, 5567, 109, 2915, 6714, 3845, 196883, 84790
hsa04934	Cushing syndrome	75	0.000857	7484, 9586, 1021, 3164, 7482, 196, 1019, 595, 111, 83439, 112, 113, 114, 115, 10297, 3710, 5151, 8622, 90993, 1395, 1031, 1394, 54361, 1392, 5906, 1026, 51176, 1388, 84876, 1584, 196883, 2516, 23746, 5087, 8313, 2770, 2767, 3739, 51384, 775, 79798, 776, 1870, 3776, 815, 3777, 816, 1956, 817, 7472, 89780, 11091, 7475, 7474, 8326, 7476, 5332, 8324, 185, 2778, 81029, 2535, 2776, 8912, 107, 5567, 108…
hsa04926	Relaxin signaling pathway	64	0.000983	9586, 7046, 7048, 111, 2788, 112, 113, 2786, 114, 115, 51289, 5578, 4842, 399694, 4846, 25759, 94235, 59, 90993, 5590, 55970, 1388, 207, 208, 53358, 408, 6714, 3845, 196883, 7422, 6013, 7424, 1286, 1285, 2770, 1284, 1282, 1281, 339403, 1910, 54331, 2885, 59345, 1278, 1277, 5599, 1956, 6464, 5332, 4322, 5293, 59350, 2778, 2775, 10000, 4312, 107, 5567, 4313, 108, 109, 6019, 5602, 4318
hsa04916	Melanogenesis	52	0.00113772	7484, 5582, 4254, 7482, 111, 83439, 112, 113, 114, 115, 5578, 7299, 51806, 90993, 54361, 51176, 1387, 801, 805, 3845, 196883, 4157, 2770, 1910, 51384, 815, 816, 1638, 817, 91860, 7472, 89780, 7475, 7474, 4286, 8326, 7476, 5332, 8324, 2778, 81029, 2535, 2776, 2775, 107, 5567, 108, 109, 7306, 6932, 11211, 6934
hsa04213	Longevity regulating pathway - multiple species	35	0.00122557	6199, 5563, 3066, 3065, 3480, 111, 112, 113, 3479, 114, 1410, 115, 57521, 3630, 51422, 81570, 6647, 2309, 3170, 9474, 5293, 3306, 3305, 3303, 10000, 107, 207, 108, 5567, 208, 109, 3643, 3667, 3845, 196883
hsa04970	Salivary secretion	48	0.00127586	5582, 3783, 490, 491, 493, 153, 155, 1755, 111, 112, 113, 477, 114, 115, 952, 5578, 6548, 4842, 4589, 3710, 3778, 91860, 6263, 5592, 5593, 51806, 5332, 481, 727897, 362, 2977, 2778, 486, 146, 2776, 147, 3347, 3346, 148, 820, 107, 801, 108, 5567, 109, 6779, 805, 196883
hsa04950	Maturity onset diabetes of the young	18	0.00168426	3170, 4760, 3651, 3375, 3110, 2494, 3175, 5080, 3174, 222546, 168620, 2645, 5313, 3630, 50674, 6514, 4821, 4825
hsa05218	Melanoma	39	0.00168643	9965, 4233, 2254, 2253, 1021, 2251, 2250, 3480, 4193, 1019, 595, 2249, 2248, 2247, 3479, 1950, 56034, 2246, 1870, 999, 51426, 1956, 5154, 5155, 4286, 5156, 7157, 2260, 5293, 80310, 1026, 2255, 10000, 207, 208, 8817, 3845, 26281, 5925
hsa04925	Aldosterone synthesis and secretion	50	0.00184625	9586, 5581, 5582, 5587, 3164, 25865, 111, 112, 113, 477, 114, 115, 5138, 5578, 3710, 221955, 51806, 90993, 481, 57118, 1388, 84876, 801, 805, 196883, 490, 491, 493, 2767, 775, 776, 814, 815, 3777, 816, 51305, 817, 91860, 5332, 185, 57172, 2778, 2776, 8912, 107, 5567, 108, 109, 8911, 949
hsa04976	Bile secretion	46	0.0020955	1080, 8671, 7364, 6550, 6256, 5243, 3781, 6555, 111, 112, 113, 477, 114, 54578, 79799, 54577, 115, 54576, 28234, 54575, 54659, 54657, 6548, 6822, 54579, 10257, 10599, 9971, 64240, 9376, 6344, 6343, 481, 361, 6580, 2778, 486, 54600, 8714, 107, 6579, 108, 5567, 109, 949, 196883
hsa04514	Cell adhesion molecules	74	0.00226676	7122, 4099, 100506658, 64115, 23562, 1462, 22871, 8174, 5817, 3118, 57863, 999, 3676, 51208, 5792, 90952, 7412, 3133, 94030, 9071, 1272, 9076, 83700, 26285, 26047, 920, 965, 3685, 4897, 5789, 925, 3689, 10666, 23308, 23705, 9369, 1000, 22854, 57689, 9080, 79679, 3135, 5797, 3696, 80380, 6402, 8506, 53842, 26050, 9378, 5010, 6385, 9019, 9379, 4684, 4685, 114798, 23114, 257194, 6382, 22865, 3109, 3…
hsa04520	Adherens junction	38	0.0025853	7046, 5880, 7048, 4233, 7082, 3480, 6591, 10458, 10810, 83439, 1496, 5797, 999, 7414, 5777, 4008, 52, 5879, 1956, 5792, 4088, 10580, 1495, 29119, 2064, 2260, 1500, 2534, 56288, 51176, 1387, 5787, 3643, 6932, 6934, 6615, 6714, 87
hsa04915	Estrogen signaling pathway	66	0.00260897	5580, 9586, 3880, 3760, 2550, 3320, 25984, 111, 596, 112, 113, 114, 115, 3875, 399694, 3710, 4846, 25759, 51806, 90993, 2911, 3326, 1388, 801, 3763, 207, 342574, 208, 1509, 53358, 3765, 805, 6714, 3845, 196883, 5241, 9568, 2099, 2770, 2885, 2289, 1839, 4988, 1956, 3857, 91860, 6464, 5332, 8689, 7039, 7031, 5293, 2778, 3306, 3305, 2776, 2775, 3303, 10000, 107, 5567, 4313, 108, 109, 4318, 3868
hsa04392	Hippo signaling pathway - multiple species	19	0.00291412	8463, 25937, 7003, 5058, 8642, 8994, 166824, 7005, 126374, 9770, 83937, 122786, 54798, 1454, 79633, 23286, 6788, 60485, 10413
hsa05165	Human papillomavirus infection	142	0.002954	9223, 9586, 6199, 390992, 122011, 595, 284217, 3918, 387332, 1298, 1452, 3993, 84441, 1739, 3910, 3911, 155066, 22801, 7450, 7057, 7058, 3133, 54361, 3371, 5829, 1740, 523, 4851, 527, 84552, 4855, 1108, 9641, 8313, 7060, 63923, 3381, 4193, 51384, 894, 57801, 55502, 896, 534, 535, 3135, 6009, 7472, 7475, 7474, 92359, 7476, 8326, 3672, 3673, 8324, 5293, 2335, 56288, 10000, 5567, 4599, 6932, 11211, …
hsa04923	Regulation of lipolysis in adipocytes	31	0.00374048	5140, 2770, 153, 155, 111, 112, 113, 114, 115, 3630, 4886, 5733, 11145, 11343, 5592, 5593, 5293, 2778, 10000, 5346, 107, 5742, 207, 108, 5743, 5567, 208, 109, 3643, 3667, 196883
hsa05214	Glioma	39	0.00429979	5582, 1021, 3480, 4193, 1019, 595, 2885, 3479, 1950, 1870, 5578, 399694, 814, 815, 51426, 816, 1956, 817, 91860, 25759, 51806, 5154, 5155, 6464, 5156, 7157, 7039, 57172, 5293, 57118, 1026, 10000, 207, 801, 208, 53358, 805, 3845, 5925
hsa04371	Apelin signaling pathway	65	0.00539856	5140, 5581, 7046, 6199, 440738, 595, 111, 2788, 112, 113, 2786, 114, 115, 10891, 6546, 999, 6548, 4842, 6547, 4205, 3710, 4846, 4209, 94235, 51806, 59, 23533, 55970, 5346, 801, 207, 6237, 208, 805, 3845, 196883, 5563, 2770, 54331, 59345, 22808, 9759, 51422, 814, 5294, 91860, 6263, 6262, 4088, 5332, 6543, 182, 1490, 7350, 185, 6261, 187, 2776, 10000, 107, 5567, 108, 109, 5327, 4638
hsa04810	Regulation of actin cytoskeleton	96	0.00629637	57180, 3681, 10458, 54434, 3630, 10297, 3674, 3675, 6548, 3676, 10298, 22801, 9475, 5154, 3691, 5155, 5156, 3693, 7410, 4342, 3694, 7852, 653857, 55970, 80310, 5829, 3685, 6237, 3687, 5305, 3645, 3689, 8817, 6714, 3845, 10787, 26281, 4659, 9564, 50649, 8396, 5880, 9965, 8874, 2254, 2253, 57121, 2251, 2250, 2768, 4629, 2249, 2248, 1950, 2247, 56034, 54776, 2246, 1793, 22808, 3696, 85477, 7414, 798…
hsa01522	Endocrine resistance	48	0.00633079	6199, 28514, 2099, 3480, 4193, 1019, 595, 111, 596, 112, 113, 2885, 3479, 114, 115, 1870, 5599, 1839, 399694, 1956, 3714, 25759, 6464, 7157, 1031, 2064, 182, 5293, 2778, 1026, 10000, 107, 4851, 207, 4313, 108, 5567, 208, 109, 53358, 5602, 10683, 4855, 6714, 3845, 4318, 196883, 5925
hsa01521	EGFR tyrosine kinase inhibitor resistance	40	0.00677165	9542, 5582, 6199, 7422, 4233, 3084, 3480, 596, 253314, 2885, 2247, 3479, 1950, 56034, 558, 5578, 399694, 2309, 1956, 2549, 25759, 5154, 3791, 5155, 6464, 5156, 7039, 2065, 2263, 2064, 2261, 3570, 5293, 80310, 10000, 207, 208, 53358, 6714, 3845
hsa04913	Ovarian steroidogenesis	28	0.00715825	5321, 2492, 3480, 111, 112, 113, 3479, 114, 115, 2488, 1573, 3630, 3973, 3294, 240, 2778, 1545, 1588, 1543, 122970, 107, 108, 5743, 5567, 109, 3643, 949, 196883
hsa04927	Cortisol synthesis and secretion	34	0.00722618	9586, 5087, 3164, 2767, 111, 3739, 112, 113, 114, 775, 115, 776, 3776, 3710, 3777, 5151, 8622, 5332, 90993, 185, 2778, 2776, 1388, 84876, 1584, 8912, 107, 108, 5567, 109, 8911, 949, 196883, 2516
hsa05030	Cocaine addiction	27	0.0079304	6571, 9586, 6570, 6531, 8851, 2891, 2770, 111, 2906, 2905, 2904, 2903, 1813, 2902, 1812, 90993, 2778, 1644, 1742, 26086, 116443, 1388, 5567, 627, 2913, 2912, 84152
hsa04918	Thyroid hormone synthesis	38	0.00833685	9586, 50506, 5582, 8458, 4036, 111, 112, 432, 113, 477, 433, 114, 115, 2882, 5578, 3710, 6528, 53905, 5332, 90993, 7038, 481, 7173, 5172, 2878, 2778, 486, 2876, 2776, 1388, 257202, 107, 108, 5567, 109, 3309, 196883, 7849
hsa04330	Notch signaling pathway	31	0.00989738	7088, 8650, 7089, 6310, 22938, 28514, 3066, 3065, 23385, 23462, 23220, 84441, 79816, 3955, 3714, 26508, 9612, 7090, 182, 11317, 151636, 196403, 1488, 1840, 1487, 55534, 1387, 4851, 83464, 10683, 4855
hsa04750	Inflammatory mediator regulation of TRP channels	47	0.0110797	5580, 8398, 5581, 5582, 5583, 5321, 79054, 2150, 111, 112, 113, 3479, 3556, 114, 115, 3356, 3553, 1573, 8989, 5599, 5578, 5732, 5734, 3710, 815, 816, 817, 4803, 91860, 51806, 5332, 162514, 5293, 4914, 2778, 2776, 5588, 107, 801, 108, 5567, 109, 5602, 805, 6714, 196883, 5606
hsa05207	Chemical carcinogenesis - receptor activation	92	0.0118766	9586, 6196, 6199, 5582, 7364, 1143, 3320, 6195, 196, 153, 155, 595, 111, 1139, 596, 79852, 112, 113, 1137, 114, 115, 5578, 90993, 9314, 1545, 3326, 1543, 54600, 1388, 688, 4257, 119391, 207, 208, 604, 408, 8817, 6714, 3845, 26281, 196883, 9641, 23746, 406883, 5241, 406884, 6256, 7422, 6258, 6257, 2254, 28514, 2099, 2253, 2770, 2053, 2251, 2250, 406881, 2249, 773, 2248, 774, 1950, 54578, 79799, 28…
hsa04211	Longevity regulating pathway	43	0.0132738	9586, 6199, 9365, 5563, 3480, 111, 112, 253314, 113, 3479, 114, 115, 57521, 10891, 3630, 79813, 51422, 6009, 814, 2309, 8408, 9474, 90993, 7157, 10919, 5293, 83667, 10645, 1388, 79602, 10000, 107, 207, 7249, 5468, 108, 5567, 208, 109, 3643, 3667, 3845, 196883
hsa04260	Cardiac muscle contraction	42	0.0146935	7384, 7386, 7168, 59283, 59285, 59284, 84701, 477, 775, 776, 6546, 70, 6548, 6547, 4624, 4625, 1339, 6262, 9254, 6543, 93589, 7171, 481, 3270, 781, 782, 783, 486, 784, 487, 1345, 55799, 444, 786, 170712, 489, 341947, 27091, 10345, 10369, 27092, 10368
hsa05217	Basal cell carcinoma	32	0.0156569	7484, 8313, 7482, 650, 6608, 83439, 51384, 652, 51684, 6469, 10297, 51426, 7472, 89780, 7475, 7474, 374654, 8326, 7476, 7157, 8324, 54361, 2735, 81029, 2535, 1026, 51176, 11211, 6932, 6934, 5727, 2736
hsa04726	Serotonergic synapse	53	0.0170421	260293, 5582, 3760, 3363, 3362, 3361, 3360, 111, 2788, 3359, 2786, 3356, 121278, 1573, 3751, 5578, 3710, 200909, 94235, 2562, 2561, 2560, 240, 55970, 246, 247, 5742, 3763, 5743, 3765, 3845, 6571, 7220, 6570, 3781, 5321, 6532, 2770, 54331, 773, 774, 775, 59345, 776, 5332, 3354, 3351, 3350, 2778, 1644, 2776, 2775, 5567
hsa04550	Signaling pathways regulating pluripotency of stem cells	64	0.0177997	7044, 7484, 9421, 5462, 4211, 130399, 3480, 7482, 3479, 2103, 10297, 92, 10336, 9314, 3572, 3175, 54361, 4617, 3400, 9869, 79923, 207, 3720, 208, 1749, 3845, 64211, 8313, 5080, 51384, 652, 6929, 2885, 2247, 657, 658, 56916, 3976, 3977, 6926, 7472, 89780, 7475, 7474, 3670, 4088, 8326, 7476, 8324, 4762, 3231, 2263, 3198, 2261, 2260, 5293, 463, 4838, 81029, 2535, 10000, 6657, 6932, 11211
hsa04919	Thyroid hormone signaling pathway	55	0.0203666	9862, 5582, 1734, 1733, 595, 477, 5214, 5578, 6548, 2626, 1735, 3091, 54361, 481, 486, 487, 489, 1387, 3685, 4851, 207, 7249, 208, 1827, 4855, 10025, 6714, 3845, 53919, 7068, 7067, 6256, 6258, 6257, 2099, 3066, 23389, 3065, 4193, 652, 6009, 4624, 4625, 5332, 5211, 7157, 113026, 116931, 5170, 5293, 51196, 89869, 10000, 5567, 5208
hsa04720	Long-term potentiation	33	0.0233845	6196, 5582, 2891, 2890, 6195, 114, 775, 5533, 5578, 2906, 2905, 814, 3710, 2904, 815, 2903, 816, 2902, 817, 91860, 51806, 5332, 5530, 2911, 5906, 2776, 1387, 107, 801, 5567, 2915, 805, 3845
hsa04972	Pancreatic secretion	47	0.0250601	7220, 1080, 5582, 8671, 5320, 490, 491, 493, 84647, 111, 1358, 112, 113, 477, 114, 115, 952, 5874, 5578, 6548, 3710, 3778, 5879, 6262, 219931, 6344, 6343, 5332, 9635, 64600, 481, 2778, 5906, 486, 2776, 487, 489, 885, 3784, 107, 108, 109, 5646, 5406, 4218, 196883, 5408
hsa05146	Amoebiasis	47	0.0250601	929, 5582, 7124, 1286, 1285, 1284, 1282, 1281, 7042, 1437, 2767, 2921, 2920, 3918, 10319, 284217, 1278, 732, 1277, 3553, 5578, 911, 7414, 913, 5878, 3910, 3911, 5272, 9630, 7099, 5052, 4583, 5332, 7850, 3593, 5293, 2778, 2776, 2335, 2774, 3908, 3586, 2919, 107, 5567, 3689, 87
hsa05215	Prostate cancer	45	0.0251198	6692, 9586, 3320, 3480, 4193, 595, 596, 83439, 2885, 3479, 1950, 56034, 1870, 3630, 4824, 1956, 5154, 5155, 7113, 5156, 7850, 90993, 7157, 7039, 2263, 2064, 2260, 5170, 5293, 80310, 3326, 1026, 51176, 1387, 10000, 207, 208, 5327, 6932, 3645, 6934, 3845, 4318, 5925, 6716
hsa05219	Bladder cancer	22	0.0259546	23604, 7057, 7422, 7157, 2064, 2261, 7380, 4193, 1019, 595, 1026, 1950, 1870, 4312, 999, 4313, 1839, 6714, 1956, 3845, 4318, 5925
hsa04960	Aldosterone-regulated sodium reabsorption	20	0.0323461	6340, 5582, 9351, 481, 5170, 5293, 23327, 486, 2810, 3479, 477, 6337, 3630, 5578, 6446, 3643, 6338, 3667, 3845, 3758
hsa05223	Non-small cell lung cancer	34	0.0411498	5582, 6256, 4233, 6258, 6257, 1021, 2272, 5915, 1019, 595, 2885, 1950, 1870, 238, 5578, 3799, 2309, 51426, 5979, 1956, 7157, 7039, 27436, 2064, 5170, 5293, 1026, 10000, 207, 6776, 208, 3800, 3845, 5925
hsa05163	Human cytomegalovirus infection	93	0.0444386	9586, 6199, 5582, 7124, 4772, 4773, 1021, 1019, 595, 111, 2788, 112, 113, 2786, 114, 115, 3553, 5533, 5731, 5578, 6347, 5732, 5733, 637, 5734, 3710, 7132, 94235, 9475, 51806, 5156, 90993, 7852, 3133, 3570, 55970, 29110, 5829, 1026, 841, 1388, 3685, 801, 207, 7249, 9826, 5743, 4776, 208, 805, 6714, 3845, 196883, 9564, 6892, 7188, 6891, 5880, 7422, 6376, 2770, 4193, 2768, 54331, 2767, 2885, 59345, …
hsa04977	Vitamin digestion and absorption	14	0.0448353	6573, 4363, 9227, 8029, 113235, 8884, 9963, 80704, 2346, 686, 337, 151056, 5406, 949
hsa00350	Tyrosine metabolism	19	0.0490203	7299, 81889, 131, 7173, 221, 1644, 222, 259307, 1312, 220074, 125, 126, 314, 316, 218, 7306, 2806, 1638, 8639
hsa04961	Endocrine and other factor-regulated calcium reabsorption	26	0.049183	5582, 9365, 2099, 490, 491, 493, 26052, 793, 112, 477, 115, 6546, 5578, 6547, 5332, 6543, 160, 161, 481, 2778, 486, 2776, 1785, 5567, 8218, 5745

## Sheet: S3e_TCF3-PBX1
Table S3e. KEGG pathways which may be affected through altered DNA methylation in TCF3::PBX1 ALL. Pathways shown in bold are unique to subtype.
KEGG ID	KEGG Pathway description	Number of genes with altered methylation in KEGG Pathway	PValue	Genes altered on GO term (Entrez IDS)
hsa04080	Neuroactive ligand-receptor interaction	168	3.48575e-15	5020, 5021, 6870, 6751, 5023, 6750, 2550, 3362, 23566, 3361, 3360, 2150, 3356, 116, 117, 6869, 5031, 5032, 1909, 1908, 2562, 2561, 3375, 2560, 2834, 2559, 2558, 113091, 2557, 2831, 2555, 885, 2554, 887, 79924, 1907, 6754, 6915, 7068, 7067, 130576, 6013, 130574, 2693, 2690, 339403, 1910, 3814, 2567, 135, 84109, 2566, 2565, 2563, 4985, 4988, 10874, 5173, 5179, 66004, 5697, 64106, 3274, 1129, 10888,…
hsa04020	Calcium signaling pathway	119	2.17197e-13	5021, 6870, 5023, 3362, 3361, 3360, 55283, 2668, 113, 114, 115, 57620, 3356, 5137, 5533, 4842, 4843, 6869, 4846, 9630, 219931, 5154, 51806, 5156, 1909, 7852, 80228, 489, 887, 8536, 8817, 6915, 26281, 808, 4233, 491, 493, 1910, 773, 135, 774, 2324, 56034, 775, 776, 777, 815, 816, 818, 6263, 6262, 5330, 3791, 5333, 6543, 2066, 2065, 2185, 3274, 6261, 3270, 4914, 1129, 4915, 3707, 146, 3708, 148, 55…
hsa05032	Morphine addiction	52	6.07365e-09	5141, 5142, 5582, 5143, 5144, 3760, 2550, 111, 2788, 112, 113, 2786, 114, 115, 5137, 51764, 5138, 5578, 5139, 1812, 2562, 2561, 2560, 5150, 2559, 2558, 2557, 2555, 2554, 3763, 3765, 408, 196883, 9568, 54331, 773, 2567, 774, 2566, 2565, 2563, 4988, 2782, 27115, 2778, 10846, 2775, 107, 5567, 108, 109, 50940
hsa04724	Glutamatergic synapse	61	7.39927e-09	5582, 3760, 6511, 2900, 27165, 111, 2788, 112, 113, 2786, 114, 115, 5533, 51764, 5578, 2906, 2905, 3710, 2904, 2903, 6505, 2902, 6507, 57030, 2911, 1742, 116443, 2918, 9229, 2917, 2916, 2915, 2914, 2913, 196883, 2912, 7220, 5321, 2891, 57084, 54331, 773, 775, 776, 9455, 5330, 2782, 81539, 22941, 2899, 2778, 2898, 2897, 2775, 3708, 2893, 107, 5567, 108, 109, 50944
hsa04713	Circadian entrainment	54	1.01933e-08	5582, 3760, 111, 2788, 112, 113, 2786, 114, 115, 116, 117, 51764, 5578, 2906, 4842, 2905, 3710, 2904, 2903, 2902, 5592, 5593, 51806, 8863, 3763, 3765, 196883, 808, 9722, 2891, 54331, 775, 776, 4543, 4544, 815, 816, 818, 6263, 6262, 5330, 2782, 6261, 2977, 2778, 2775, 3708, 2893, 8912, 107, 5567, 108, 109, 8911
hsa04024	cAMP signaling pathway	99	2.63819e-08	9586, 5141, 5020, 5142, 5021, 5143, 5144, 6751, 6750, 2550, 3362, 3360, 111, 112, 113, 114, 115, 116, 117, 5139, 11069, 22800, 51806, 1909, 1908, 481, 486, 489, 1907, 10021, 808, 1080, 8310, 2693, 491, 493, 135, 775, 776, 815, 816, 818, 6262, 5296, 6662, 4881, 5293, 1129, 2735, 268, 2696, 10000, 5567, 5602, 4878, 5604, 2737, 5727, 4772, 1261, 153, 1258, 5732, 4886, 2906, 1816, 2905, 2904, 2903, 1…
hsa04360	Axon guidance	84	6.88775e-08	91653, 9423, 4773, 56896, 84448, 29984, 54434, 5533, 6469, 5578, 54437, 54910, 10298, 9037, 9353, 219699, 7852, 2045, 2044, 2043, 2042, 54361, 23654, 84628, 22885, 5590, 1942, 10507, 54961, 4776, 9901, 84552, 1946, 10501, 10500, 7220, 5361, 7222, 5362, 5880, 8633, 5364, 7223, 9723, 4233, 7225, 6092, 64218, 6091, 2051, 22854, 57689, 2048, 1630, 655, 2047, 57522, 2046, 10154, 658, 137970, 815, 816,…
hsa04310	Wnt signaling pathway	77	6.54558e-07	7088, 7484, 5582, 4772, 4773, 122011, 7480, 144165, 85409, 7482, 55366, 595, 83439, 343637, 80326, 1454, 1452, 27123, 5533, 10297, 284654, 5578, 79816, 4920, 9978, 8607, 64321, 11197, 7090, 8061, 166336, 54361, 164284, 23291, 1501, 51176, 5467, 4776, 50964, 5880, 147495, 23500, 51384, 56998, 2487, 7855, 8945, 815, 816, 818, 7472, 89780, 4041, 7475, 7474, 5330, 8325, 7477, 4088, 8326, 7476, 7157, …
hsa05412	Arrhythmogenic right ventricular cardiomyopathy	42	1.18148e-06	88, 89, 1000, 59283, 59285, 59284, 83439, 775, 1674, 284217, 776, 1496, 6546, 3696, 6547, 5318, 6262, 9254, 3691, 4000, 6443, 3672, 6543, 93589, 3673, 6444, 3695, 29119, 781, 782, 783, 55799, 2697, 51176, 489, 3908, 8516, 60, 6932, 10369, 1824, 10368
hsa04727	GABAergic synapse	46	2.3822e-06	5582, 9568, 2550, 57468, 27165, 111, 54331, 2788, 112, 773, 2567, 113, 774, 2566, 2786, 114, 2565, 775, 115, 776, 2563, 51764, 5578, 6529, 18, 2562, 2782, 2561, 2560, 66008, 81539, 2559, 2558, 2557, 2775, 2555, 2554, 107, 108, 3763, 5567, 109, 10243, 6539, 6538, 196883
hsa04928	Parathyroid hormone synthesis, secretion and action	51	8.68221e-06	9586, 5141, 5142, 5582, 5143, 5144, 2625, 111, 112, 113, 114, 115, 632, 9935, 4323, 5578, 10893, 4325, 3710, 4208, 4209, 90993, 1594, 1591, 56302, 1388, 846, 408, 50964, 196883, 9365, 9247, 6258, 6257, 2768, 2767, 4666, 6569, 1956, 4041, 5330, 8600, 10568, 2778, 3708, 107, 5567, 108, 109, 11214, 5604
hsa04921	Oxytocin signaling pathway	68	9.25757e-06	5020, 5021, 5582, 4772, 3760, 4773, 59283, 59285, 59284, 595, 111, 112, 113, 114, 115, 5533, 5578, 3710, 4846, 4208, 51806, 93589, 3763, 5743, 4776, 60, 8536, 1827, 3765, 196883, 808, 5563, 5321, 7226, 54776, 775, 776, 51422, 5997, 815, 816, 1956, 818, 5294, 6263, 6262, 9254, 5330, 4881, 6261, 781, 2977, 5607, 782, 2778, 783, 2775, 55799, 3708, 107, 5567, 108, 109, 4878, 5604, 10369, 10368, 4638
hsa04390	Hippo signaling pathway	69	9.5615e-06	7484, 7003, 392255, 126374, 7480, 7161, 7042, 85409, 7482, 6591, 595, 83439, 80326, 1454, 1496, 23286, 3993, 10297, 999, 55844, 10971, 10413, 8463, 29119, 54361, 9231, 5590, 23291, 1742, 1740, 51176, 60485, 60, 329, 84552, 3689, 8994, 5521, 51384, 653, 2246, 655, 656, 657, 7855, 8945, 658, 5518, 7472, 89780, 7475, 7474, 25937, 8325, 7477, 4088, 8326, 7476, 8324, 7471, 79981, 81029, 2535, 268, 562…
hsa04916	Melanogenesis	49	1.0142e-05	7484, 5582, 4254, 7480, 7482, 111, 83439, 112, 113, 80326, 114, 115, 5578, 7299, 51806, 90993, 54361, 51176, 196883, 808, 1910, 51384, 7855, 815, 816, 818, 7472, 89780, 7475, 7474, 5330, 8325, 7477, 4286, 8326, 7476, 8324, 7471, 2778, 81029, 2535, 2775, 107, 5567, 108, 109, 7306, 6932, 5604
hsa05033	Nicotine addiction	25	1.38624e-05	2891, 57084, 773, 2567, 1137, 774, 2566, 2565, 2563, 2906, 2905, 2904, 2903, 2902, 2562, 2561, 2560, 57030, 2559, 2558, 2557, 116443, 2555, 2554, 2893
hsa04022	cGMP-PKG signaling pathway	71	2.70108e-05	9586, 5581, 4772, 4773, 150, 152, 153, 155, 111, 112, 1258, 113, 114, 115, 6546, 5533, 5138, 5139, 6547, 3710, 4846, 4208, 2626, 10335, 4209, 5592, 5593, 51806, 90993, 1909, 481, 486, 489, 1388, 4776, 3764, 3643, 208, 196883, 808, 9569, 7225, 491, 493, 2768, 1910, 2767, 775, 776, 5997, 4985, 7416, 4624, 3778, 5294, 5330, 4881, 6543, 185, 2977, 146, 3708, 148, 10000, 107, 108, 109, 3667, 4878, 560…
hsa05414	Dilated cardiomyopathy	46	2.94113e-05	59283, 7042, 59285, 59284, 153, 111, 112, 113, 114, 775, 1674, 115, 284217, 776, 6546, 3696, 70, 6547, 4624, 6262, 9254, 3691, 4000, 6443, 3672, 6543, 93589, 3673, 6444, 3695, 781, 782, 2778, 783, 55799, 489, 3908, 8516, 107, 108, 5567, 109, 60, 10369, 10368, 196883
hsa04512	ECM-receptor interaction	43	3.15058e-05	7143, 6696, 7148, 1284, 7060, 1282, 3339, 80144, 3918, 10319, 1311, 284217, 1278, 1299, 1277, 1298, 3696, 3911, 3912, 1834, 22987, 7450, 3691, 6385, 7058, 9899, 3672, 3673, 3695, 1297, 1293, 3371, 6382, 2812, 255743, 961, 3908, 3909, 8516, 341640, 375790, 5649, 2814
hsa04015	Rap1 signaling pathway	85	3.61033e-05	9223, 5582, 4254, 9863, 5587, 26037, 23566, 25865, 3480, 111, 112, 113, 114, 25780, 115, 83593, 5578, 999, 11069, 2904, 2903, 1813, 2902, 4803, 5154, 51806, 5156, 7410, 5590, 1942, 80310, 5906, 5909, 3643, 60, 208, 84552, 5900, 3689, 8817, 1946, 26281, 196883, 808, 6494, 5880, 7422, 9965, 7424, 4233, 8631, 2253, 57121, 2251, 2250, 57568, 1435, 2249, 3937, 135, 2324, 2247, 56034, 2246, 10235, 1956…
hsa04911	Insulin secretion	42	4.02927e-05	9586, 5582, 3781, 27445, 2767, 111, 2645, 112, 2864, 113, 114, 775, 115, 776, 116, 117, 5578, 11069, 3710, 815, 3778, 816, 6804, 818, 6262, 5330, 90993, 3651, 9699, 481, 2778, 486, 1388, 885, 107, 108, 5567, 109, 6833, 6514, 6616, 196883
hsa05226	Gastric cancer	64	4.91405e-05	7484, 122011, 7480, 7042, 7482, 4292, 595, 83439, 80326, 1452, 1496, 10297, 6469, 999, 25759, 4583, 7015, 29119, 54361, 51176, 208, 53358, 8817, 26281, 5243, 9965, 4233, 6258, 6257, 2253, 2251, 2250, 5915, 51384, 2249, 2247, 2246, 578, 1870, 7855, 51426, 1956, 7472, 89780, 4041, 5296, 7475, 7474, 8325, 7477, 4088, 8326, 7476, 6464, 7157, 8324, 7471, 5293, 81029, 2535, 2255, 10000, 6932, 5604
hsa04728	Dopaminergic synapse	58	5.46002e-05	9586, 5582, 3760, 111, 2788, 2786, 5533, 51764, 5578, 1816, 55844, 50632, 3710, 1815, 3799, 2904, 1814, 2903, 1813, 1812, 51806, 90993, 220074, 1388, 3763, 208, 3765, 408, 3800, 808, 6571, 6531, 5521, 2891, 54331, 773, 774, 1312, 775, 776, 815, 816, 5518, 818, 5330, 2782, 2778, 1644, 2775, 3708, 2774, 2893, 10000, 5522, 5523, 5567, 5602, 5527
hsa05217	Basal cell carcinoma	33	5.98723e-05	7484, 7480, 7482, 83439, 51384, 80326, 578, 51684, 6469, 7855, 10297, 51426, 7472, 89780, 7475, 7474, 374654, 8325, 7477, 8326, 7476, 7157, 8324, 54361, 7471, 2735, 81029, 2535, 51176, 6932, 2737, 5727, 2736
hsa04270	Vascular smooth muscle contraction	58	9.06029e-05	5581, 5582, 551, 111, 552, 112, 113, 796, 114, 797, 115, 5578, 3710, 10335, 5592, 51806, 59, 1909, 1908, 64600, 94274, 79924, 5588, 1907, 50487, 30814, 10267, 196883, 808, 8398, 5320, 5321, 2768, 4629, 2767, 135, 54776, 775, 776, 3778, 4627, 5330, 4881, 185, 2977, 79784, 2778, 146, 3708, 148, 107, 5567, 108, 109, 4878, 5604, 4638, 10203
hsa04934	Cushing syndrome	65	0.00010071	7484, 9586, 1583, 7480, 7482, 1019, 595, 111, 83439, 112, 113, 80326, 114, 115, 10297, 3710, 90993, 1394, 54361, 1392, 5906, 51176, 1388, 1584, 196883, 2767, 3739, 51384, 775, 776, 1870, 7855, 3776, 815, 3777, 816, 1956, 818, 7472, 89780, 11091, 7475, 7474, 5330, 8325, 7477, 8326, 7476, 8324, 7471, 185, 2778, 81029, 2535, 3708, 8912, 107, 5567, 108, 109, 6932, 8911, 50940, 5604, 949
hsa05030	Cocaine addiction	27	0.00011463	6571, 9586, 6531, 8851, 2891, 111, 2906, 2905, 2904, 2903, 1813, 2902, 1812, 5173, 8787, 90993, 2778, 1644, 1742, 26086, 116443, 1388, 2354, 5567, 627, 2913, 2912
hsa05224	Breast cancer	62	0.000122778	7484, 122011, 7480, 3480, 7482, 1019, 595, 83439, 80326, 1452, 10297, 3714, 25759, 54361, 51176, 4851, 208, 53358, 8817, 4855, 26281, 5241, 9965, 2253, 2251, 2250, 51384, 2249, 2324, 2247, 2246, 578, 1870, 7855, 51426, 1956, 7472, 89780, 4041, 5296, 7475, 7474, 8325, 8600, 7477, 8326, 7476, 6464, 7157, 8202, 8324, 2100, 182, 7471, 5293, 81029, 2535, 2255, 10000, 6932, 10683, 5604
hsa04261	Adrenergic signaling in cardiomyocytes	63	0.000124039	9586, 59283, 59285, 59284, 153, 111, 112, 113, 114, 115, 6546, 5578, 3753, 11069, 6547, 55844, 51806, 90993, 6324, 93589, 481, 486, 489, 1388, 208, 196883, 808, 6332, 5521, 491, 493, 775, 776, 70, 4624, 815, 816, 5518, 818, 5294, 6262, 9254, 5330, 6543, 185, 781, 782, 2778, 783, 146, 55799, 148, 10000, 5522, 3784, 107, 5523, 5567, 108, 109, 5527, 10369, 10368
hsa05205	Proteoglycans in cancer	81	0.000146668	7484, 5582, 7480, 3481, 7042, 3480, 7482, 595, 3316, 80326, 3236, 6469, 5578, 5777, 3710, 22800, 7099, 7410, 10818, 7291, 54361, 286, 287, 288, 5829, 27250, 60, 208, 7422, 4233, 6774, 3339, 51384, 2247, 54776, 1278, 1277, 7855, 60495, 857, 858, 815, 816, 1956, 818, 7472, 89780, 5296, 7475, 7430, 7078, 7474, 6385, 8325, 7477, 3791, 8326, 7476, 7157, 8324, 3673, 2066, 2065, 5170, 7471, 6382, 5293, …
hsa04072	Phospholipase D signaling pathway	62	0.000154158	9265, 4254, 23566, 551, 111, 552, 112, 113, 55326, 114, 115, 56894, 56895, 8527, 5578, 11069, 5737, 22800, 25759, 5154, 5156, 2911, 80310, 1785, 7249, 2918, 3643, 208, 2917, 53358, 2916, 5900, 2915, 2914, 2913, 196883, 2912, 5321, 57121, 8395, 2207, 2768, 56034, 1956, 5294, 5296, 5330, 6464, 2185, 9170, 382, 185, 5293, 2778, 23396, 10000, 107, 1609, 108, 109, 1607, 5604
hsa04925	Aldosterone synthesis and secretion	44	0.000284333	808, 9586, 5581, 5582, 5587, 1583, 491, 25865, 493, 2767, 111, 112, 113, 114, 775, 115, 776, 5578, 5138, 3710, 3777, 815, 816, 818, 5330, 51806, 4881, 90993, 481, 185, 2778, 466, 3708, 1388, 8912, 107, 108, 5567, 8536, 109, 8911, 4878, 949, 196883
hsa04725	Cholinergic synapse	49	0.000329013	9586, 5582, 3760, 1143, 111, 2788, 112, 113, 1137, 2786, 114, 115, 51764, 5578, 3710, 90993, 1103, 3763, 208, 60482, 196883, 6572, 54331, 2767, 773, 774, 775, 776, 815, 816, 818, 5294, 5296, 5330, 2782, 9132, 5293, 1129, 2775, 3708, 10000, 3784, 107, 5567, 3785, 108, 3786, 109, 5604
hsa04971	Gastric acid secretion	36	0.000336835	808, 1080, 5582, 6750, 495, 111, 496, 112, 113, 114, 115, 3773, 5578, 3776, 3710, 815, 816, 3758, 818, 7430, 5330, 51806, 3274, 481, 2778, 3708, 887, 3784, 107, 108, 54207, 5567, 109, 60, 196883, 4638
hsa05200	Pathways in cancer	180	0.000445881	8772, 23604, 10928, 23566, 3481, 7042, 3480, 4292, 1612, 595, 111, 112, 2788, 113, 114, 2786, 284217, 3918, 115, 238, 51764, 6469, 83593, 999, 637, 4843, 9978, 2947, 3911, 3912, 7296, 5154, 51806, 374654, 5156, 112399, 1909, 112398, 7852, 54361, 2952, 4851, 8817, 4855, 26281, 7849, 808, 6258, 4233, 6257, 6774, 57121, 7185, 1910, 51384, 2324, 1630, 1870, 7855, 815, 10235, 816, 51426, 9915, 818, 74…
hsa04915	Estrogen signaling pathway	56	0.000847598	9586, 3880, 3760, 2550, 3320, 25984, 111, 112, 113, 114, 115, 3875, 3710, 4846, 25759, 51806, 90993, 2911, 3326, 1388, 3883, 3763, 342574, 208, 1509, 53358, 3765, 196883, 808, 5241, 9568, 3859, 4988, 1956, 3857, 5914, 5296, 5330, 6464, 8202, 7039, 2100, 5293, 2778, 3306, 2775, 3708, 10000, 107, 5567, 4313, 108, 109, 3866, 5604, 4318
hsa04926	Relaxin signaling pathway	53	0.000853261	9586, 111, 2788, 112, 113, 2786, 114, 115, 51289, 51764, 5578, 4842, 4843, 4846, 25759, 59, 90993, 122042, 5590, 1388, 208, 53358, 408, 196883, 7422, 6013, 7424, 1284, 1282, 339403, 1910, 54331, 1278, 1277, 1956, 5296, 5330, 6464, 2782, 5293, 59350, 2778, 2775, 10000, 107, 5567, 4313, 108, 109, 6019, 5602, 5604, 4318
hsa04540	Gap junction	39	0.000911785	5582, 7082, 153, 57369, 2767, 111, 112, 113, 56034, 114, 115, 3356, 5578, 3710, 347733, 1813, 1956, 1812, 5592, 5593, 5330, 5154, 5156, 2911, 2977, 5607, 2778, 80310, 983, 3708, 2697, 107, 108, 5567, 109, 2915, 5604, 347688, 196883
hsa04014	Ras signaling pathway	87	0.000987374	5582, 4254, 10928, 3481, 3480, 2788, 2786, 25780, 51764, 83593, 5578, 11145, 10298, 2904, 2903, 2902, 4803, 22800, 25759, 5154, 51806, 5156, 64600, 23179, 1942, 80310, 5906, 29110, 2113, 5863, 50487, 3643, 208, 53358, 30814, 5900, 8817, 1946, 26281, 808, 8398, 5880, 5320, 7422, 5321, 9965, 7424, 4233, 2253, 2251, 2250, 54331, 1435, 2249, 2324, 2247, 56034, 4908, 2246, 7535, 10235, 1956, 9771, 529…
hsa04510	Focal adhesion	76	0.00109077	5582, 3480, 595, 284217, 3918, 1299, 1298, 5578, 10298, 3911, 3912, 7450, 25759, 5154, 3691, 7058, 5156, 7410, 3695, 3371, 80310, 5906, 5829, 60, 329, 208, 53358, 7143, 5880, 6696, 7422, 7424, 4233, 7148, 1284, 7060, 1282, 8395, 2324, 56034, 54776, 1311, 10319, 1278, 55742, 1277, 1793, 3696, 857, 858, 1956, 7791, 5296, 3791, 6464, 3672, 3673, 1297, 1293, 5170, 5293, 3908, 29895, 3909, 23396, 1000…
hsa05031	Amphetamine addiction	32	0.00120352	808, 6571, 9586, 5582, 6531, 2891, 111, 775, 776, 5533, 5578, 2906, 2905, 2904, 815, 2903, 816, 2902, 1812, 6804, 818, 5173, 51806, 90993, 23237, 2778, 1644, 116443, 1388, 2893, 2354, 5567
hsa04010	MAPK signaling pathway	105	0.00121183	6196, 3481, 7042, 3480, 9064, 23162, 1850, 5533, 4208, 22800, 5154, 5156, 9479, 4214, 3643, 8817, 4217, 408, 26281, 929, 5321, 4233, 23542, 773, 774, 2324, 56034, 775, 4908, 776, 777, 10235, 9254, 3791, 5971, 3552, 2066, 2065, 781, 4914, 5607, 782, 4915, 3306, 783, 10000, 5567, 5602, 1649, 5604, 10369, 8717, 10368, 5606, 5582, 4254, 4772, 59283, 9261, 59285, 9020, 59284, 3556, 25780, 5578, 4803, …
hsa04918	Thyroid hormone synthesis	34	0.00131663	9586, 50506, 5582, 405753, 111, 112, 113, 433, 114, 115, 5578, 3710, 6528, 7253, 53905, 5330, 90993, 7038, 481, 7173, 5172, 2878, 2778, 486, 2876, 3708, 1388, 107, 108, 5567, 109, 3309, 196883, 7849
hsa04721	Synaptic vesicle cycle	35	0.0013655	6571, 22999, 6572, 6531, 6530, 6511, 6532, 2054, 23025, 23545, 57084, 773, 774, 10815, 10814, 534, 10312, 6505, 155066, 6529, 6804, 6507, 50617, 112755, 594855, 160, 161, 9152, 57030, 1785, 6534, 6539, 6616, 6857, 6538
hsa04923	Regulation of lipolysis in adipocytes	27	0.00163562	153, 155, 111, 112, 113, 114, 115, 4886, 11145, 7253, 5592, 5593, 5296, 4881, 5293, 2778, 10000, 107, 108, 5743, 5567, 208, 109, 3643, 3667, 4878, 196883
hsa04514	Cell adhesion molecules	61	0.0017166	644672, 7122, 4099, 100506658, 23562, 1462, 22871, 8174, 5817, 3118, 57863, 999, 5792, 90952, 3695, 7412, 3134, 9071, 1272, 9076, 84628, 9074, 26047, 5789, 925, 3689, 10666, 23705, 9369, 1000, 3385, 22854, 57689, 9080, 3135, 5797, 3696, 80380, 8506, 53842, 26050, 9378, 5010, 5175, 6385, 5133, 9379, 4684, 4685, 114798, 23114, 6382, 22865, 3105, 1366, 152404, 1002, 1001, 8516, 4359, 5802
hsa04976	Bile secretion	38	0.00240743	1080, 7364, 6550, 5243, 3781, 111, 112, 113, 114, 54578, 54577, 115, 358, 54576, 54575, 54659, 54657, 54579, 64240, 9376, 6344, 6343, 481, 361, 6580, 2778, 486, 54600, 8714, 9429, 107, 6579, 108, 5567, 109, 57835, 949, 196883
hsa04924	Renin secretion	31	0.00267807	808, 153, 155, 111, 112, 775, 776, 358, 116, 117, 5137, 5533, 5732, 5139, 3710, 3778, 1636, 5593, 5330, 51806, 4881, 1909, 5972, 1908, 185, 2977, 2778, 3708, 1907, 5567, 4878
hsa04929	GnRH secretion	29	0.00328264	7220, 5582, 9568, 6696, 3781, 7223, 3760, 2550, 3814, 2767, 775, 610, 776, 5578, 3710, 5296, 5330, 348980, 2100, 5293, 3708, 8912, 10000, 3763, 208, 8911, 3765, 408, 5604
hsa04726	Serotonergic synapse	46	0.00365412	6571, 7220, 260293, 5582, 3781, 5321, 3760, 6532, 3362, 3361, 3360, 111, 54331, 2788, 773, 3359, 774, 2786, 775, 776, 3356, 3751, 51764, 5578, 3710, 200909, 285242, 5330, 2562, 3354, 2782, 2561, 2560, 3351, 3350, 240, 2778, 1843, 1644, 2775, 3708, 5743, 3763, 5567, 3765, 5604
hsa04950	Maturity onset diabetes of the young	15	0.00369956	3170, 4760, 3651, 3375, 3110, 2494, 3175, 3087, 5080, 222546, 168620, 2645, 5313, 6514, 4825
hsa04974	Protein digestion and absorption	42	0.00376789	50509, 6550, 6510, 1284, 1282, 169044, 206358, 81578, 1358, 80781, 255631, 1278, 1299, 1310, 1277, 1298, 6546, 340024, 6547, 6505, 7373, 6564, 8645, 91522, 6543, 1297, 1294, 1293, 481, 23436, 10008, 1305, 1303, 486, 1302, 1301, 1289, 3784, 85301, 5646, 1803, 84570
hsa04550	Signaling pathways regulating pluripotency of stem cells	55	0.00382449	7484, 9421, 4211, 130399, 7480, 3480, 7482, 80326, 10297, 91, 92, 5978, 3175, 54361, 4617, 3400, 3720, 208, 1749, 64211, 6774, 5080, 51384, 6929, 2247, 657, 7855, 658, 6926, 7472, 89780, 5296, 7475, 7474, 8325, 7477, 3670, 4088, 8326, 7476, 8324, 3231, 3198, 2261, 7471, 5293, 3625, 463, 4838, 81029, 2535, 10000, 6657, 6932, 5604
hsa04927	Cortisol synthesis and secretion	29	0.0042908	9586, 1583, 2767, 111, 3739, 112, 113, 114, 775, 115, 776, 3776, 3710, 3777, 5330, 90993, 185, 2778, 3708, 1388, 1584, 8912, 107, 108, 5567, 109, 8911, 949, 196883
hsa04742	Taste transduction	36	0.00470264	9568, 6335, 2550, 22953, 112, 773, 3359, 114, 775, 5137, 51764, 6326, 954, 3710, 50833, 200909, 6340, 285242, 5330, 8645, 3354, 3351, 3350, 9033, 2911, 2559, 2558, 2557, 2555, 2554, 29850, 10021, 5567, 6338, 2914, 196883
hsa05410	Hypertrophic cardiomyopathy	37	0.00582706	5563, 59283, 7042, 59285, 59284, 775, 1674, 284217, 776, 6546, 3696, 70, 51422, 6547, 4624, 1636, 6262, 9254, 3691, 4000, 6443, 3672, 6543, 93589, 3673, 6444, 3695, 781, 782, 783, 55799, 489, 3908, 8516, 60, 10369, 10368
hsa04151	PI3K-Akt signaling pathway	119	0.00609482	9223, 9586, 9623, 9863, 9180, 23566, 3481, 3480, 595, 2788, 253314, 2786, 284217, 3918, 1299, 1298, 51764, 55844, 2309, 5934, 3911, 4846, 3912, 7450, 5154, 5156, 7058, 3371, 3643, 8817, 26281, 5563, 4233, 57121, 7060, 2690, 2324, 56034, 4908, 930, 57521, 5294, 5296, 3791, 3672, 3673, 2066, 2065, 5170, 23678, 5293, 4914, 1129, 4915, 10000, 3667, 5604, 4254, 3320, 1019, 117145, 5578, 10971, 4803, 7…
hsa05225	Hepatocellular carcinoma	62	0.00613589	7484, 6595, 5582, 122011, 7480, 3481, 7042, 3480, 7482, 1019, 595, 83439, 80326, 1452, 10297, 5578, 2947, 9817, 7296, 25759, 7015, 54361, 2952, 51176, 196528, 4257, 51412, 119391, 60, 208, 53358, 8110, 4233, 51384, 578, 1870, 7855, 51426, 1956, 7472, 89780, 4041, 5296, 7475, 7474, 8325, 7477, 4088, 8326, 7476, 6464, 7157, 7039, 8324, 7471, 57492, 5293, 81029, 2535, 10000, 6932, 5604
hsa05165	Human papillomavirus infection	112	0.00625194	9223, 8772, 9586, 122011, 595, 6908, 284217, 3918, 387332, 1299, 1298, 1452, 3993, 84441, 55844, 5934, 3911, 155066, 3912, 7450, 7058, 3134, 54361, 3371, 5829, 1740, 4851, 84552, 4855, 9641, 7060, 23545, 51384, 534, 3135, 7855, 7337, 50617, 7472, 7475, 5296, 7474, 7477, 8325, 92359, 7476, 8326, 3672, 3673, 8324, 7471, 5293, 56288, 10000, 5567, 6932, 5604, 8717, 7484, 7480, 7482, 1019, 83439, 8032…
hsa04340	Hedgehog signaling pathway	25	0.00849048	8452, 91653, 23288, 122011, 595, 1455, 1454, 51684, 1452, 6469, 8945, 11127, 374654, 57154, 23432, 3549, 2735, 23291, 23295, 5567, 2619, 408, 2737, 5727, 2736
hsa04750	Inflammatory mediator regulation of TRP channels	39	0.00853023	8398, 808, 5581, 5582, 5321, 59341, 79054, 2150, 111, 112, 113, 3556, 114, 115, 3356, 8989, 5578, 5732, 3710, 815, 816, 4803, 818, 5296, 5330, 51806, 162514, 5293, 4914, 2778, 3708, 5588, 107, 108, 5567, 109, 5602, 196883, 5606
hsa04723	Retrograde endocannabinoid signaling	55	0.00854971	22999, 5582, 3760, 111, 2788, 112, 113, 2786, 114, 115, 51764, 5578, 3710, 4723, 4726, 2562, 2561, 2560, 57030, 2911, 2559, 2558, 2557, 2555, 2554, 3763, 5743, 3765, 2915, 196883, 222236, 2891, 57084, 54331, 773, 2567, 774, 2566, 2565, 775, 776, 2563, 4701, 5330, 2782, 4719, 2775, 3708, 2893, 107, 5567, 108, 109, 5602, 4715
hsa04371	Apelin signaling pathway	52	0.00922558	5581, 440738, 595, 111, 2788, 112, 113, 2786, 114, 115, 10891, 6546, 51764, 999, 4842, 6547, 4843, 3710, 4846, 4208, 4209, 22800, 51806, 59, 208, 196883, 808, 6696, 5563, 54331, 9759, 51422, 5294, 6263, 6262, 5330, 4088, 6543, 2782, 182, 7350, 185, 6261, 187, 3708, 10000, 107, 5567, 108, 109, 5604, 4638
hsa04913	Ovarian steroidogenesis	23	0.0105088	5321, 1583, 240, 3480, 111, 2778, 1545, 112, 113, 1588, 1543, 114, 122970, 115, 2488, 107, 108, 5743, 5567, 109, 3643, 949, 196883
hsa05218	Melanoma	30	0.0112552	9965, 4233, 2253, 2251, 2250, 3480, 1019, 595, 2249, 2247, 56034, 2246, 578, 1870, 999, 51426, 1956, 5296, 5154, 4286, 5156, 7157, 5293, 80310, 2255, 10000, 208, 8817, 5604, 26281
hsa04972	Pancreatic secretion	39	0.0173759	7220, 1080, 5582, 5320, 491, 493, 111, 1358, 112, 113, 114, 115, 5578, 3710, 3778, 6262, 219931, 5330, 6344, 6343, 64600, 481, 23436, 2778, 5906, 486, 3708, 489, 885, 3784, 107, 108, 50487, 109, 5646, 30814, 4218, 196883, 5408
hsa00230	Purine metabolism	47	0.019214	5141, 22978, 5142, 5143, 5144, 5145, 11164, 5169, 3000, 271, 2272, 93034, 22875, 2987, 111, 2766, 112, 51020, 113, 55821, 4907, 114, 115, 5137, 954, 5138, 955, 5139, 956, 957, 5152, 6240, 4881, 5158, 27115, 5150, 2977, 10846, 5148, 107, 108, 109, 4832, 50940, 10201, 30833, 196883
hsa05223	Non-small cell lung cancer	29	0.0210276	5582, 4233, 6258, 6257, 6774, 2272, 5915, 1019, 595, 578, 1870, 238, 83593, 5578, 3799, 2309, 51426, 5979, 1956, 5296, 7157, 7039, 27436, 5170, 5293, 10000, 208, 3800, 5604
hsa05207	Chemical carcinogenesis - receptor activation	72	0.0258303	9586, 6196, 5582, 7364, 1143, 3320, 153, 155, 595, 111, 112, 113, 1137, 114, 115, 5578, 2947, 90993, 1545, 2952, 3326, 1543, 54600, 1388, 4257, 119391, 208, 604, 408, 8817, 26281, 196883, 9641, 5241, 7422, 6258, 6257, 6774, 2253, 2053, 2251, 2250, 2249, 773, 774, 54578, 2247, 775, 54577, 54852, 776, 54576, 54575, 54659, 54657, 54579, 1956, 5296, 8600, 2100, 182, 7471, 5293, 2778, 2255, 10000, 107…
hsa04930	Type II diabetes mellitus	20	0.0275298	5581, 5296, 3651, 3098, 9021, 5293, 5590, 2645, 773, 774, 775, 776, 777, 5313, 8835, 3643, 5602, 6833, 6514, 3667
hsa04392	Hippo signaling pathway - multiple species	14	0.0318449	8463, 25937, 7003, 8994, 126374, 9770, 83937, 79981, 54798, 1454, 79633, 23286, 60485, 10413
hsa04213	Longevity regulating pathway - multiple species	25	0.0329309	5563, 3480, 111, 112, 113, 114, 1410, 115, 57521, 51422, 81570, 2309, 3170, 5296, 5293, 3306, 10000, 107, 108, 5567, 208, 109, 3643, 3667, 196883
hsa04935	Growth hormone synthesis, secretion and action	43	0.0330366	9586, 51738, 5582, 6751, 6750, 6774, 3486, 2693, 2690, 9021, 2767, 111, 112, 113, 114, 775, 115, 776, 5578, 3710, 25759, 5296, 5330, 6464, 90993, 5293, 2778, 3708, 1388, 8835, 10000, 107, 108, 4214, 5567, 208, 109, 53358, 5602, 3667, 5604, 196883, 5606
hsa04810	Regulation of actin cytoskeleton	73	0.0339283	57180, 3682, 26999, 10458, 54434, 10297, 10298, 22800, 5154, 3691, 5156, 7410, 4342, 7852, 3695, 653857, 80310, 5829, 54961, 89846, 60, 3687, 5305, 3645, 3689, 8817, 10787, 26281, 50649, 5880, 9965, 8874, 2253, 57121, 2251, 2250, 8395, 2768, 4629, 2249, 2247, 56034, 54776, 2246, 1793, 3696, 85477, 79837, 1956, 4627, 5296, 7430, 6387, 3672, 3673, 221178, 9170, 2261, 200576, 5293, 23191, 79784, 112…
hsa05017	Spinocerebellar ataxia	50	0.0385896	9861, 5582, 6311, 6310, 6511, 23369, 6908, 387332, 56652, 7436, 3752, 5578, 2906, 2905, 3710, 2904, 2903, 2902, 2081, 10939, 11317, 2911, 116443, 489, 6315, 4654, 208, 6712, 4976, 4217, 7222, 2891, 6095, 773, 7416, 5173, 5296, 5330, 6261, 5293, 3748, 1600, 2259, 26100, 3708, 10528, 10000, 5688, 5602, 5649
hsa04730	Long-term depression	24	0.0406075	5592, 5582, 5593, 5330, 5321, 2891, 1394, 1392, 6261, 3480, 2977, 2768, 2911, 2767, 2778, 773, 2775, 3708, 2895, 5578, 4842, 3710, 5604, 5518
hsa01522	Endocrine resistance	36	0.041048	3480, 1019, 595, 111, 112, 113, 114, 115, 1870, 638, 1956, 3714, 25759, 5296, 6464, 7157, 8202, 2100, 182, 5293, 2778, 10000, 107, 4851, 4313, 108, 5567, 208, 109, 53358, 5602, 10683, 4855, 5604, 4318, 196883
hsa04970	Salivary secretion	34	0.0436293	808, 5582, 491, 493, 153, 155, 111, 112, 113, 114, 115, 5578, 4842, 3710, 3778, 6263, 5592, 5593, 5330, 51806, 481, 362, 2977, 2778, 486, 146, 3347, 3708, 148, 107, 108, 5567, 109, 196883
hsa04211	Longevity regulating pathway	33	0.0449688	9586, 9365, 5563, 3480, 111, 112, 253314, 113, 114, 115, 57521, 10891, 79813, 51422, 2309, 5296, 90993, 7157, 10919, 5293, 83667, 1388, 10000, 107, 7249, 5468, 108, 5567, 208, 109, 3643, 3667, 196883
hsa04720	Long-term potentiation	26	0.0465737	808, 6196, 5582, 2891, 114, 775, 5533, 5578, 2906, 2905, 3710, 2904, 815, 2903, 816, 2902, 818, 5330, 51806, 2911, 5906, 3708, 107, 5567, 2915, 5604

## Sheet: S3f_ETV6-RUNX1
Table S3f. KEGG pathways which may be affected through altered DNA methylation in ETV6::RUNX1 ALL. Pathways shown in bold are unique to subtype.
KEGG ID	KEGG Pathway description	Number of genes with altered methylation in KEGG Pathway	PValue	Genes altered on GO term (Entrez IDS)
hsa04080	Neuroactive ligand-receptor interaction	204	3.71667e-15	5020, 5021, 2550, 51083, 56413, 116, 117, 5031, 5032, 1909, 1908, 2562, 2561, 2560, 2558, 113091, 2557, 2555, 2554, 5028, 5029, 1902, 6915, 130576, 6013, 130574, 2693, 1241, 2692, 2690, 1910, 134, 2567, 135, 84109, 2566, 136, 2563, 4985, 4986, 4988, 10874, 5173, 5179, 66004, 1129, 10888, 5729, 146, 147, 148, 2696, 7349, 6019, 10886, 1141, 1140, 150, 151, 152, 153, 22953, 2900, 5618, 1139, 155, 11…
hsa04020	Calcium signaling pathway	144	8.64331e-14	5021, 6870, 3363, 3362, 27006, 3361, 3360, 55283, 56413, 2668, 2149, 114, 115, 57620, 3356, 5137, 6865, 4842, 6869, 4846, 9630, 219931, 5153, 5154, 51806, 5155, 5156, 1909, 7852, 255231, 80228, 57118, 487, 489, 887, 801, 8536, 8817, 805, 6915, 4233, 491, 493, 1910, 773, 135, 774, 2324, 136, 56034, 775, 776, 777, 2321, 814, 815, 816, 817, 6262, 3791, 4485, 5333, 6543, 2066, 2065, 2064, 2185, 3274,…
hsa04015	Rap1 signaling pathway	119	2.20301e-09	9223, 9863, 26037, 27006, 23566, 25865, 3480, 111, 112, 2149, 114, 3479, 115, 999, 5899, 54518, 7057, 5154, 51806, 5155, 5156, 801, 6237, 5028, 51378, 3643, 84552, 8817, 805, 1902, 6494, 4233, 3265, 57121, 55740, 3815, 3937, 135, 2324, 136, 56034, 2321, 9771, 3791, 7074, 5293, 56288, 10000, 5600, 5604, 5606, 5582, 5584, 4254, 5587, 1499, 3674, 5578, 2904, 2903, 1813, 2902, 4803, 7410, 284, 5590, …
hsa04024	cAMP signaling pathway	123	5.06051e-09	5140, 9586, 5141, 5020, 5142, 5021, 5143, 5144, 6751, 64399, 6750, 6752, 2550, 3362, 3360, 111, 112, 2149, 114, 115, 116, 117, 5139, 9475, 51806, 1909, 1908, 481, 487, 489, 801, 10021, 6237, 805, 84152, 1080, 8310, 5443, 2693, 491, 493, 134, 135, 775, 776, 814, 815, 816, 817, 6262, 6662, 5058, 7074, 5293, 1129, 2735, 268, 2696, 10000, 5567, 5602, 4878, 5604, 2737, 5727, 4772, 2353, 1261, 153, 125…
hsa05032	Morphine addiction	61	7.51268e-09	5140, 5141, 5142, 5582, 5143, 5144, 3760, 2550, 2791, 111, 2788, 112, 2786, 114, 115, 5137, 51764, 5138, 5578, 5139, 140679, 2869, 1812, 5151, 5153, 8622, 2562, 2561, 2560, 55970, 2558, 2557, 2555, 2554, 3762, 3763, 3765, 408, 196883, 9568, 2771, 2770, 54331, 134, 773, 2567, 774, 2566, 59345, 2563, 4988, 2782, 27115, 2778, 10846, 2775, 107, 5567, 108, 109, 50940
hsa05412	Arrhythmogenic right ventricular cardiomyopathy	53	2.21831e-08	88, 89, 59283, 59285, 59284, 83439, 1499, 284217, 1496, 6546, 3674, 22801, 3691, 6443, 3693, 93589, 6444, 29119, 3728, 487, 51176, 489, 3685, 1829, 27092, 1000, 1832, 775, 1674, 776, 3696, 5318, 6262, 9254, 4000, 3672, 6543, 3673, 1495, 781, 782, 783, 784, 785, 55799, 2697, 786, 3908, 8516, 6932, 6934, 10369, 10368
hsa05200	Pathways in cancer	253	3.24864e-08	8772, 23604, 64399, 2791, 595, 111, 596, 112, 2788, 598, 114, 2786, 284217, 115, 238, 51764, 6469, 3091, 5154, 5155, 5156, 1909, 54361, 4851, 801, 4854, 4855, 805, 1902, 6256, 6258, 6257, 8313, 4193, 1910, 2324, 815, 51426, 816, 817, 7473, 8322, 7472, 7475, 7474, 7477, 4088, 8326, 6387, 7476, 3673, 8324, 1495, 7471, 5293, 2335, 1488, 1487, 6932, 5602, 6934, 5604, 5727, 7484, 2353, 23365, 1021, 35…
hsa04724	Glutamatergic synapse	71	3.65835e-08	5582, 3760, 2791, 2900, 27165, 111, 2788, 112, 2786, 114, 115, 51764, 5578, 5337, 2906, 2905, 3710, 2904, 6506, 2903, 6505, 2902, 2901, 6507, 57030, 2911, 55970, 1742, 116443, 2918, 2917, 2916, 2915, 2914, 2913, 54407, 196883, 2912, 7220, 5321, 2771, 2891, 2770, 2890, 57084, 54331, 283748, 773, 775, 59345, 776, 85358, 9454, 9455, 2782, 23236, 81539, 22941, 2899, 2778, 2898, 2897, 2776, 2775, 3709…
hsa04928	Parathyroid hormone synthesis, secretion and action	67	4.1258e-08	9586, 5141, 5142, 5582, 5143, 5144, 2353, 2625, 111, 596, 112, 4929, 114, 115, 632, 9935, 4323, 5578, 4324, 10893, 5337, 4325, 3710, 4209, 90993, 64764, 1594, 1591, 1026, 1388, 846, 5744, 5745, 408, 50964, 196883, 9365, 6256, 7421, 9368, 9247, 6258, 6257, 2771, 2770, 8074, 2768, 1839, 6569, 10672, 1956, 4041, 8600, 8521, 23236, 2260, 10568, 2778, 860, 2776, 3709, 107, 5567, 108, 109, 11214, 5604
hsa05205	Proteoglycans in cancer	113	4.62736e-08	3481, 7042, 3480, 595, 3479, 3236, 6469, 5777, 117581, 2549, 3091, 7057, 9475, 7291, 54361, 2317, 5829, 7448, 6237, 2318, 4233, 3265, 4193, 1634, 51384, 54776, 7855, 60495, 815, 816, 817, 7473, 7472, 8322, 6383, 7475, 7474, 6385, 7477, 3791, 7476, 8326, 5058, 3673, 8324, 2066, 2065, 2064, 5170, 7471, 6382, 7074, 5293, 3549, 2335, 3709, 10000, 5962, 5567, 5600, 11211, 5329, 5604, 5727, 7484, 5582,…
hsa04512	ECM-receptor interaction	58	4.63794e-08	158326, 22798, 284217, 3918, 1299, 1298, 3674, 51206, 3910, 3911, 3912, 22801, 7450, 7057, 3691, 7058, 3693, 3371, 255743, 960, 961, 1101, 7448, 3685, 341640, 375790, 7143, 6696, 7148, 1286, 1285, 1284, 7060, 1282, 63923, 1280, 3339, 80144, 1311, 10319, 1278, 3696, 1834, 22987, 6385, 9899, 3672, 3673, 1297, 1293, 1292, 6382, 2812, 2335, 3908, 8516, 5649, 2814
hsa04151	PI3K-Akt signaling pathway	178	4.88538e-08	9223, 9586, 9863, 9180, 2791, 27006, 23566, 3481, 3480, 595, 596, 2788, 2149, 598, 3479, 2786, 284217, 3918, 1299, 1298, 51764, 2309, 3910, 3911, 1978, 4846, 3912, 1977, 22801, 7450, 7057, 5154, 5155, 5156, 7058, 3371, 55970, 118788, 1101, 7448, 51378, 3643, 8817, 1902, 6256, 5563, 4233, 3265, 57121, 7060, 2690, 63923, 4193, 3815, 2324, 56034, 4908, 896, 930, 57521, 2321, 6009, 5294, 3791, 64223,…
hsa05165	Human papillomavirus infection	168	5.38686e-08	9223, 8772, 9586, 390992, 122011, 595, 284217, 3918, 387332, 1299, 1298, 1452, 3993, 84441, 3910, 3911, 155066, 1978, 3912, 22801, 7450, 7057, 7058, 3134, 3133, 54361, 3371, 5829, 1740, 1101, 525, 7448, 4851, 526, 527, 84552, 4854, 4855, 1108, 9368, 8313, 3265, 7060, 63923, 23545, 4193, 51384, 57801, 55502, 896, 534, 535, 3135, 7855, 7337, 6009, 9636, 7473, 50617, 7472, 8322, 7475, 7474, 7477, 92…
hsa04713	Circadian entrainment	62	7.93951e-08	5582, 3760, 2353, 2791, 111, 2788, 112, 2786, 114, 115, 116, 117, 51764, 5578, 2906, 4842, 2905, 3710, 2904, 2903, 2902, 5592, 51806, 8864, 8863, 55970, 3762, 801, 3763, 55811, 3765, 805, 196883, 2771, 2891, 2770, 2890, 54331, 775, 59345, 776, 4543, 4544, 815, 816, 817, 6262, 2782, 23236, 6261, 2977, 2778, 2776, 2775, 2893, 8912, 107, 5567, 8913, 108, 109, 8911
hsa04310	Wnt signaling pathway	96	1.16827e-07	7088, 7484, 5582, 7089, 4772, 4773, 6477, 80319, 122011, 1460, 144165, 85409, 147111, 7482, 55366, 595, 27121, 83439, 343637, 80326, 1499, 1454, 1452, 27123, 6425, 10297, 284654, 6424, 5578, 79816, 4920, 8607, 9475, 64321, 11197, 81839, 7090, 8061, 166336, 54361, 164284, 23291, 1501, 51176, 1387, 84870, 5467, 4776, 50964, 5880, 8313, 147495, 23500, 51384, 56998, 896, 2487, 27101, 7855, 8549, 8945…
hsa04360	Axon guidance	101	1.68076e-07	91653, 56896, 84448, 6469, 54910, 9475, 7852, 2044, 2043, 2042, 1073, 54361, 22885, 6237, 84552, 9901, 7220, 7222, 7223, 4233, 7225, 3265, 6092, 6091, 2051, 22854, 55740, 2049, 1630, 655, 2047, 57522, 2046, 6405, 815, 816, 10512, 817, 285220, 64221, 8440, 7474, 64101, 6387, 5058, 59277, 5170, 5293, 56963, 56288, 1808, 7869, 5727, 9423, 4773, 23365, 151449, 29984, 54434, 5578, 54437, 10298, 9037, …
hsa04010	MAPK signaling pathway	149	3.72784e-07	6196, 4296, 7048, 27006, 3481, 8491, 6195, 7042, 3480, 23162, 3479, 5778, 5536, 1616, 5154, 5155, 5156, 9479, 2317, 55970, 6237, 51378, 3643, 8817, 4217, 408, 27092, 2318, 5321, 4233, 3265, 23542, 84867, 283748, 3815, 773, 774, 2324, 56034, 775, 4908, 776, 777, 2321, 51701, 9254, 3791, 5971, 5058, 2066, 2065, 2064, 781, 4914, 782, 4915, 3306, 783, 3305, 784, 785, 3303, 786, 10000, 5567, 5600, 560…
hsa05224	Breast cancer	84	4.05633e-07	7484, 2353, 1021, 122011, 27006, 3480, 7482, 1019, 595, 83439, 3479, 80326, 1499, 1452, 10297, 399694, 3714, 25759, 388585, 54361, 1026, 54567, 23493, 51176, 2475, 4851, 207, 208, 53358, 4854, 8817, 4855, 3845, 5241, 9965, 8313, 2254, 28514, 2099, 3265, 2253, 2251, 2250, 8074, 3815, 51384, 2249, 2248, 2324, 1950, 2885, 2247, 23462, 1870, 7855, 51426, 1956, 7473, 8322, 7472, 89780, 4041, 7475, 747…
hsa04390	Hippo signaling pathway	88	6.50464e-07	7484, 7048, 5584, 7003, 166824, 286204, 392255, 126374, 7161, 4092, 7042, 85409, 7482, 6591, 595, 83439, 151449, 80326, 1499, 1454, 1496, 23286, 6788, 3993, 10297, 999, 10971, 10413, 23418, 8463, 7532, 7531, 7533, 29119, 54361, 9231, 5590, 23291, 1742, 1740, 51176, 60485, 329, 84552, 3689, 5520, 5521, 8313, 650, 122786, 51384, 652, 896, 654, 655, 656, 657, 7855, 8945, 5518, 7473, 8322, 7472, 8978…
hsa04934	Cushing syndrome	87	7.00985e-07	7484, 9586, 1583, 1021, 3164, 7482, 196, 1019, 595, 111, 83439, 112, 80326, 1499, 114, 115, 10297, 3710, 5151, 8622, 90993, 64764, 1395, 1031, 1394, 54361, 1392, 5906, 1026, 51176, 1388, 196883, 2516, 23746, 5087, 5443, 9049, 8313, 2771, 2770, 3739, 51384, 775, 79798, 776, 1870, 7855, 3776, 815, 3777, 816, 1956, 817, 7473, 8322, 7472, 89780, 11091, 7475, 7474, 7477, 8326, 7476, 8324, 23236, 7471,…
hsa04727	GABAergic synapse	56	7.86535e-07	5582, 2550, 2791, 57468, 27165, 111, 2788, 112, 2786, 114, 115, 51764, 5578, 140679, 11345, 18, 2562, 2561, 2560, 55970, 2558, 2557, 2555, 2554, 3763, 54407, 196883, 9001, 9568, 2771, 2572, 2770, 2571, 54331, 773, 2567, 774, 2566, 775, 59345, 776, 2563, 6529, 5334, 2782, 66008, 23710, 81539, 2775, 107, 5567, 108, 109, 10243, 6539, 6538
hsa05226	Gastric cancer	84	8.75618e-07	7484, 7048, 122011, 27006, 7042, 7482, 595, 596, 83439, 80326, 1499, 1452, 1496, 10297, 6469, 999, 399694, 2549, 25759, 4583, 7015, 29119, 54361, 3728, 1026, 51176, 2475, 207, 208, 53358, 8817, 3845, 6256, 5243, 9965, 4233, 6258, 6257, 8313, 2254, 3265, 2253, 2251, 2250, 8074, 5915, 51384, 2249, 2248, 1950, 2885, 2247, 1870, 7855, 51426, 1956, 7473, 8322, 7472, 89780, 4041, 7475, 7474, 7477, 4088…
hsa04510	Focal adhesion	107	1.07879e-06	3480, 595, 596, 29780, 3479, 284217, 3918, 1299, 1298, 399694, 3910, 3911, 3912, 22801, 7450, 25759, 7057, 9475, 5154, 5155, 5156, 7058, 3371, 2317, 5829, 1101, 7448, 2318, 4233, 3265, 7060, 63923, 8395, 2324, 56034, 54776, 896, 55742, 2321, 3791, 3672, 5058, 3673, 2064, 5170, 5293, 2335, 23396, 10000, 824, 5602, 5604, 4638, 5582, 22798, 394, 1499, 3674, 5578, 10298, 3691, 3693, 7410, 80310, 5906…
hsa04072	Phospholipase D signaling pathway	83	1.36957e-06	9265, 4254, 7248, 23566, 551, 111, 552, 112, 2149, 55326, 114, 115, 56894, 56895, 8527, 5578, 5337, 5899, 399694, 5737, 2549, 25759, 5154, 5155, 5156, 2911, 80310, 1785, 2475, 207, 7249, 6237, 2918, 3643, 208, 2917, 53358, 2916, 5900, 2915, 2914, 1902, 3845, 2913, 196883, 2912, 5321, 3265, 57121, 8395, 9162, 2207, 2768, 283748, 3815, 375, 1950, 2885, 56034, 22808, 6009, 10672, 1956, 10555, 5294, …
hsa04916	Melanogenesis	59	1.10558e-05	7484, 5582, 4254, 7482, 111, 83439, 112, 80326, 1499, 114, 115, 5578, 51806, 90993, 64764, 54361, 51176, 1387, 801, 805, 3845, 196883, 5443, 2771, 3265, 2770, 1910, 3815, 51384, 7855, 815, 816, 817, 7473, 8322, 7472, 89780, 7475, 7474, 7477, 4286, 8326, 7476, 8324, 23236, 7471, 2778, 81029, 2535, 2776, 2775, 107, 5567, 108, 109, 6932, 11211, 6934, 5604
hsa04725	Cholinergic synapse	64	1.72374e-05	9586, 5582, 3760, 3761, 2353, 2791, 1141, 111, 1139, 596, 2788, 112, 1137, 2786, 114, 115, 51764, 5578, 3710, 90993, 64764, 55970, 1103, 3763, 207, 208, 60482, 3845, 196883, 6572, 2771, 3265, 2770, 56479, 54331, 773, 774, 775, 59345, 776, 814, 815, 816, 817, 5294, 2782, 23236, 9132, 5293, 1129, 2776, 2534, 2775, 3709, 10000, 3784, 107, 5567, 3785, 108, 3786, 109, 5604, 43
hsa04728	Dopaminergic synapse	72	2.68631e-05	9586, 5582, 3760, 2353, 2791, 111, 2788, 2786, 51764, 5578, 1816, 50632, 3798, 3710, 1815, 3799, 2904, 1814, 2903, 1813, 1812, 51806, 90993, 64764, 55970, 220074, 1388, 3762, 801, 3763, 207, 208, 3765, 408, 805, 3800, 84152, 6571, 6531, 5520, 5521, 2771, 2891, 2770, 2890, 54331, 773, 774, 1312, 775, 59345, 776, 815, 816, 817, 5518, 2782, 23236, 2778, 1644, 2776, 2775, 2774, 3709, 2893, 10000, 552…
hsa04014	Ras signaling pathway	116	3.82853e-05	10928, 3363, 2791, 27006, 3481, 9462, 3480, 2788, 598, 3479, 2786, 51764, 5899, 399694, 2549, 25759, 5154, 51806, 5155, 5156, 64600, 23179, 55970, 801, 6237, 51378, 3643, 8817, 805, 5320, 5321, 4233, 3265, 283748, 3815, 2324, 56034, 4908, 2321, 9771, 3791, 5058, 7074, 5293, 4914, 4915, 10000, 283455, 5567, 8437, 5602, 10125, 5604, 5582, 4254, 5578, 8844, 5337, 10298, 11145, 2904, 2903, 2902, 4803…
hsa04726	Serotonergic synapse	63	7.79832e-05	260293, 5582, 3760, 3363, 2791, 3362, 3361, 3360, 351, 111, 2788, 2786, 3356, 121278, 1573, 3751, 51764, 5578, 3710, 200909, 285242, 2562, 2561, 2560, 240, 242, 55970, 246, 247, 3762, 3763, 5743, 3765, 3845, 6571, 7220, 3781, 5321, 6532, 2771, 3265, 2770, 54331, 283748, 773, 774, 775, 59345, 776, 3354, 2782, 3351, 3350, 23236, 1843, 2778, 1644, 2776, 2775, 3709, 5567, 170572, 5604
hsa05217	Basal cell carcinoma	39	8.48657e-05	7484, 64399, 8313, 7482, 650, 83439, 51384, 652, 80326, 1499, 51684, 6469, 7855, 10297, 51426, 7473, 8322, 7472, 89780, 7475, 7474, 374654, 7477, 8326, 7476, 8324, 54361, 7471, 2735, 81029, 2535, 1026, 51176, 11211, 6932, 6934, 2737, 5727, 2736
hsa04921	Oxytocin signaling pathway	80	8.68442e-05	5020, 5021, 5582, 4772, 3760, 4773, 3761, 2353, 59283, 59285, 59284, 595, 111, 112, 114, 115, 952, 5578, 3710, 4846, 9475, 51806, 93589, 57118, 1026, 3762, 801, 3763, 5743, 4776, 8536, 3765, 805, 3845, 4659, 27092, 196883, 5563, 5321, 2771, 3265, 2770, 283748, 54776, 775, 776, 51422, 5997, 814, 815, 816, 1956, 817, 5294, 6262, 9254, 23236, 57172, 6261, 781, 2977, 782, 2778, 783, 784, 2776, 785, 2…
hsa04925	Aldosterone synthesis and secretion	55	0.00010342	9586, 5581, 5582, 5587, 1583, 3164, 25865, 111, 112, 4929, 114, 115, 5138, 5578, 3710, 221955, 51806, 90993, 64764, 481, 57118, 1388, 3762, 801, 8536, 805, 196883, 5443, 491, 493, 775, 776, 814, 815, 3777, 816, 51305, 817, 23236, 185, 57172, 2778, 2776, 3949, 3709, 8912, 107, 5567, 8913, 108, 747, 109, 8911, 4878, 949
hsa05414	Dilated cardiomyopathy	54	0.000111669	7168, 7124, 59283, 7042, 59285, 59284, 153, 111, 112, 3479, 114, 284217, 115, 6546, 3674, 22801, 3691, 6443, 3693, 93589, 6444, 7137, 487, 489, 3685, 27092, 196883, 775, 1674, 776, 3696, 70, 6262, 9254, 4000, 3672, 6543, 3673, 781, 782, 2778, 783, 784, 785, 55799, 786, 3908, 8516, 107, 5567, 108, 109, 10369, 10368
hsa04261	Adrenergic signaling in cardiomyocytes	77	0.000196127	9586, 7168, 59283, 59285, 59284, 153, 111, 596, 112, 114, 115, 6546, 5578, 6548, 3753, 51806, 90993, 6324, 64764, 93589, 7137, 481, 1390, 487, 489, 1388, 801, 207, 208, 805, 27092, 196883, 6331, 6330, 5520, 5521, 2771, 2770, 491, 493, 775, 776, 70, 815, 816, 817, 5518, 5294, 6262, 9254, 6543, 23236, 185, 781, 782, 2778, 783, 784, 146, 2776, 785, 147, 55799, 786, 148, 10000, 5522, 3784, 107, 5523,…
hsa05033	Nicotine addiction	27	0.000204017	2891, 2890, 1141, 57084, 1139, 773, 2567, 1137, 774, 2566, 2563, 2906, 140679, 2905, 2904, 2903, 2902, 2562, 2561, 2560, 57030, 2558, 2557, 116443, 2555, 2554, 2893
hsa04330	Notch signaling pathway	36	0.000254631	7088, 8650, 7089, 6310, 22938, 28514, 3066, 3065, 23385, 23462, 23220, 84441, 79816, 51107, 3955, 3714, 9794, 9612, 388585, 7090, 9253, 11317, 151636, 196403, 1488, 54567, 1840, 23493, 1487, 55534, 1387, 4851, 83464, 4854, 10683, 4855
hsa00532	Glycosaminoglycan biosynthesis - chondroitin sulfate / dermatan sulfate	16	0.000481773	64131, 22856, 10090, 64132, 9469, 11285, 126792, 55790, 337876, 166012, 79586, 55454, 51363, 55501, 29940, 50515
hsa04550	Signaling pathways regulating pluripotency of stem cells	72	0.000665087	7484, 9421, 4211, 130399, 3480, 7482, 4093, 3479, 80326, 1499, 10297, 91, 92, 10336, 9314, 3572, 3175, 54361, 4617, 3400, 207, 3720, 208, 1749, 3845, 64211, 8313, 3265, 5080, 10637, 51384, 652, 6929, 2885, 2247, 657, 7855, 3977, 6926, 7473, 8322, 7472, 89780, 7475, 4086, 7474, 7477, 3670, 4088, 8326, 5013, 7476, 8324, 4762, 3231, 2263, 3198, 2261, 2260, 7471, 5293, 3625, 463, 4838, 81029, 2535, 1…
hsa04022	cGMP-PKG signaling pathway	82	0.000726445	5140, 9586, 5581, 4772, 4773, 8654, 150, 151, 152, 153, 155, 111, 112, 1258, 114, 115, 6546, 5138, 5139, 3710, 4846, 2626, 10335, 4209, 5592, 8660, 9475, 51806, 90993, 1909, 64764, 481, 487, 489, 1388, 801, 207, 4776, 3764, 3643, 208, 805, 4659, 196883, 9569, 7225, 2771, 2770, 491, 493, 2768, 1910, 134, 775, 776, 5997, 4985, 10672, 2969, 3778, 5294, 4880, 6543, 23236, 185, 2977, 146, 2776, 147, 1…
hsa04540	Gap junction	48	0.000728965	5582, 2771, 3265, 2770, 7082, 84617, 153, 57369, 111, 112, 203068, 2885, 1950, 56034, 114, 115, 3356, 5578, 10376, 3710, 347733, 1813, 1956, 1812, 5592, 51807, 5154, 10381, 5155, 5156, 23236, 2911, 2977, 2778, 80310, 2776, 983, 2697, 3709, 107, 108, 5567, 109, 2915, 5604, 1902, 3845, 196883
hsa05030	Cocaine addiction	30	0.000895087	6571, 9586, 4790, 6531, 8851, 2771, 2891, 2770, 111, 2906, 2905, 2904, 2903, 1813, 2902, 1812, 5173, 90993, 64764, 2778, 1644, 1742, 26086, 116443, 1388, 5567, 627, 2913, 2912, 84152
hsa04721	Synaptic vesicle cycle	43	0.0011051	6571, 22999, 6572, 6531, 6530, 6532, 8775, 2054, 245973, 23025, 339302, 23545, 57084, 773, 774, 10815, 10814, 534, 535, 140679, 10312, 6506, 6505, 155066, 6529, 6804, 6507, 50617, 112755, 594855, 160, 161, 9152, 57030, 1785, 525, 6534, 526, 527, 6539, 6616, 6857, 6538
hsa04923	Regulation of lipolysis in adipocytes	33	0.00114173	5140, 2771, 2770, 153, 155, 111, 134, 112, 114, 115, 57104, 4886, 5733, 11145, 11343, 7253, 5592, 8660, 5293, 2778, 10000, 5346, 107, 207, 108, 5743, 5567, 208, 109, 3643, 3667, 4878, 196883
hsa04971	Gastric acid secretion	42	0.00120041	1080, 5582, 6750, 6752, 2771, 2770, 495, 111, 496, 112, 114, 115, 389015, 3773, 5578, 6548, 3776, 3710, 815, 816, 817, 3758, 7430, 51806, 3274, 23236, 481, 2778, 2776, 115111, 3709, 887, 3784, 107, 801, 108, 54207, 5567, 109, 805, 196883, 4638
hsa05218	Melanoma	40	0.00141553	9965, 4233, 2254, 3265, 2253, 1021, 2251, 27006, 2250, 3480, 8074, 4193, 1019, 595, 2249, 2248, 2247, 3479, 1950, 56034, 1870, 999, 51426, 1956, 5154, 5155, 4286, 5156, 2260, 5293, 80310, 1026, 2255, 10000, 207, 208, 8817, 5604, 3845, 5925
hsa01521	EGFR tyrosine kinase inhibitor resistance	43	0.00154164	9542, 5582, 7422, 4233, 3265, 3084, 3480, 596, 2885, 2247, 598, 3479, 1950, 56034, 558, 5578, 399694, 2309, 1956, 1978, 2549, 1977, 25759, 5154, 3791, 5155, 6464, 5156, 7039, 2065, 2263, 2064, 2261, 5293, 80310, 3569, 2475, 10000, 207, 208, 53358, 5604, 3845
hsa05214	Glioma	41	0.00182662	5582, 3265, 1021, 3480, 4193, 1019, 595, 2885, 3479, 1950, 1870, 5578, 399694, 814, 815, 51426, 816, 1956, 817, 25759, 51806, 5154, 5155, 6464, 5156, 7039, 57172, 5293, 57118, 1026, 2475, 10000, 207, 801, 208, 8536, 53358, 5604, 805, 3845, 5925
hsa04929	GnRH secretion	36	0.00196228	7220, 5582, 3780, 9568, 6696, 3781, 7223, 3782, 3760, 3783, 3265, 2550, 3814, 775, 610, 776, 5578, 3710, 348980, 23236, 5293, 2776, 3709, 84634, 8912, 10000, 3762, 207, 8913, 3763, 208, 8911, 3765, 408, 5604, 3845
hsa04520	Adherens junction	39	0.00216346	5880, 7048, 4233, 7082, 1460, 3480, 6591, 10458, 10810, 83439, 1499, 1496, 5797, 999, 5777, 4008, 52, 51701, 1956, 5792, 4088, 10163, 10580, 1495, 29119, 2241, 2064, 2260, 117178, 2534, 56288, 51176, 1387, 5787, 3643, 6932, 6934, 6615, 87
hsa05031	Amphetamine addiction	38	0.00235411	6571, 9586, 5582, 6531, 2353, 2891, 2890, 3066, 3065, 111, 775, 776, 5578, 2906, 2905, 814, 2904, 815, 2903, 816, 2902, 817, 1812, 6804, 5173, 51806, 90993, 64764, 23237, 2778, 1644, 116443, 1388, 2893, 801, 5567, 805, 84152
hsa04927	Cortisol synthesis and secretion	36	0.00278612	9586, 5087, 5443, 1583, 3164, 111, 3739, 112, 114, 775, 115, 776, 3776, 3710, 3777, 5151, 8622, 90993, 64764, 23236, 185, 2778, 2776, 3949, 1388, 3709, 8912, 107, 8913, 108, 5567, 109, 8911, 949, 196883, 2516
hsa04810	Regulation of actin cytoskeleton	100	0.00312694	27006, 2149, 22801, 9475, 5154, 5155, 5156, 4342, 7852, 1073, 653857, 55970, 5829, 6237, 5305, 3645, 8817, 1902, 8396, 3265, 57121, 8395, 4628, 55740, 4629, 56034, 54776, 79837, 6387, 3672, 5058, 3673, 221178, 7074, 5293, 1129, 79784, 81624, 2335, 23396, 5962, 5604, 4638, 3682, 23365, 26999, 10458, 54434, 10297, 3674, 6548, 10298, 3691, 3693, 7410, 80310, 3685, 3687, 3689, 3845, 4659, 9564, 50649…
hsa04514	Cell adhesion molecules	75	0.00315889	644672, 7122, 4099, 100506658, 23562, 1462, 3122, 22871, 8174, 5817, 3118, 3115, 57863, 999, 6900, 5792, 90952, 3134, 3133, 94030, 9071, 1272, 9076, 9074, 83700, 26047, 920, 57555, 3685, 4897, 5789, 925, 3689, 10666, 50848, 23705, 9369, 1000, 22854, 57689, 9080, 3135, 5797, 3696, 80380, 6402, 8506, 26050, 80381, 9378, 6383, 5010, 6385, 64101, 9379, 4684, 4685, 114798, 23114, 257194, 6382, 22865, …
hsa04911	Insulin secretion	45	0.00323418	9586, 5582, 3780, 3781, 3782, 3783, 27445, 111, 2645, 112, 114, 775, 115, 776, 116, 2740, 54795, 117, 5578, 3710, 815, 3778, 816, 817, 6804, 6262, 90993, 64764, 3651, 9699, 23236, 481, 2778, 2776, 1388, 885, 10242, 107, 108, 5567, 109, 6833, 6514, 6616, 196883
hsa04926	Relaxin signaling pathway	63	0.00378443	9586, 7048, 2353, 2791, 111, 2788, 112, 2786, 114, 115, 51289, 51764, 5578, 4842, 399694, 4846, 25759, 90993, 64764, 5590, 55970, 1388, 207, 208, 53358, 408, 3845, 196883, 4790, 7422, 6013, 7424, 1286, 2771, 1285, 3265, 2770, 1284, 1282, 339403, 1910, 54331, 2885, 59345, 1278, 1956, 6464, 2782, 23236, 5293, 2778, 2775, 10000, 107, 5567, 4313, 5600, 108, 109, 6019, 5602, 5604, 4318
hsa05225	Hepatocellular carcinoma	79	0.00408223	7484, 6595, 5582, 7048, 6597, 6598, 1021, 122011, 3481, 7042, 3480, 7482, 1019, 595, 83439, 2941, 80326, 598, 1499, 1452, 10297, 5578, 399694, 2948, 2947, 2549, 7296, 25759, 7015, 54361, 2952, 1026, 2950, 51176, 2475, 4257, 51412, 119391, 207, 208, 53358, 3845, 8110, 4233, 8313, 8193, 3265, 51384, 2885, 1870, 7855, 6604, 51426, 1956, 7473, 8322, 7472, 89780, 4041, 7475, 7474, 7477, 4088, 8326, 74…
hsa05163	Human cytomegalovirus infection	102	0.00440517	8772, 9586, 2791, 595, 111, 112, 2788, 114, 2786, 115, 51764, 6347, 637, 1978, 9475, 51806, 5156, 7852, 3134, 3133, 55970, 5829, 801, 805, 6890, 6892, 7188, 3265, 4193, 3135, 1870, 6009, 6387, 2185, 5293, 3709, 10000, 5567, 5600, 11214, 5604, 8717, 5582, 7124, 7248, 4772, 4773, 23365, 1021, 1019, 1499, 3553, 5731, 5732, 5578, 5733, 5734, 3710, 7132, 90993, 64764, 29110, 3569, 1026, 841, 1388, 247…
hsa04213	Longevity regulating pathway - multiple species	34	0.00462389	5563, 3265, 3066, 3065, 3480, 111, 112, 3479, 114, 1410, 115, 57521, 51422, 81570, 2309, 3170, 9474, 8660, 5293, 3306, 3305, 3303, 2475, 10000, 107, 207, 108, 5567, 208, 109, 3643, 3667, 3845, 196883
hsa05410	Hypertrophic cardiomyopathy	46	0.0051171	7168, 7124, 5563, 59283, 7042, 59285, 59284, 3479, 775, 1674, 284217, 776, 6546, 3674, 3696, 70, 51422, 22801, 6262, 9254, 3691, 4000, 6443, 3693, 3672, 6543, 93589, 3673, 7137, 6444, 781, 782, 783, 3569, 784, 487, 785, 55799, 786, 489, 3908, 8516, 3685, 10369, 27092, 10368
hsa04915	Estrogen signaling pathway	66	0.00554793	9586, 3880, 3760, 2353, 2550, 111, 596, 112, 114, 115, 3875, 399694, 3710, 4846, 25759, 51806, 90993, 64764, 2911, 3326, 1388, 3762, 801, 3763, 207, 342574, 208, 53358, 3765, 805, 3845, 196883, 5241, 9568, 5443, 2771, 2099, 3265, 2770, 3859, 2885, 2289, 1839, 4988, 1956, 3857, 5914, 6464, 7039, 23236, 5293, 2778, 3306, 3305, 2776, 2775, 3303, 3709, 10000, 107, 5567, 4313, 108, 109, 5604, 4318
hsa04750	Inflammatory mediator regulation of TRP channels	49	0.00648418	5581, 5582, 5583, 79054, 2150, 111, 112, 3479, 3556, 114, 115, 3356, 1573, 3553, 5578, 5732, 5734, 3710, 4803, 51806, 5588, 801, 5029, 805, 196883, 5321, 59341, 283748, 8989, 815, 816, 817, 162514, 23236, 5293, 4914, 51393, 2778, 2776, 3269, 3709, 107, 624, 5567, 5600, 108, 109, 5602, 5606
hsa01522	Endocrine resistance	49	0.00648418	2353, 3480, 1019, 595, 111, 596, 112, 3479, 114, 115, 399694, 3714, 25759, 1031, 1026, 54567, 2475, 4851, 207, 208, 53358, 4854, 4855, 3845, 196883, 28514, 2099, 3265, 4193, 2885, 1870, 1839, 1956, 6464, 2064, 5293, 2778, 10000, 107, 5567, 4313, 5600, 108, 109, 10683, 5602, 5604, 4318, 5925
hsa04270	Vascular smooth muscle contraction	64	0.00658441	5581, 5582, 5583, 23365, 551, 111, 552, 112, 796, 114, 797, 115, 5578, 3710, 10335, 5592, 9475, 51806, 1909, 1908, 64600, 94274, 800, 79924, 5588, 801, 10267, 805, 4659, 196883, 5320, 5321, 4628, 2768, 4629, 283748, 135, 136, 54776, 775, 776, 10672, 3778, 4880, 23236, 185, 2977, 79784, 2778, 146, 2776, 147, 148, 3709, 10242, 107, 5567, 108, 109, 4878, 5604, 4879, 4638, 10203
hsa04371	Apelin signaling pathway	66	0.00679106	5140, 5581, 440738, 2791, 595, 111, 2788, 112, 2786, 114, 115, 10891, 6546, 51764, 999, 6548, 4842, 3710, 4846, 4209, 51806, 30849, 55970, 2475, 5346, 801, 207, 6237, 208, 55811, 4854, 805, 3845, 196883, 6696, 5563, 2771, 3265, 2770, 54331, 59345, 22808, 9759, 51422, 814, 10672, 5294, 6262, 4088, 6543, 2782, 23236, 1490, 185, 6261, 187, 2776, 3709, 10000, 107, 5567, 108, 109, 5327, 5604, 4638
hsa04950	Maturity onset diabetes of the young	17	0.00764567	3170, 4760, 3651, 3110, 2494, 3175, 5080, 389692, 3171, 222546, 168620, 2645, 5313, 50674, 6514, 4821, 4825
hsa05216	Thyroid cancer	22	0.00873289	6256, 6258, 6257, 3265, 8031, 8030, 4914, 595, 83439, 1026, 1499, 51176, 999, 5468, 10342, 6932, 51426, 5604, 6934, 3845, 5979, 7849
hsa05215	Prostate cancer	48	0.00899732	9586, 4790, 3265, 3480, 4193, 595, 596, 83439, 2885, 3479, 1499, 1950, 56034, 1870, 4824, 1956, 5154, 5155, 7113, 5156, 7850, 90993, 64764, 7039, 2263, 2064, 2260, 5170, 5293, 80310, 3326, 1026, 2950, 51176, 1387, 2475, 10000, 207, 208, 5327, 6932, 3645, 6934, 5604, 3845, 4318, 5925, 6716
hsa04723	Retrograde endocannabinoid signaling	69	0.0093772	22999, 5582, 3760, 2791, 111, 2788, 112, 2786, 114, 115, 51764, 55967, 5578, 4720, 140679, 11343, 3710, 221955, 2562, 2561, 2560, 57030, 2911, 55970, 2558, 2557, 1268, 2555, 2554, 3762, 3763, 5743, 3765, 2915, 196883, 2771, 222236, 2891, 2770, 2890, 57084, 54331, 773, 2567, 774, 2566, 775, 59345, 776, 2563, 4700, 4701, 2782, 23236, 2776, 4719, 2775, 3709, 51079, 2893, 107, 5567, 5600, 108, 4710, …
hsa04935	Growth hormone synthesis, secretion and action	57	0.00979436	9586, 5582, 6751, 6750, 6752, 3486, 2353, 111, 112, 3479, 114, 115, 5578, 399694, 3710, 25759, 8660, 90993, 64764, 1388, 1387, 2475, 207, 208, 53358, 55811, 3845, 196883, 9564, 51738, 2771, 2693, 3265, 2770, 2692, 2690, 2885, 775, 1399, 776, 6464, 23236, 5293, 2778, 2776, 3709, 8835, 10000, 107, 5567, 5600, 108, 109, 5602, 3667, 5604, 5606
hsa04913	Ovarian steroidogenesis	28	0.0108767	5321, 1583, 3480, 283748, 111, 112, 3479, 114, 654, 115, 1573, 3973, 8644, 240, 2778, 1545, 3949, 1588, 1543, 122970, 107, 108, 5743, 5567, 109, 3643, 949, 196883
hsa04392	Hippo signaling pathway - multiple species	18	0.0117044	8463, 25937, 7003, 5058, 8642, 166824, 126374, 9770, 83937, 122786, 79981, 54798, 1454, 79633, 23286, 6788, 60485, 10413
hsa04340	Hedgehog signaling pathway	30	0.0124371	8452, 64399, 91653, 4036, 23288, 122011, 595, 596, 1455, 1454, 51684, 1452, 57467, 6469, 8945, 11127, 374654, 2121, 57154, 3549, 2735, 23291, 55733, 23295, 5567, 408, 57758, 2737, 5727, 2736
hsa05202	Transcriptional misregulation in cancer	86	0.0150334	7048, 4299, 4211, 3486, 8091, 3560, 3480, 4291, 4094, 79058, 3479, 598, 84444, 5218, 8861, 51804, 5154, 5077, 8864, 7850, 5079, 1031, 2120, 221037, 7490, 3207, 30012, 2118, 3206, 3728, 64919, 3569, 3205, 1026, 2313, 2115, 1025, 5468, 329, 8938, 1669, 7849, 4790, 5087, 8353, 6495, 6256, 4353, 4233, 6258, 6257, 3066, 3021, 3065, 3020, 5081, 7185, 4193, 1437, 51384, 6929, 2321, 8900, 51426, 9915, 54…
hsa04150	mTOR signaling pathway	71	0.0160251	7484, 6196, 51719, 5582, 7124, 7248, 245973, 81929, 3480, 6195, 7482, 3479, 80326, 79899, 5578, 1978, 1977, 7132, 54361, 729438, 8140, 83667, 23175, 2475, 525, 79726, 526, 55615, 207, 7249, 3643, 208, 3845, 9706, 5563, 3265, 57600, 51384, 2885, 534, 57521, 7855, 6446, 10670, 6009, 7473, 8322, 7472, 89780, 4041, 7475, 7474, 7477, 64223, 8326, 7476, 8324, 153129, 64900, 5170, 7471, 5293, 81617, 810…
hsa04730	Long-term depression	31	0.0200747	5582, 5321, 2771, 3265, 2891, 2770, 2890, 3480, 2768, 283748, 773, 3479, 5578, 4842, 10672, 3710, 5518, 5592, 1394, 23236, 1392, 6261, 2911, 2977, 2778, 2776, 2775, 2895, 3709, 5604, 3845
hsa04918	Thyroid hormone synthesis	37	0.0242416	9586, 50506, 5582, 8458, 405753, 4036, 111, 112, 432, 433, 114, 115, 5578, 3710, 6528, 7253, 53905, 90993, 64764, 7038, 23236, 481, 7173, 5172, 2878, 2778, 2876, 2776, 1388, 3709, 107, 108, 5567, 109, 3309, 196883, 7849
hsa04152	AMPK signaling pathway	55	0.0297307	9586, 51719, 7248, 5862, 3480, 595, 3479, 126129, 10891, 5214, 3952, 3953, 2309, 1978, 8660, 90993, 64764, 23216, 2997, 2475, 207, 7249, 5468, 3643, 208, 6319, 4218, 1080, 5563, 5520, 5521, 2203, 57521, 51422, 6009, 8900, 31, 5518, 32, 5210, 5211, 3156, 5170, 5293, 81617, 200186, 148, 10000, 5522, 5523, 55437, 3667, 5527, 5208, 5209
hsa04974	Protein digestion and absorption	48	0.0313147	50509, 6550, 3783, 4311, 6510, 1286, 1285, 1284, 1282, 169044, 1280, 206358, 81578, 80781, 2006, 1278, 1299, 1310, 57642, 1298, 6546, 6505, 7373, 9056, 6564, 8645, 91522, 6543, 1297, 1295, 1294, 1293, 1292, 481, 1290, 10008, 1305, 1303, 1302, 1301, 1289, 3784, 85301, 5646, 1803, 1307, 54407, 84570
hsa04924	Renin secretion	34	0.0319047	5140, 2771, 2770, 153, 155, 111, 134, 112, 775, 776, 116, 117, 5137, 5732, 5139, 5734, 3710, 3778, 5153, 51806, 1909, 5972, 1908, 23236, 185, 2977, 2778, 2776, 3709, 801, 5567, 1508, 4878, 805
hsa04720	Long-term potentiation	33	0.0349829	6196, 5582, 3265, 2891, 2890, 6195, 114, 775, 5578, 2906, 2905, 814, 3710, 2904, 815, 2903, 816, 2902, 817, 51806, 23236, 2911, 5906, 2776, 3709, 1387, 107, 801, 5567, 2915, 5604, 805, 3845
hsa05219	Bladder cancer	22	0.0355006	23604, 7057, 7422, 3265, 1890, 2064, 2261, 7380, 4193, 1019, 595, 1026, 1950, 1870, 999, 4313, 1839, 5604, 1956, 3845, 4318, 5925
hsa04211	Longevity regulating pathway	42	0.0359769	9586, 4790, 9365, 5563, 7248, 3265, 3480, 111, 112, 3479, 114, 115, 57521, 10891, 51422, 6009, 814, 2309, 1978, 1977, 9474, 8660, 90993, 64764, 10919, 5293, 83667, 1388, 2475, 10000, 107, 207, 7249, 5468, 108, 5567, 208, 109, 3643, 3667, 3845, 196883
hsa05223	Non-small cell lung cancer	35	0.036357	5582, 6256, 4233, 6258, 6257, 3265, 1021, 2272, 5915, 1019, 595, 2885, 1950, 1870, 238, 5578, 3798, 3799, 2309, 51426, 5979, 1956, 7039, 27436, 2064, 5170, 5293, 1026, 10000, 207, 208, 3800, 5604, 3845, 5925
hsa04350	TGF-beta signaling pathway	44	0.036601	4052, 7048, 7124, 130399, 7027, 392255, 2331, 4091, 4092, 7042, 4093, 650, 1634, 10637, 1875, 148738, 652, 1874, 151449, 79875, 654, 655, 656, 2200, 657, 91, 92, 5518, 7057, 4086, 4681, 64388, 4088, 57154, 7050, 9372, 56963, 4838, 3625, 268, 3400, 1387, 26585, 5308
hsa04530	Tight junction	74	0.0366061	9223, 644672, 5581, 7122, 5584, 100506658, 23562, 7082, 9181, 23327, 1019, 595, 51762, 79778, 3993, 10376, 913, 11346, 11149, 2626, 8189, 51807, 9475, 9071, 9076, 653857, 9074, 5590, 83700, 5906, 54566, 123720, 1740, 84952, 84552, 51735, 4217, 4218, 50848, 1080, 5563, 5520, 9368, 5521, 4628, 4629, 9080, 776, 51421, 51422, 5518, 93643, 5010, 153562, 7430, 9414, 92359, 91862, 154810, 2064, 9693, 70…
hsa04930	Type II diabetes mellitus	24	0.0389434	5581, 8660, 7124, 3651, 3099, 3098, 389692, 5293, 5590, 2645, 773, 774, 775, 776, 777, 2475, 5313, 8835, 8913, 3643, 5602, 6833, 6514, 3667
hsa05230	Central carbon metabolism in cancer	34	0.0398259	5163, 9123, 4233, 5224, 6510, 3265, 160287, 27165, 3815, 2645, 3939, 5214, 5979, 1956, 3091, 5211, 5156, 2263, 3099, 2064, 3098, 2261, 2260, 8140, 5293, 4914, 4916, 2475, 10000, 207, 208, 6514, 5604, 3845
hsa04012	ErbB signaling pathway	40	0.0428289	9542, 5582, 3265, 3084, 2885, 1950, 1399, 2069, 10718, 5578, 1839, 399694, 10298, 815, 816, 1956, 817, 1978, 2549, 25759, 8440, 6464, 5058, 7039, 2066, 2065, 2064, 5293, 685, 1026, 2475, 10000, 207, 208, 145957, 53358, 5602, 5604, 3845, 56924
hsa00230	Purine metabolism	57	0.0480979	5140, 5141, 5142, 5143, 5144, 8654, 3000, 271, 2272, 93034, 9583, 471, 2987, 111, 112, 158, 114, 115, 953, 5137, 954, 5138, 955, 5139, 956, 9615, 957, 5151, 5152, 6240, 5153, 8622, 5158, 377841, 124583, 51292, 50484, 203, 55811, 196883, 22978, 5169, 84618, 132, 2766, 55821, 4907, 5236, 27115, 2977, 10846, 107, 108, 109, 4832, 50940, 30833
hsa05231	Choline metabolism in cancer	45	0.0481716	5582, 5880, 5321, 7248, 2353, 3265, 8395, 9162, 283748, 10810, 2885, 1950, 56034, 8527, 5578, 5337, 6009, 1956, 1978, 10434, 1119, 6582, 6581, 3091, 6584, 5154, 5155, 5156, 10163, 5170, 5293, 80310, 23396, 2475, 10000, 207, 7249, 1608, 208, 60482, 1607, 5602, 5900, 5604, 3845

## Sheet: S3g_BCR-ABL1
Table S3g. KEGG pathways which may be affected through altered DNA methylation in BCR::ABL1 ALL. Pathways shown in bold are unique to subtype.
KEGG ID	KEGG Pathway description	Number of genes with altered methylation in KEGG Pathway	PValue	Genes altered on GO term (Entrez IDS)
hsa04080	Neuroactive ligand-receptor interaction	174	2.23458e-17	5020, 5021, 6870, 6751, 6750, 6752, 5026, 2550, 3362, 23566, 3361, 9340, 3360, 56413, 3356, 116, 117, 6865, 6869, 5031, 1909, 1908, 2562, 2561, 3375, 2560, 2834, 2558, 2557, 2831, 2555, 885, 2554, 887, 1907, 6754, 5028, 1902, 6915, 7068, 7067, 130576, 6013, 130574, 5443, 2693, 1241, 339403, 1910, 3814, 2567, 135, 84109, 2566, 2563, 4986, 4987, 4988, 10874, 5179, 66004, 5697, 64106, 3274, 1129, 10…
hsa04020	Calcium signaling pathway	124	2.53786e-15	5021, 6870, 5026, 3362, 3361, 3360, 55283, 56413, 2668, 114, 115, 57620, 3356, 5137, 5533, 6865, 4842, 6869, 4846, 9630, 219931, 5153, 5154, 51806, 5156, 1909, 7852, 255231, 489, 887, 801, 805, 6915, 4233, 491, 493, 1910, 773, 135, 774, 56034, 775, 776, 777, 2321, 815, 816, 817, 818, 6262, 3791, 5333, 6543, 2066, 2185, 3274, 6261, 3270, 4914, 1129, 4915, 4916, 3707, 146, 3708, 3709, 148, 5582, 15…
hsa04024	cAMP signaling pathway	111	9.55337e-13	9586, 5141, 5020, 5142, 5021, 5143, 6751, 6750, 6752, 2550, 3362, 3360, 111, 112, 114, 115, 116, 117, 5139, 11069, 9475, 51806, 1909, 1908, 489, 1907, 801, 10021, 6237, 805, 84152, 1080, 8310, 5443, 2693, 491, 493, 135, 775, 776, 815, 816, 817, 818, 6262, 5296, 6662, 5058, 5293, 1129, 2735, 387, 268, 2696, 10000, 5602, 4878, 2737, 5727, 4772, 1261, 153, 673, 1258, 4886, 2906, 5337, 1816, 2905, 29…
hsa04015	Rap1 signaling pathway	103	4.18771e-11	9223, 9863, 26037, 23566, 25865, 111, 112, 114, 3479, 115, 3630, 999, 11069, 5154, 51806, 5156, 1500, 801, 6237, 5028, 3643, 84552, 805, 1902, 6494, 4233, 57121, 3937, 135, 56034, 2321, 50855, 9771, 5296, 3791, 5293, 5608, 387, 56288, 10000, 5606, 5582, 4254, 3683, 3684, 5587, 673, 3674, 5578, 2904, 2903, 1813, 2902, 4803, 7410, 5590, 1942, 80310, 5906, 1268, 5909, 207, 208, 5900, 51735, 3689, 19…
hsa04360	Axon guidance	89	1.2383e-09	91653, 4773, 56896, 84448, 54434, 5533, 6469, 5578, 10298, 9037, 9353, 9475, 219699, 7852, 2044, 2043, 54361, 23654, 22885, 5590, 57556, 1942, 10507, 54961, 4775, 6237, 1948, 9901, 84552, 1946, 80031, 10501, 10500, 7220, 5362, 5880, 8633, 5364, 5881, 7223, 9723, 4233, 7225, 2771, 2770, 6092, 6091, 2051, 22854, 57689, 2048, 1630, 655, 2047, 57522, 2046, 10154, 658, 6405, 5998, 137970, 50855, 815, …
hsa05412	Arrhythmogenic right ventricular cardiomyopathy	46	1.07981e-08	88, 89, 1000, 59283, 59285, 59284, 83439, 775, 1674, 284217, 776, 1496, 6546, 3674, 3696, 3676, 6547, 5318, 22801, 6262, 9254, 4000, 6443, 6543, 93589, 3673, 6444, 29119, 781, 782, 783, 784, 785, 55799, 2697, 51176, 489, 3908, 8516, 1829, 6932, 6934, 10369, 27092, 1824, 10368
hsa05032	Morphine addiction	51	2.81628e-08	5141, 5142, 5582, 5143, 3760, 2550, 111, 2788, 112, 2786, 114, 115, 5137, 5138, 5578, 5139, 140679, 2869, 1812, 5153, 2562, 2561, 2560, 55970, 2558, 2557, 2555, 2554, 3762, 3763, 408, 196883, 9568, 2771, 2770, 54331, 773, 2567, 774, 2566, 2563, 4988, 5136, 2782, 2778, 10846, 2775, 107, 108, 109, 50940
hsa04713	Circadian entrainment	53	4.49888e-08	5582, 3760, 111, 2788, 112, 2786, 114, 115, 116, 117, 5578, 2906, 4842, 2905, 3710, 2904, 2903, 2902, 51806, 8863, 55970, 3762, 801, 3763, 805, 196883, 9722, 2771, 2891, 2770, 54331, 775, 776, 4543, 4544, 815, 816, 817, 818, 6262, 2782, 6261, 2977, 2778, 2775, 3708, 2893, 8912, 107, 8913, 108, 109, 8911
hsa04934	Cushing syndrome	75	5.05643e-08	9586, 7483, 1021, 3164, 7480, 7482, 595, 111, 673, 83439, 112, 80326, 114, 115, 10297, 3710, 90993, 1395, 1031, 1394, 54361, 1392, 5906, 1026, 51176, 1388, 84876, 1584, 196883, 2516, 23746, 5087, 5443, 8312, 2771, 2770, 3739, 51384, 775, 79798, 776, 1870, 3776, 815, 3777, 816, 1956, 817, 818, 7472, 89780, 11091, 7475, 7474, 7477, 8326, 7476, 8324, 185, 2778, 81029, 2535, 3708, 3709, 8912, 107, 89…
hsa04310	Wnt signaling pathway	80	7.8146e-08	7088, 7483, 5582, 7089, 4772, 4773, 6477, 122011, 1460, 7480, 144165, 85409, 7482, 595, 83439, 343637, 80326, 1454, 1452, 27123, 6425, 5533, 10297, 284654, 5578, 79816, 4920, 9475, 64321, 7090, 8061, 54361, 164284, 23291, 1501, 51176, 1387, 5467, 4775, 5880, 5881, 8312, 147495, 23500, 51384, 56998, 894, 896, 2487, 8549, 815, 816, 51701, 817, 818, 7472, 89780, 4041, 7475, 7474, 7477, 4088, 8326, 7…
hsa04724	Glutamatergic synapse	57	6.66048e-07	5582, 3760, 2900, 27165, 111, 2788, 112, 2786, 114, 115, 5533, 5578, 5337, 2906, 2905, 3710, 2904, 6506, 2903, 6505, 2902, 57030, 2911, 55970, 116443, 2918, 2917, 2916, 2915, 2913, 54407, 196883, 7220, 5321, 2771, 2891, 2770, 57084, 54331, 773, 775, 776, 2782, 81539, 22941, 2899, 2778, 2898, 2897, 2775, 3708, 3709, 2893, 107, 108, 109, 50944
hsa04928	Parathyroid hormone synthesis, secretion and action	53	1.74714e-06	9586, 5141, 5142, 5582, 5143, 111, 673, 596, 112, 114, 115, 632, 9935, 4323, 5578, 10893, 5337, 4325, 4205, 3710, 4209, 90993, 1594, 1591, 1026, 1388, 846, 408, 196883, 9365, 9247, 6258, 6257, 2771, 2770, 8074, 2768, 1839, 6569, 1956, 4041, 8600, 8521, 2260, 10568, 2778, 387, 3708, 3709, 107, 108, 109, 11214
hsa04916	Melanogenesis	51	1.9611e-06	7483, 5582, 4254, 7480, 7482, 111, 83439, 112, 80326, 114, 115, 5578, 51806, 90993, 54361, 51176, 1387, 801, 805, 196883, 5443, 4157, 2771, 2770, 1910, 51384, 815, 816, 1638, 817, 818, 7472, 89780, 7475, 7474, 7477, 4286, 8326, 7476, 8324, 2778, 81029, 2535, 2775, 107, 108, 109, 7306, 6932, 11211, 6934
hsa05205	Proteoglycans in cancer	88	2.34709e-06	7483, 5582, 7480, 3481, 7482, 595, 673, 3316, 3479, 80326, 3236, 6469, 5578, 5777, 3710, 117581, 2549, 3091, 9475, 7410, 7291, 54361, 2317, 286, 287, 288, 5829, 1026, 7448, 207, 6237, 208, 4659, 7422, 4233, 2099, 4193, 3339, 51384, 2885, 2247, 54776, 1278, 1277, 22808, 60495, 1839, 858, 815, 816, 1956, 817, 818, 7472, 89780, 5296, 7475, 7474, 6385, 7477, 3791, 8326, 7476, 5058, 8324, 3673, 2066, …
hsa04921	Oxytocin signaling pathway	70	2.68474e-06	5020, 5021, 5582, 4772, 3760, 4773, 59283, 59285, 59284, 595, 111, 112, 114, 115, 5533, 5578, 3710, 4846, 9475, 51806, 93589, 1026, 3762, 801, 4775, 3763, 5743, 1827, 805, 4659, 27092, 196883, 5563, 5321, 2771, 2770, 54776, 775, 776, 51422, 5997, 815, 816, 1956, 817, 818, 5294, 6262, 9254, 57172, 6261, 781, 2977, 782, 2778, 387, 783, 784, 785, 2775, 55799, 3708, 3709, 107, 108, 109, 4878, 10369, …
hsa04390	Hippo signaling pathway	71	2.82607e-06	7483, 7046, 7003, 392255, 126374, 7480, 7161, 85409, 7482, 595, 83439, 80326, 1454, 1496, 23286, 6788, 3993, 10297, 999, 10971, 10413, 8463, 7531, 29119, 54361, 9231, 5590, 23291, 1740, 51176, 60485, 84552, 3689, 5520, 8994, 8312, 5521, 650, 51384, 894, 896, 2246, 655, 656, 657, 658, 50855, 5518, 7472, 89780, 7475, 4086, 7474, 25937, 7477, 4088, 8326, 7476, 8324, 1490, 81029, 2535, 268, 27113, 56…
hsa05226	Gastric cancer	68	3.20523e-06	7483, 7046, 122011, 7480, 7482, 595, 673, 596, 83439, 80326, 1015, 1452, 1496, 10297, 6469, 999, 2549, 25759, 4583, 7015, 29119, 54361, 1026, 51176, 207, 208, 5243, 9965, 4233, 6258, 8312, 6257, 2254, 2253, 2251, 2250, 8074, 5915, 51384, 2248, 1950, 2885, 2247, 2246, 1870, 1956, 7472, 89780, 4041, 5296, 7475, 7474, 7477, 4088, 8326, 7476, 6464, 8324, 2263, 5293, 81029, 2535, 2255, 10000, 6932, 11…
hsa05200	Pathways in cancer	193	4.35975e-06	8772, 23604, 595, 111, 596, 112, 2788, 114, 2786, 284217, 115, 238, 6469, 3091, 5154, 5156, 1909, 54361, 4851, 801, 4854, 4855, 805, 1902, 6258, 8312, 6257, 4193, 1910, 815, 816, 817, 818, 7472, 5296, 7475, 7474, 7477, 4088, 8326, 6387, 7476, 3673, 8324, 5293, 387, 1488, 1487, 6932, 5602, 6934, 5727, 7483, 1021, 3560, 7480, 7482, 80326, 1496, 51684, 10297, 3674, 5731, 5734, 5979, 4780, 7015, 2122…
hsa04010	MAPK signaling pathway	116	7.62762e-06	6196, 7046, 3481, 8491, 6195, 23162, 3479, 3630, 5533, 5154, 5156, 2317, 55970, 6237, 3643, 4217, 408, 27092, 929, 5321, 4233, 23542, 84867, 773, 774, 56034, 775, 4908, 776, 777, 2321, 51701, 9254, 3791, 5058, 2066, 781, 4914, 782, 4915, 5608, 3306, 783, 784, 785, 10000, 5602, 10369, 10368, 5606, 5582, 4254, 4772, 3164, 59283, 9261, 59285, 9020, 59284, 673, 2069, 6788, 5578, 4803, 7132, 8986, 587…
hsa04727	GABAergic synapse	45	8.36052e-06	5582, 9568, 2771, 2572, 2770, 2550, 57468, 27165, 111, 54331, 2788, 112, 773, 2567, 774, 2566, 2786, 114, 775, 115, 776, 2563, 5578, 140679, 6529, 2562, 2782, 2561, 2560, 81539, 55970, 2558, 2557, 2775, 2555, 2554, 107, 108, 3763, 109, 10243, 6538, 11337, 54407, 196883
hsa04261	Adrenergic signaling in cardiomyocytes	67	9.28309e-06	9586, 7168, 59283, 59285, 59284, 153, 111, 596, 112, 114, 115, 6546, 5578, 3753, 11069, 6547, 51806, 90993, 93589, 489, 1388, 801, 207, 208, 805, 27092, 196883, 6331, 6332, 5520, 5521, 2771, 2770, 491, 493, 775, 776, 70, 815, 816, 817, 5518, 818, 5294, 6262, 9254, 6543, 185, 781, 782, 2778, 783, 784, 146, 785, 55799, 148, 10000, 5522, 3784, 107, 5523, 108, 109, 5527, 10369, 10368
hsa04728	Dopaminergic synapse	60	1.53123e-05	9586, 5582, 3760, 111, 2788, 2786, 5533, 5578, 1816, 50632, 3710, 1815, 2904, 1814, 2903, 1813, 1812, 51806, 90993, 55970, 1388, 3762, 801, 3763, 207, 208, 408, 805, 3800, 84152, 6571, 6531, 5520, 5521, 2771, 2891, 2770, 54331, 773, 774, 1312, 775, 776, 815, 816, 817, 5518, 818, 2782, 2778, 2775, 3708, 2774, 3709, 2893, 10000, 5522, 5523, 5602, 5527
hsa05033	Nicotine addiction	25	1.62204e-05	2891, 1141, 57084, 773, 2567, 1137, 774, 2566, 2563, 2906, 140679, 2905, 2904, 2903, 2902, 2562, 2561, 2560, 57030, 2558, 2557, 116443, 2555, 2554, 2893
hsa04725	Cholinergic synapse	53	1.8049e-05	9586, 5582, 3760, 1143, 1141, 111, 596, 2788, 112, 1137, 2786, 1136, 114, 115, 5578, 3710, 90993, 55970, 1103, 3763, 207, 208, 60482, 196883, 6572, 2771, 2770, 56479, 54331, 773, 774, 775, 776, 815, 816, 817, 818, 5294, 5296, 2782, 9132, 5293, 1129, 2775, 3708, 3709, 10000, 3784, 107, 3785, 108, 3786, 109
hsa05224	Breast cancer	65	1.90342e-05	7483, 1021, 122011, 7480, 7482, 595, 673, 83439, 3479, 80326, 1452, 10297, 3714, 25759, 54361, 1026, 23493, 51176, 4851, 207, 208, 4854, 4855, 5241, 9965, 8312, 2254, 2099, 2253, 2251, 2250, 8074, 51384, 2248, 1950, 2885, 2247, 2246, 1870, 1956, 26508, 7472, 89780, 4041, 5296, 7475, 7474, 8600, 7477, 8326, 7476, 6464, 8324, 182, 2260, 5293, 81029, 2535, 2255, 10000, 6932, 10683, 11211, 6934, 5925
hsa05414	Dilated cardiomyopathy	46	3.70036e-05	7168, 59283, 59285, 59284, 153, 111, 112, 3479, 114, 775, 1674, 115, 284217, 776, 6546, 3674, 3696, 70, 3676, 6547, 22801, 6262, 9254, 4000, 6443, 6543, 93589, 3673, 6444, 781, 782, 2778, 783, 784, 785, 55799, 489, 3908, 8516, 107, 108, 109, 10369, 27092, 10368, 196883
hsa05165	Human papillomavirus infection	124	6.16814e-05	9223, 8772, 9586, 122011, 595, 284217, 387332, 1452, 3993, 84441, 3910, 155066, 3912, 22801, 7058, 3134, 54361, 3371, 5829, 1740, 523, 1101, 7448, 4851, 527, 84552, 4854, 4855, 9641, 8312, 7060, 63923, 23545, 4193, 51384, 894, 57801, 55502, 896, 534, 535, 3135, 50855, 50617, 7472, 7475, 5296, 7474, 7477, 92359, 7476, 8326, 3673, 8324, 5293, 56288, 10000, 4599, 6932, 11211, 6934, 7483, 7248, 1021,…
hsa04022	cGMP-PKG signaling pathway	70	7.14387e-05	9586, 5581, 4772, 4773, 150, 151, 152, 100271849, 153, 155, 111, 112, 1258, 114, 115, 6546, 5533, 3630, 5138, 5139, 6547, 4205, 3710, 4846, 2626, 10335, 4209, 9475, 51806, 90993, 1909, 489, 1388, 801, 4775, 207, 3764, 3643, 208, 805, 4659, 196883, 7225, 2771, 2770, 491, 493, 2768, 1910, 775, 776, 5997, 3778, 3779, 5294, 6543, 185, 2977, 387, 146, 3708, 148, 3709, 10000, 107, 624, 108, 109, 3667, …
hsa04510	Focal adhesion	81	9.21233e-05	5582, 595, 673, 596, 3479, 284217, 3674, 5578, 3676, 10298, 3910, 3912, 22801, 25759, 9475, 5154, 7058, 5156, 7410, 3371, 2317, 80310, 5906, 5829, 1101, 7448, 207, 208, 4659, 9564, 7143, 5880, 6696, 5881, 7422, 7424, 4233, 7148, 1286, 1285, 1284, 7060, 1282, 63923, 894, 1950, 2885, 56034, 54776, 896, 1311, 1278, 55742, 1277, 1793, 2321, 3696, 7414, 858, 1956, 5296, 3791, 6464, 5058, 3673, 1297, 1…
hsa04512	ECM-receptor interaction	42	9.60523e-05	7143, 158326, 6696, 7148, 1286, 1285, 1284, 7060, 1282, 63923, 3339, 1311, 284217, 1278, 1277, 3674, 3696, 3676, 3910, 3912, 1834, 22987, 22801, 6385, 7058, 9899, 3673, 1297, 1293, 3371, 6382, 255743, 961, 3908, 1101, 8516, 7448, 341640, 375790, 948, 5649, 2814
hsa04072	Phospholipase D signaling pathway	63	0.000101958	9265, 4254, 7248, 23566, 111, 552, 112, 55326, 114, 115, 56895, 3630, 8527, 5578, 11069, 5337, 5737, 2549, 25759, 5154, 5156, 2911, 80310, 1785, 207, 6237, 2918, 3643, 208, 2917, 2916, 5900, 2915, 1902, 2913, 196883, 5321, 57121, 2768, 1950, 2885, 56034, 22808, 1956, 10555, 5294, 5296, 10161, 6464, 2185, 9170, 185, 5293, 2778, 387, 23396, 10000, 107, 1609, 108, 109, 1607, 9846
hsa04014	Ras signaling pathway	92	0.000103369	5582, 4254, 10928, 3481, 2788, 3479, 2786, 3630, 5578, 5337, 11145, 10298, 2904, 2903, 2902, 4803, 2549, 25759, 5154, 51806, 5156, 64600, 23179, 1942, 55970, 80310, 5906, 29110, 2114, 2113, 5863, 801, 207, 6237, 3643, 208, 5900, 1946, 805, 5880, 5320, 5881, 7422, 5321, 9965, 7424, 4233, 2254, 2253, 2251, 2250, 8074, 54331, 1435, 2248, 1950, 2885, 2247, 56034, 4908, 2246, 2321, 22808, 7535, 5878, …
hsa04514	Cell adhesion molecules	66	0.000106622	7122, 100506658, 3683, 3684, 23562, 1462, 22871, 8174, 5817, 3118, 57863, 999, 3676, 51208, 5792, 90952, 3134, 94030, 24146, 9071, 1272, 9076, 9074, 83700, 26047, 57555, 923, 4897, 5789, 925, 3689, 10666, 23705, 9369, 1000, 22854, 57689, 3135, 5797, 3696, 80380, 6402, 8506, 26050, 9378, 5010, 6385, 9379, 4684, 4685, 114798, 23114, 6382, 22865, 3109, 3105, 1366, 152404, 1365, 1002, 1001, 8516, 435…
hsa04151	PI3K-Akt signaling pathway	130	0.000113924	9223, 9586, 9623, 9863, 9180, 23566, 3481, 595, 596, 2788, 3479, 2786, 284217, 3630, 2309, 3910, 4846, 3912, 22801, 5154, 5156, 7058, 3371, 55970, 118788, 1101, 7448, 3643, 1902, 5563, 4233, 57121, 7060, 63923, 4193, 894, 56034, 4908, 896, 930, 57521, 2321, 5294, 5296, 3791, 3673, 2066, 5170, 23678, 5293, 4914, 1129, 4915, 10000, 3667, 4254, 7248, 1021, 3164, 3560, 117145, 2069, 3674, 5578, 3676,…
hsa04721	Synaptic vesicle cycle	38	0.000130742	6571, 22999, 6572, 6531, 6530, 6532, 2054, 23025, 339302, 23545, 57084, 773, 774, 10815, 10814, 534, 535, 140679, 10312, 6506, 6505, 155066, 6529, 6804, 50617, 112755, 594855, 160, 161, 9152, 57030, 1785, 523, 6534, 527, 6616, 6857, 6538
hsa04810	Regulation of actin cytoskeleton	86	0.000131343	10095, 3682, 3683, 3684, 26999, 10458, 673, 54434, 3630, 10297, 3674, 3676, 10298, 22801, 9475, 5154, 5156, 7410, 4342, 7852, 653857, 55970, 80310, 5829, 54961, 6237, 3687, 5305, 3645, 3689, 1902, 4659, 9564, 50649, 8396, 5880, 5881, 9965, 8874, 2254, 2253, 57121, 2251, 2250, 8074, 2768, 4629, 2248, 1950, 2247, 56034, 54776, 2246, 1793, 22808, 3696, 85477, 7414, 79837, 1956, 3071, 5296, 6387, 505…
hsa04925	Aldosterone synthesis and secretion	45	0.000158265	9586, 5581, 5582, 5443, 5587, 3164, 491, 25865, 493, 111, 112, 114, 775, 115, 776, 5578, 5138, 3710, 3777, 815, 51305, 816, 817, 818, 51806, 90993, 57172, 185, 2778, 3708, 1388, 3709, 84876, 8912, 107, 3762, 8913, 801, 108, 747, 109, 8911, 4878, 805, 196883
hsa04520	Adherens junction	35	0.000192564	7046, 5880, 5881, 4233, 7082, 1460, 10458, 10810, 83439, 1496, 5797, 999, 7414, 5777, 4008, 52, 51701, 1956, 5792, 4088, 10580, 29119, 2241, 2260, 387, 1500, 56288, 51176, 1387, 5787, 3643, 6932, 6934, 6615, 87
hsa04924	Renin secretion	34	0.000245411	2771, 2770, 153, 155, 111, 112, 775, 776, 358, 116, 117, 5137, 5533, 5139, 5734, 3710, 3778, 5153, 51806, 1909, 5136, 5972, 1908, 185, 2977, 2778, 3708, 3709, 84876, 1907, 801, 1508, 4878, 805
hsa04550	Signaling pathways regulating pluripotency of stem cells	59	0.00046388	9421, 7483, 5462, 4211, 7480, 7482, 3479, 80326, 10297, 91, 92, 9314, 3175, 54361, 4617, 3400, 207, 3720, 208, 1749, 64211, 8312, 5080, 51384, 6929, 2885, 2247, 657, 658, 3977, 6926, 7472, 89780, 5296, 7475, 4086, 7474, 7477, 3670, 4088, 8326, 7476, 8324, 4762, 3231, 2263, 3198, 2261, 2260, 5293, 3625, 463, 4838, 81029, 2535, 10000, 6657, 6932, 11211
hsa05217	Basal cell carcinoma	31	0.000508664	7483, 8312, 7480, 7482, 650, 83439, 51384, 80326, 51684, 6469, 10297, 7472, 89780, 7475, 7474, 7477, 8326, 7476, 8324, 54361, 2735, 81029, 2535, 1026, 51176, 11211, 6932, 6934, 2737, 5727, 2736
hsa04911	Insulin secretion	39	0.000636592	9586, 5582, 3781, 3782, 27445, 111, 2645, 112, 114, 775, 115, 776, 116, 117, 3630, 5578, 11069, 3710, 815, 3778, 816, 3779, 817, 6804, 818, 6262, 90993, 3651, 9699, 2778, 1388, 885, 107, 108, 109, 6833, 6514, 6616, 196883
hsa04923	Regulation of lipolysis in adipocytes	28	0.000750631	2771, 2770, 153, 155, 111, 112, 114, 115, 3630, 4886, 11145, 11343, 7253, 5296, 5293, 2778, 10000, 107, 5742, 207, 108, 5743, 208, 109, 3643, 3667, 4878, 196883
hsa04930	Type II diabetes mellitus	24	0.000969314	5581, 5296, 3651, 3101, 3098, 389692, 9021, 5293, 5590, 2645, 773, 774, 775, 776, 777, 5313, 8835, 3630, 8913, 3643, 5602, 6833, 6514, 3667
hsa04950	Maturity onset diabetes of the young	16	0.00115606	3170, 4760, 3651, 3375, 3110, 3175, 5080, 389692, 222546, 2645, 5313, 3630, 50674, 6514, 4821, 4825
hsa04371	Apelin signaling pathway	56	0.00128526	5581, 7046, 440738, 100271849, 595, 111, 2788, 112, 2786, 114, 115, 10891, 6546, 999, 4842, 6547, 4205, 3710, 4846, 4209, 51806, 59, 55970, 801, 207, 6237, 208, 4854, 805, 196883, 6696, 5563, 2771, 2770, 54331, 22808, 9759, 51422, 5294, 6262, 4088, 6543, 2782, 182, 1490, 7350, 185, 6261, 187, 3708, 3709, 10000, 107, 108, 109, 5327
hsa05218	Melanoma	33	0.00147247	9965, 4233, 2254, 2253, 1021, 2251, 2250, 8074, 4193, 595, 673, 2248, 2247, 3479, 1950, 56034, 2246, 1870, 999, 1956, 5296, 5154, 4286, 5156, 2260, 5293, 80310, 1026, 2255, 10000, 207, 208, 5925
hsa04915	Estrogen signaling pathway	55	0.00190017	9586, 3880, 3760, 2550, 111, 596, 112, 114, 115, 3875, 3710, 4846, 25759, 51806, 90993, 2911, 3326, 1388, 3762, 801, 3763, 207, 208, 1509, 805, 196883, 5241, 162605, 9568, 5443, 2771, 2099, 2770, 2885, 2289, 1839, 4988, 1956, 3857, 5914, 5296, 6464, 7039, 5293, 2778, 3306, 2775, 3708, 3709, 10000, 107, 4313, 108, 109, 4318
hsa04926	Relaxin signaling pathway	52	0.00193445	9586, 7046, 111, 2788, 112, 2786, 114, 115, 51289, 5578, 4842, 4846, 25759, 59, 90993, 5590, 55970, 1388, 207, 208, 408, 196883, 7422, 6013, 7424, 1286, 2771, 1285, 2770, 1284, 1282, 339403, 1910, 54331, 2885, 1278, 1277, 1956, 5296, 6464, 2782, 5293, 2778, 2775, 10000, 107, 4313, 108, 109, 6019, 5602, 4318
hsa04971	Gastric acid secretion	34	0.00201309	1080, 5582, 6750, 6752, 2771, 2770, 495, 111, 112, 114, 115, 3773, 5578, 3776, 3710, 815, 816, 817, 3758, 818, 51806, 3274, 2778, 3708, 3709, 887, 3784, 107, 801, 108, 54207, 109, 805, 196883
hsa04540	Gap junction	38	0.00223271	5582, 2771, 2770, 7082, 153, 57369, 111, 112, 203068, 2885, 1950, 56034, 114, 115, 3356, 5578, 3710, 347733, 1813, 1956, 1812, 51807, 5154, 5156, 2911, 2977, 2778, 80310, 983, 3708, 2697, 3709, 107, 108, 109, 2915, 1902, 196883
hsa04927	Cortisol synthesis and secretion	30	0.00224486	9586, 5087, 5443, 3164, 111, 3739, 112, 114, 775, 115, 776, 3776, 3710, 3777, 90993, 185, 2778, 3708, 1388, 3709, 84876, 1584, 8912, 107, 8913, 108, 109, 8911, 196883, 2516
hsa05215	Prostate cancer	41	0.00233104	9586, 4193, 595, 596, 673, 83439, 2885, 3479, 1950, 56034, 1870, 3630, 4824, 1956, 5296, 5154, 7113, 5156, 7850, 90993, 7039, 2263, 2260, 5170, 5293, 80310, 3326, 1026, 51176, 1387, 10000, 207, 208, 4314, 5327, 6932, 3645, 6934, 4318, 5925, 6716
hsa04270	Vascular smooth muscle contraction	53	0.00280906	5581, 5582, 5583, 5739, 111, 673, 552, 112, 796, 114, 797, 115, 5578, 3710, 10335, 9475, 51806, 59, 1909, 1908, 64600, 94274, 800, 1907, 801, 805, 4659, 196883, 5320, 5321, 2768, 4629, 135, 54776, 775, 776, 3778, 3779, 185, 2977, 79784, 2778, 387, 146, 3708, 148, 3709, 107, 108, 109, 4878, 4637, 10203
hsa05410	Hypertrophic cardiomyopathy	38	0.00354893	7168, 5563, 59283, 59285, 59284, 3479, 775, 1674, 284217, 776, 6546, 3674, 3696, 70, 51422, 3676, 6547, 22801, 6262, 9254, 4000, 6443, 6543, 93589, 3673, 6444, 781, 782, 783, 784, 785, 55799, 489, 3908, 8516, 10369, 27092, 10368
hsa04929	GnRH secretion	29	0.0037474	7220, 5582, 9568, 6696, 3781, 7223, 3782, 3760, 2550, 3814, 775, 610, 776, 5578, 3710, 5296, 348980, 5293, 3708, 3709, 8912, 10000, 3762, 207, 8913, 3763, 208, 8911, 408
hsa04723	Retrograde endocannabinoid signaling	57	0.00379061	22999, 5582, 3760, 111, 2788, 112, 2786, 114, 115, 55967, 5578, 140679, 11343, 3710, 2562, 2166, 2561, 2560, 57030, 2911, 55970, 2558, 2557, 1268, 2555, 2554, 3762, 3763, 5743, 2915, 196883, 2771, 222236, 2891, 2770, 57084, 54331, 773, 2567, 774, 2566, 775, 776, 2563, 4700, 4701, 2782, 2775, 3708, 3709, 51079, 2893, 107, 108, 747, 109, 5602
hsa05207	Chemical carcinogenesis - receptor activation	77	0.00447743	9586, 6196, 5582, 1143, 1141, 6195, 153, 155, 595, 111, 596, 112, 1137, 1136, 114, 115, 5578, 90993, 9314, 1545, 3326, 1543, 54600, 1388, 4257, 119391, 207, 4259, 208, 604, 408, 196883, 9641, 23746, 5241, 7422, 6258, 6257, 2254, 2771, 2099, 2253, 2770, 2053, 2251, 2250, 406881, 773, 2248, 774, 1950, 54578, 2885, 2247, 896, 775, 54577, 54852, 776, 54576, 54575, 54659, 54657, 54579, 1956, 5296, 860…
hsa05031	Amphetamine addiction	30	0.00642209	6571, 9586, 5582, 6531, 2891, 111, 775, 776, 5533, 5578, 2906, 2905, 2904, 815, 2903, 816, 2902, 817, 1812, 6804, 818, 51806, 90993, 2778, 116443, 1388, 2893, 801, 805, 84152
hsa05202	Transcriptional misregulation in cancer	70	0.0070356	4299, 4211, 3684, 3486, 8091, 3560, 4291, 79058, 3479, 5218, 8861, 5154, 5077, 7850, 1671, 1031, 2120, 221037, 7490, 3207, 30012, 3206, 64919, 3205, 1026, 2313, 3248, 2115, 1025, 5468, 604, 8938, 7849, 929, 5087, 6495, 4353, 4233, 6258, 6257, 5081, 7185, 4193, 1437, 51384, 6929, 894, 2321, 8900, 9915, 5914, 5371, 4086, 8842, 4286, 7113, 9611, 3195, 7709, 4914, 51274, 2138, 861, 862, 2530, 4314, 5…
hsa04726	Serotonergic synapse	45	0.00763305	6571, 7220, 260293, 5582, 3781, 5321, 3760, 6532, 2771, 2770, 3362, 3361, 3360, 111, 54331, 673, 2788, 773, 3359, 774, 2786, 775, 776, 3356, 5578, 3710, 200909, 2562, 3354, 2782, 2561, 2560, 3351, 3350, 240, 2778, 55970, 1843, 2775, 3708, 3709, 5742, 3762, 5743, 3763
hsa04720	Long-term potentiation	29	0.00803124	6196, 5582, 2891, 6195, 673, 114, 775, 5533, 5578, 2906, 2905, 3710, 2904, 815, 2903, 816, 2902, 817, 818, 51806, 2911, 5906, 3708, 3709, 1387, 107, 801, 2915, 805
hsa04750	Inflammatory mediator regulation of TRP channels	39	0.0098666	5581, 5582, 5583, 5321, 59341, 79054, 111, 112, 3479, 114, 115, 3356, 8989, 5578, 5734, 3710, 815, 816, 817, 4803, 818, 5296, 51806, 162514, 5293, 4914, 2778, 5608, 3708, 3709, 107, 624, 801, 108, 109, 5602, 805, 196883, 5606
hsa01522	Endocrine resistance	39	0.0098666	2099, 4193, 595, 111, 596, 673, 112, 2885, 3479, 114, 115, 1870, 1839, 1956, 3714, 25759, 5296, 6464, 9611, 1031, 182, 5293, 2778, 1026, 10000, 107, 4851, 207, 4313, 108, 208, 109, 5602, 4854, 10683, 4855, 4318, 196883, 5925
hsa04670	Leukocyte transendothelial migration	44	0.0109671	9564, 6494, 5582, 7122, 5880, 100506658, 3683, 3684, 23562, 2771, 2770, 1496, 5578, 7414, 4688, 3676, 11069, 51208, 5010, 5296, 9475, 7410, 6387, 90952, 7852, 24146, 29119, 2185, 9071, 9076, 9074, 5293, 83700, 387, 5829, 5906, 1500, 1366, 1365, 4313, 3689, 10686, 4318, 87
hsa05225	Hepatocellular carcinoma	61	0.0116796	7483, 7046, 6595, 5582, 6597, 1021, 122011, 7480, 3481, 7482, 595, 673, 83439, 80326, 1452, 10297, 5578, 2549, 7296, 25759, 4780, 7015, 54361, 1026, 51176, 4257, 51412, 119391, 207, 4259, 208, 8110, 4233, 8312, 51384, 2885, 1870, 1956, 7472, 89780, 4041, 8289, 5296, 7475, 7474, 7477, 4088, 8326, 7476, 6464, 7039, 8324, 57492, 5293, 81029, 2535, 10000, 6932, 11211, 6934, 5925
hsa05214	Glioma	31	0.0126915	5582, 1021, 4193, 595, 673, 2885, 3479, 1950, 1870, 5578, 815, 816, 1956, 817, 818, 25759, 5296, 51806, 5154, 6464, 5156, 7039, 57172, 5293, 1026, 10000, 207, 801, 208, 805, 5925
hsa04150	mTOR signaling pathway	57	0.0129642	6196, 7483, 51719, 5582, 7248, 81929, 7480, 6195, 7482, 673, 3479, 80326, 79899, 3630, 5578, 7132, 6520, 54361, 8140, 83667, 23175, 523, 79726, 207, 3643, 208, 9706, 5563, 57600, 51384, 2885, 534, 57521, 6249, 6446, 9894, 7472, 89780, 4041, 5296, 7475, 7474, 7477, 8326, 7476, 8324, 64900, 5170, 5293, 81617, 387, 81029, 2535, 10000, 79109, 11211, 3667
hsa05030	Cocaine addiction	22	0.0147295	6571, 9586, 6531, 90993, 8851, 2771, 2891, 2770, 111, 2778, 116443, 1388, 2906, 627, 2905, 2904, 2903, 2913, 1813, 2902, 1812, 84152
hsa04152	AMPK signaling pathway	45	0.0174245	9586, 1080, 51719, 5563, 5520, 7248, 5521, 5862, 595, 3479, 126129, 57521, 1375, 10891, 5214, 3630, 51422, 8900, 3952, 3953, 2309, 5518, 5296, 5211, 90993, 5170, 23216, 81617, 5293, 200186, 148, 79602, 10000, 5522, 207, 5523, 5468, 208, 3643, 3667, 5527, 5208, 948, 4218, 5209
hsa00533	Glycosaminoglycan biosynthesis - keratan sulfate	9	0.0186788	6482, 6487, 4166, 2530, 9435, 2683, 8704, 8702, 93010
hsa04340	Hedgehog signaling pathway	24	0.019374	8452, 91653, 2121, 23288, 57154, 122011, 2735, 3549, 595, 23291, 596, 894, 1455, 1454, 23295, 51684, 1452, 6469, 408, 57758, 2737, 2736, 11127, 5727
hsa04530	Tight junction	60	0.0202208	9223, 5581, 7122, 100506658, 10095, 23562, 7082, 23327, 595, 51762, 3993, 913, 51208, 2626, 51807, 9475, 24146, 9071, 9076, 653857, 9074, 5590, 83700, 5906, 1740, 84952, 84552, 51735, 4217, 4218, 1080, 5563, 5520, 5521, 4629, 58538, 776, 51421, 51422, 50855, 5518, 93643, 5010, 153562, 9414, 92359, 91862, 9693, 79784, 387, 861, 1366, 56288, 1365, 5522, 5962, 5602, 10686, 4637, 87
hsa04974	Protein digestion and absorption	39	0.0233473	50509, 6550, 6510, 1286, 1285, 1284, 1282, 169044, 206358, 81578, 80781, 2006, 1278, 1310, 57642, 1277, 6546, 6547, 6505, 7373, 6564, 6520, 8645, 91522, 6543, 1297, 1294, 1293, 1290, 1305, 1303, 1302, 1301, 1289, 3784, 85301, 5646, 1803, 54407
hsa02010	ABC transporters	20	0.0235028	64241, 1080, 64240, 10060, 24, 6891, 4363, 5243, 11194, 10350, 19, 23457, 225, 26154, 368, 23461, 9429, 6833, 9619, 21
hsa04935	Growth hormone synthesis, secretion and action	44	0.0240761	9564, 9586, 51738, 5582, 6751, 6750, 6752, 2771, 3486, 2693, 2770, 9021, 111, 112, 2885, 3479, 114, 775, 115, 776, 5578, 3710, 25759, 5296, 6464, 90993, 5293, 2778, 5608, 3708, 1388, 3709, 1387, 8835, 10000, 107, 207, 108, 208, 109, 5602, 3667, 196883, 5606
hsa01521	EGFR tyrosine kinase inhibitor resistance	31	0.0274422	9542, 5582, 7422, 4233, 3084, 596, 673, 2885, 2247, 3479, 1950, 56034, 558, 5578, 2309, 1956, 2549, 25759, 5296, 5154, 3791, 6464, 5156, 7039, 2263, 2261, 5293, 80310, 10000, 207, 208
hsa05163	Human cytomegalovirus infection	76	0.0302339	8772, 9586, 5582, 4772, 7248, 4773, 1021, 595, 111, 2788, 112, 2786, 114, 115, 5533, 5731, 5578, 6347, 637, 5734, 3710, 7132, 9475, 51806, 5156, 90993, 7852, 3134, 55970, 29110, 5829, 1026, 1388, 801, 4775, 207, 5743, 208, 805, 196883, 9564, 6892, 6891, 5880, 5881, 7422, 6376, 2771, 2770, 4193, 2768, 54331, 2885, 3135, 1870, 811, 1956, 2923, 5296, 6387, 2782, 2185, 5293, 2778, 5608, 387, 3105, 27…
hsa04392	Hippo signaling pathway - multiple species	14	0.0340327	8463, 25937, 7003, 8994, 5058, 126374, 9770, 54798, 1454, 79633, 23286, 6788, 60485, 10413
hsa04213	Longevity regulating pathway - multiple species	25	0.0362093	5563, 111, 112, 3479, 114, 1410, 115, 57521, 3630, 51422, 81570, 2309, 3170, 5296, 5293, 3306, 10000, 107, 207, 108, 208, 109, 3643, 3667, 196883
hsa04330	Notch signaling pathway	24	0.0366648	26508, 7088, 8650, 7089, 9612, 6310, 7090, 182, 9253, 11317, 151636, 1488, 1840, 23493, 55534, 1487, 1387, 4851, 84441, 79816, 4854, 10683, 4855, 3714
hsa05223	Non-small cell lung cancer	28	0.041212	5582, 4233, 6258, 6257, 1021, 2272, 5915, 595, 673, 2885, 1950, 1870, 238, 5578, 2309, 5979, 1956, 5296, 7039, 27436, 5170, 5293, 1026, 10000, 207, 208, 3800, 5925
hsa04012	ErbB signaling pathway	32	0.0441764	9542, 5582, 3084, 673, 2885, 1950, 2069, 5578, 1839, 10298, 815, 816, 1956, 817, 818, 2549, 25759, 5296, 8440, 6464, 5058, 7039, 2066, 5293, 685, 1026, 10000, 207, 208, 868, 5602, 56924

## Sheet: S3h_iAMP21
Table S3h. KEGG pathways which may be affected through altered DNA methylation in iAMP21 ALL. Pathways shown in bold are unique to subtype.
KEGG ID	KEGG Pathway description	Number of genes with altered methylation in KEGG Pathway	PValue	Genes altered on GO term (Entrez IDS)
hsa04020	Calcium signaling pathway	156	1.98988e-15	5021, 6870, 5023, 3363, 3362, 27006, 3361, 3360, 55283, 56413, 2668, 113, 114, 115, 57620, 3356, 5137, 5533, 6865, 4842, 6869, 4846, 9630, 219931, 5153, 5154, 51806, 5155, 5156, 1909, 7852, 255231, 80228, 57118, 487, 489, 887, 801, 8536, 8817, 6915, 26281, 4233, 490, 491, 493, 1910, 773, 135, 774, 2324, 136, 56034, 775, 776, 777, 2321, 810, 5159, 815, 816, 817, 818, 6263, 6262, 5330, 3791, 4485, …
hsa04080	Neuroactive ligand-receptor interaction	212	1.71879e-13	5020, 7200, 5021, 5023, 2550, 51083, 56413, 116, 117, 5031, 5032, 1909, 1908, 2562, 2561, 2560, 2559, 2558, 113091, 2557, 2555, 2554, 1907, 5028, 6915, 130576, 6013, 130574, 90226, 2693, 1241, 2692, 2690, 1910, 2567, 135, 84109, 2566, 136, 2563, 4985, 4987, 4988, 10874, 5173, 5179, 66004, 1129, 10888, 5729, 146, 147, 148, 2696, 7349, 6019, 5724, 10886, 1143, 1141, 1140, 150, 151, 152, 153, 22953,…
hsa04360	Axon guidance	118	9.50023e-12	91653, 56896, 84448, 6469, 5533, 54910, 9475, 7852, 2044, 2043, 2042, 1073, 54361, 2041, 22885, 6237, 9901, 7220, 7222, 7223, 4233, 7225, 6092, 6091, 2051, 22854, 2049, 2048, 1630, 655, 2047, 57522, 2046, 658, 6405, 659, 815, 816, 10512, 817, 818, 285220, 5295, 5296, 64221, 8440, 7474, 64101, 6387, 5058, 59277, 5170, 5293, 56963, 387, 56288, 1808, 7869, 5727, 9423, 4773, 23365, 5062, 151449, 2998…
hsa04024	cAMP signaling pathway	134	3.18165e-10	5140, 9586, 5141, 5020, 5142, 5021, 5143, 5144, 6751, 64399, 6750, 6752, 2550, 3362, 3360, 111, 112, 113, 114, 115, 116, 117, 5139, 11069, 9475, 51806, 1909, 1908, 480, 481, 486, 487, 489, 1907, 801, 10021, 6237, 84152, 1080, 8310, 5443, 2693, 490, 491, 493, 135, 775, 776, 810, 815, 816, 817, 818, 6262, 5295, 5296, 6662, 5970, 5058, 7074, 5293, 1129, 2735, 387, 268, 2696, 10000, 5602, 4878, 2737,…
hsa04015	Rap1 signaling pathway	125	6.62327e-09	9223, 9863, 26037, 27006, 23566, 25865, 3480, 111, 112, 113, 114, 3479, 115, 83593, 999, 11069, 5899, 5154, 51806, 5155, 5156, 1500, 801, 6237, 5028, 51378, 3643, 8817, 26281, 6494, 9002, 4233, 57121, 3815, 3937, 135, 2324, 136, 56034, 2321, 810, 5159, 5295, 9771, 5296, 5330, 3791, 7074, 5293, 387, 56288, 10000, 5606, 5582, 5584, 4254, 5587, 4804, 673, 3674, 5578, 2904, 2903, 1813, 2902, 4803, 74…
hsa04310	Wnt signaling pathway	105	8.01275e-09	6477, 122011, 1460, 144165, 85409, 595, 27121, 343637, 1454, 1452, 27123, 5533, 79816, 9475, 64321, 11197, 166336, 54361, 164284, 23291, 1501, 50964, 8312, 8313, 51384, 896, 27101, 8549, 7855, 8945, 815, 816, 79718, 51701, 817, 818, 7473, 8321, 7472, 7475, 7474, 5330, 7477, 4088, 7476, 8326, 6423, 7479, 8840, 6422, 8324, 7471, 387, 1488, 4919, 1487, 6932, 11211, 5602, 6934, 7484, 7088, 7483, 5582…
hsa04390	Hippo signaling pathway	97	3.12192e-08	7046, 7048, 392255, 7161, 85409, 6591, 595, 1454, 1453, 23286, 3993, 999, 3996, 1739, 10413, 54361, 9231, 23291, 1742, 1740, 60485, 8312, 8313, 353500, 650, 51384, 653, 896, 655, 656, 657, 7855, 8945, 658, 659, 7473, 8321, 7472, 7475, 5054, 4086, 7474, 7477, 4088, 7476, 8326, 7479, 8324, 1495, 1490, 7471, 268, 27113, 56288, 6657, 6932, 11211, 6934, 2736, 7484, 7483, 7004, 5584, 7003, 286204, 7005…
hsa04022	cGMP-PKG signaling pathway	101	7.32799e-08	5140, 9586, 8654, 100271849, 111, 112, 113, 146850, 114, 115, 5533, 5138, 5139, 4205, 4846, 4209, 8660, 9475, 51806, 1909, 480, 481, 486, 487, 489, 801, 3643, 3764, 7225, 490, 491, 493, 1910, 775, 776, 810, 4985, 4624, 2969, 3778, 3779, 5294, 5330, 4880, 6543, 2977, 387, 3827, 146, 147, 148, 10242, 10000, 3667, 4878, 4879, 4638, 5581, 4772, 4773, 150, 151, 152, 153, 154, 155, 1258, 2982, 6546, 37…
hsa04934	Cushing syndrome	95	7.67019e-08	7484, 9586, 7483, 1583, 1021, 3164, 7480, 7482, 196, 1019, 595, 111, 673, 83439, 112, 113, 114, 115, 10297, 3710, 5151, 8622, 90993, 64764, 1395, 1031, 9070, 1394, 54361, 1392, 5906, 1589, 1026, 51176, 1388, 84876, 1584, 1869, 196883, 2516, 23746, 5087, 5443, 8312, 8313, 2771, 2770, 2767, 3739, 51384, 775, 79798, 776, 1870, 7855, 3776, 815, 3777, 816, 1956, 817, 818, 8321, 7473, 7472, 89780, 1109…
hsa05226	Gastric cancer	91	1.88133e-07	7484, 7483, 7046, 6199, 7048, 122011, 27006, 7480, 7482, 595, 673, 596, 83439, 1452, 1496, 10297, 6469, 999, 399694, 2549, 25759, 4583, 7015, 29119, 54361, 3728, 1026, 51176, 207, 208, 53358, 8817, 1869, 26281, 6256, 5243, 9965, 4233, 6258, 8312, 6257, 8313, 2254, 2253, 2251, 2250, 8074, 5915, 51384, 2249, 2248, 2885, 2247, 2246, 578, 1870, 7855, 51426, 1956, 8321, 7473, 5295, 7472, 89780, 4041, …
hsa05224	Breast cancer	90	1.89207e-07	7484, 7483, 6199, 1021, 122011, 27006, 7480, 3480, 7482, 1019, 595, 673, 83439, 3479, 1452, 10297, 399694, 3714, 25759, 388585, 54361, 1026, 54567, 51176, 4851, 207, 208, 53358, 4854, 8817, 4855, 1869, 26281, 5241, 9965, 8312, 8313, 2254, 28514, 2099, 2253, 2251, 2250, 8074, 3815, 51384, 2249, 2248, 2324, 2885, 2247, 2246, 578, 23462, 1870, 7855, 51426, 1956, 8321, 7473, 5295, 7472, 89780, 4041, …
hsa05032	Morphine addiction	61	3.04304e-07	5140, 5141, 5142, 5582, 5143, 5144, 3760, 2793, 2550, 111, 2788, 112, 113, 2786, 114, 115, 5137, 51764, 5138, 5578, 5139, 140679, 2869, 1812, 5151, 5153, 8622, 200959, 2562, 2561, 2560, 2559, 55970, 2558, 2557, 2555, 2554, 3763, 3765, 408, 196883, 9568, 2771, 2770, 54331, 773, 2567, 774, 2566, 2563, 4988, 5136, 2782, 27115, 2778, 10846, 2775, 107, 108, 109, 50940
hsa05412	Arrhythmogenic right ventricular cardiomyopathy	53	6.04316e-07	88, 89, 59283, 59285, 59284, 83439, 284217, 1496, 6546, 3674, 3676, 6547, 22801, 3691, 6443, 3693, 93589, 6444, 29119, 3728, 487, 51176, 489, 3685, 1829, 1824, 27092, 1000, 775, 1674, 776, 3696, 5318, 6262, 9254, 4000, 3672, 6543, 3673, 1495, 781, 782, 783, 784, 55799, 2697, 786, 3908, 8516, 6932, 6934, 10369, 10368
hsa04928	Parathyroid hormone synthesis, secretion and action	68	6.75195e-07	9586, 5141, 5142, 5582, 5143, 5144, 111, 673, 596, 112, 113, 4929, 114, 115, 632, 9935, 4323, 5578, 4324, 5337, 4325, 5338, 4205, 3710, 4209, 90993, 64764, 1594, 1591, 56302, 1026, 1388, 846, 5745, 408, 50964, 196883, 9365, 6256, 9368, 9247, 6258, 6257, 2771, 2770, 142680, 8074, 2768, 2767, 1839, 6569, 1956, 4041, 64386, 5330, 8600, 8521, 9138, 2260, 10568, 2778, 387, 2776, 468, 107, 108, 109, 11…
hsa04713	Circadian entrainment	63	9.99043e-07	5582, 3760, 2793, 111, 2788, 112, 113, 2786, 114, 115, 2982, 116, 117, 51764, 5578, 2906, 4842, 2905, 3710, 2904, 2903, 2902, 5592, 5593, 51806, 8864, 8863, 55970, 801, 3763, 3765, 196883, 9722, 2771, 2891, 2770, 54331, 775, 776, 810, 4543, 4544, 815, 816, 817, 818, 91860, 6263, 6262, 5330, 2782, 6261, 2977, 2778, 2776, 2775, 2893, 8912, 107, 8913, 108, 109, 8911
hsa04151	PI3K-Akt signaling pathway	185	9.99643e-07	9223, 9586, 6199, 9623, 9863, 2793, 9180, 27006, 23566, 3481, 3480, 10018, 595, 1975, 596, 2788, 253314, 146850, 598, 3479, 2786, 284217, 3918, 1299, 1298, 51764, 2309, 5934, 3910, 3911, 1978, 4846, 3912, 22801, 7450, 5154, 5155, 5156, 7058, 3371, 55970, 118788, 1101, 7448, 51378, 3643, 8817, 26281, 6256, 5563, 4233, 57121, 7060, 2690, 63923, 3815, 2324, 56034, 4908, 896, 930, 57521, 2321, 5159, …
hsa04512	ECM-receptor interaction	58	1.44331e-06	158326, 284217, 3918, 1299, 1298, 3674, 3676, 51206, 3910, 3911, 3912, 22801, 7450, 3691, 7058, 3693, 3371, 255743, 961, 1101, 7448, 3685, 341640, 375790, 7143, 7148, 1286, 1285, 1284, 7060, 1282, 63923, 1280, 3339, 80144, 1311, 10319, 1278, 1277, 3696, 1834, 22987, 6385, 9899, 3672, 3673, 1297, 1293, 1292, 6382, 2811, 2335, 3908, 3909, 8516, 948, 5649, 2814
hsa04014	Ras signaling pathway	129	2.12432e-06	2793, 10928, 3363, 27006, 3481, 9462, 3480, 2788, 598, 3479, 2786, 51764, 83593, 5899, 399694, 2549, 25759, 5154, 51806, 5155, 5156, 64600, 23179, 55970, 801, 6237, 51378, 3643, 30814, 8817, 26281, 8398, 8831, 5320, 5321, 4233, 5322, 3815, 2324, 56034, 4908, 2321, 810, 5159, 5295, 9771, 5296, 3791, 5970, 5058, 7074, 5293, 4914, 4915, 387, 10000, 283455, 8437, 5602, 10125, 5582, 4254, 5062, 4804, …
hsa05200	Pathways in cancer	262	2.56359e-06	23604, 64399, 2793, 595, 111, 596, 112, 2788, 113, 598, 114, 2786, 284217, 115, 238, 51764, 6469, 83593, 3091, 5154, 5155, 5156, 1909, 54361, 4851, 801, 4854, 4855, 6256, 6258, 8312, 6257, 8313, 1910, 2324, 810, 5159, 815, 51426, 816, 817, 818, 8321, 7473, 5295, 7472, 5296, 7475, 7474, 7477, 4088, 8326, 6387, 7476, 5970, 7479, 3673, 8324, 1495, 7471, 5293, 387, 2335, 1488, 1487, 6932, 5602, 6934,…
hsa05217	Basal cell carcinoma	44	3.70822e-06	7484, 7483, 64399, 8312, 8313, 7480, 7482, 650, 6608, 83439, 51384, 578, 51684, 6469, 7855, 10297, 51426, 8321, 7473, 7472, 89780, 7475, 7474, 374654, 7477, 8326, 7476, 7157, 7479, 8324, 54361, 7471, 2735, 81029, 2535, 1643, 1026, 51176, 11211, 6932, 6934, 2737, 5727, 2736
hsa05205	Proteoglycans in cancer	114	3.93972e-06	6199, 3481, 3480, 595, 1975, 3479, 3236, 6469, 5777, 117581, 2549, 3091, 9475, 7291, 54361, 5829, 7448, 6237, 2318, 4233, 51384, 54776, 7855, 60495, 815, 816, 817, 818, 7473, 8321, 7472, 5295, 7475, 5296, 7474, 6385, 7477, 3791, 7476, 8326, 7479, 5058, 3673, 8324, 9138, 2066, 2065, 2064, 5170, 7471, 6382, 7074, 5293, 3549, 387, 2335, 10000, 5962, 11211, 5329, 5727, 7484, 7483, 5582, 7124, 23365, …
hsa04510	Focal adhesion	112	4.26383e-06	3480, 595, 596, 3479, 284217, 3918, 1299, 1298, 399694, 3910, 3911, 3912, 22801, 7450, 25759, 9475, 5154, 5155, 5156, 7058, 3371, 5829, 1101, 7448, 2318, 4233, 7060, 63923, 2324, 56034, 54776, 896, 55742, 2321, 5159, 5295, 5296, 3791, 3672, 5058, 3673, 2064, 5170, 5293, 387, 2335, 29895, 23396, 10000, 4633, 824, 5602, 4638, 5582, 394, 5062, 673, 3674, 5578, 3676, 10298, 3691, 3693, 7410, 80310, 5…
hsa04925	Aldosterone synthesis and secretion	62	4.44053e-06	9586, 5581, 5582, 5587, 1583, 3164, 25865, 111, 112, 113, 4929, 114, 115, 5138, 5578, 3710, 221955, 51806, 90993, 64764, 480, 481, 57118, 1589, 1388, 84876, 801, 8536, 196883, 5443, 490, 491, 493, 2767, 775, 776, 810, 815, 3777, 816, 51305, 817, 818, 91860, 5330, 3991, 185, 57172, 2778, 2776, 3949, 466, 468, 8912, 107, 8913, 108, 747, 109, 8911, 4878, 949
hsa04727	GABAergic synapse	57	6.76433e-06	5582, 2793, 2550, 57468, 27165, 111, 2788, 112, 113, 2786, 114, 115, 51764, 5578, 140679, 200959, 2562, 2561, 2560, 2559, 55970, 2558, 2557, 2555, 2554, 3763, 6714, 54407, 196883, 9001, 9568, 2771, 2572, 2770, 2571, 54331, 4905, 773, 2567, 774, 2566, 775, 776, 2563, 6529, 6540, 2782, 66008, 81539, 2775, 107, 108, 109, 10243, 6539, 6538, 11337
hsa04261	Adrenergic signaling in cardiomyocytes	87	7.25853e-06	9586, 7168, 59283, 59285, 59284, 153, 154, 111, 596, 112, 146850, 113, 114, 115, 6546, 5578, 6548, 3753, 11069, 6547, 51806, 90993, 6324, 64764, 93589, 7137, 480, 7171, 481, 486, 487, 489, 1388, 801, 207, 208, 27092, 196883, 6330, 6332, 5521, 2771, 2770, 490, 491, 493, 775, 776, 810, 70, 4624, 815, 5516, 816, 817, 5518, 818, 5294, 91860, 6262, 9254, 5330, 6543, 185, 781, 782, 2778, 783, 784, 146,…
hsa04072	Phospholipase D signaling pathway	85	1.56893e-05	9267, 9265, 4254, 7248, 27128, 23566, 551, 111, 552, 112, 146850, 113, 55326, 114, 115, 56894, 56895, 8527, 5578, 11069, 8525, 5337, 5899, 399694, 5338, 5737, 2549, 25759, 5154, 5155, 5156, 2911, 80310, 1785, 207, 7249, 6237, 2918, 3643, 208, 2917, 53358, 2916, 5900, 2915, 2914, 2913, 196883, 2912, 5321, 57121, 9162, 2207, 26052, 2768, 3815, 375, 2885, 56034, 22808, 5159, 1956, 10555, 5294, 5295,…
hsa04916	Melanogenesis	62	1.75628e-05	7484, 7483, 5582, 4254, 7480, 7482, 111, 83439, 112, 113, 114, 115, 5578, 51806, 90993, 64764, 54361, 51176, 1387, 801, 196883, 5443, 4157, 2771, 2770, 1910, 3815, 51384, 810, 7855, 815, 816, 1638, 817, 818, 8321, 7473, 91860, 7472, 89780, 7475, 7474, 5330, 7477, 4286, 8326, 7476, 7479, 8324, 7471, 2778, 81029, 2535, 2776, 2775, 107, 108, 109, 7306, 6932, 11211, 6934
hsa04724	Glutamatergic synapse	68	2.4541e-05	5582, 3760, 6511, 2793, 2900, 27165, 111, 2788, 112, 113, 2786, 114, 115, 5533, 51764, 5578, 5337, 2906, 2905, 5338, 3710, 2904, 6506, 2903, 6505, 2902, 2901, 57030, 2911, 55970, 1742, 116443, 2918, 9229, 2917, 2916, 2915, 2914, 2913, 54407, 196883, 2912, 7220, 5321, 2771, 2891, 2770, 57084, 54331, 773, 775, 776, 5330, 246213, 2782, 81539, 22941, 2899, 2778, 2898, 2897, 2776, 2775, 2893, 107, 108…
hsa04725	Cholinergic synapse	67	3.70675e-05	9586, 5582, 3760, 8973, 3761, 2793, 1143, 1141, 3759, 111, 596, 2788, 112, 146850, 113, 1137, 2786, 1136, 114, 115, 51764, 5578, 3710, 90993, 64764, 55970, 1103, 3763, 207, 208, 60482, 3768, 196883, 6572, 2771, 2770, 56479, 54331, 2767, 773, 774, 775, 776, 815, 816, 817, 818, 5294, 5295, 5296, 5330, 2782, 9132, 5293, 1129, 2776, 2534, 2775, 468, 10000, 3784, 107, 3785, 108, 3786, 109, 43
hsa04921	Oxytocin signaling pathway	86	5.69003e-05	5020, 5021, 5582, 4772, 3760, 4773, 3761, 59283, 59285, 59284, 3759, 595, 111, 112, 146850, 113, 114, 115, 2982, 5533, 5578, 1938, 3710, 4846, 9475, 51806, 93589, 57118, 1026, 801, 4775, 3763, 5743, 4776, 8536, 1827, 3765, 6714, 4659, 3768, 27092, 196883, 5563, 5321, 2771, 2770, 54776, 775, 776, 810, 51422, 10398, 5997, 815, 816, 1956, 817, 818, 5294, 91860, 6263, 6262, 9254, 5330, 57172, 6261, 7…
hsa04911	Insulin secretion	53	6.90617e-05	9586, 5582, 27445, 111, 112, 2864, 113, 114, 115, 2740, 116, 117, 5578, 11069, 3710, 90993, 64764, 3651, 480, 481, 486, 1388, 885, 6833, 6514, 196883, 3780, 3781, 3782, 3783, 2767, 2645, 775, 776, 6844, 815, 816, 3778, 817, 3779, 6804, 818, 6262, 5330, 9699, 2778, 2776, 468, 10242, 107, 108, 109, 6616
hsa04721	Synaptic vesicle cycle	49	6.96238e-05	22999, 6511, 8775, 339302, 10815, 10814, 140679, 6506, 6505, 155066, 9114, 112755, 160, 161, 9152, 57030, 1785, 523, 526, 527, 8218, 8992, 6571, 6572, 6531, 6530, 6532, 2054, 23025, 440279, 57084, 26052, 4905, 773, 774, 534, 535, 6844, 10312, 6529, 6804, 50617, 6540, 594855, 246213, 6534, 6539, 6616, 6538
hsa05165	Human papillomavirus infection	166	7.46182e-05	9223, 9586, 6199, 390992, 122011, 595, 6908, 284217, 3918, 387332, 1299, 1298, 1452, 3993, 84441, 3996, 1739, 5934, 3910, 3911, 155066, 1978, 3912, 22801, 7450, 9114, 7058, 3133, 54361, 3371, 5829, 1740, 523, 1101, 7448, 4851, 526, 527, 4854, 4855, 1869, 1108, 9641, 3661, 8312, 9368, 8313, 7060, 63923, 51384, 57801, 55502, 896, 534, 535, 3135, 5159, 7855, 7337, 9636, 7473, 8321, 50617, 7472, 5295…
hsa04270	Vascular smooth muscle contraction	76	8.30092e-05	5580, 5581, 5582, 5583, 23365, 5739, 551, 111, 673, 552, 112, 113, 796, 114, 797, 115, 2982, 5578, 3710, 10335, 5592, 9475, 51806, 59, 1909, 1908, 64600, 94274, 800, 79924, 1907, 801, 50487, 30814, 10268, 4659, 196883, 8398, 5320, 5321, 5322, 2768, 4629, 2767, 135, 136, 54776, 775, 776, 810, 10398, 72, 3778, 3779, 91860, 5330, 4880, 9138, 185, 2977, 79784, 2778, 387, 146, 2776, 147, 148, 10242, 1…
hsa05033	Nicotine addiction	29	9.41323e-05	8973, 2891, 1141, 57084, 773, 2567, 1137, 774, 2566, 2563, 2906, 140679, 2905, 2904, 2903, 2902, 200959, 2562, 246213, 2561, 2560, 57030, 2559, 2558, 2557, 116443, 2555, 2554, 2893
hsa04010	MAPK signaling pathway	149	9.51909e-05	6196, 7046, 7048, 27006, 3481, 8491, 3480, 9064, 23162, 3479, 1850, 5533, 5536, 1616, 5154, 5155, 5156, 9479, 55970, 6237, 51378, 3643, 8817, 4217, 408, 26281, 27092, 2318, 929, 5321, 4233, 23542, 84867, 3815, 773, 774, 2324, 56034, 775, 4908, 776, 777, 2321, 5159, 51701, 9254, 3791, 5970, 5971, 5058, 3552, 2066, 2065, 2064, 781, 4914, 782, 4915, 3306, 783, 784, 786, 10000, 5602, 10125, 10369, 87…
hsa05414	Dilated cardiomyopathy	57	0.000147912	7168, 7124, 59283, 59285, 59284, 153, 111, 112, 113, 3479, 114, 284217, 115, 6546, 3674, 3676, 6547, 22801, 3691, 6443, 3693, 93589, 6444, 7137, 7171, 487, 489, 3685, 27092, 196883, 775, 1674, 776, 3696, 70, 4624, 6262, 9254, 4000, 3672, 6543, 3673, 781, 782, 2778, 783, 784, 55799, 786, 3908, 8516, 107, 108, 4633, 109, 10369, 10368
hsa05218	Melanoma	45	0.000174142	9965, 4233, 2254, 2253, 1021, 2251, 27006, 2250, 3480, 8074, 1019, 595, 2249, 673, 2248, 2247, 3479, 56034, 2246, 578, 1870, 5159, 999, 51426, 1956, 5295, 5296, 5154, 5155, 4286, 5156, 7157, 2260, 5293, 80310, 1643, 1026, 2255, 10000, 207, 208, 8817, 1869, 26281, 5925
hsa05030	Cocaine addiction	33	0.000236209	6571, 9586, 6531, 8851, 2771, 2891, 2770, 111, 2906, 2905, 2904, 2903, 1813, 2902, 1812, 5173, 7054, 8787, 5970, 90993, 64764, 2778, 1644, 1742, 26086, 116443, 1388, 468, 2354, 627, 2913, 2912, 84152
hsa04520	Adherens junction	43	0.000647882	7046, 5880, 7048, 4233, 7082, 1460, 3480, 6591, 10458, 10810, 83439, 1496, 5797, 999, 7414, 5777, 4008, 52, 51701, 5879, 1956, 5792, 4088, 5795, 10580, 1495, 29119, 2241, 2064, 2260, 387, 1500, 2534, 56288, 51176, 1387, 5787, 3643, 6932, 6934, 6615, 6714, 87
hsa04550	Signaling pathways regulating pluripotency of stem cells	77	0.000652106	7044, 7484, 9421, 7483, 4211, 130399, 7480, 3480, 7482, 4093, 3718, 3479, 2103, 10297, 91, 92, 9314, 3572, 3175, 54361, 4617, 3400, 9869, 207, 3720, 208, 1749, 64211, 8312, 8313, 5080, 10637, 51384, 6929, 2885, 2247, 657, 7855, 658, 659, 3976, 3977, 6926, 8321, 7473, 5295, 7472, 89780, 5296, 7475, 4086, 7474, 7477, 3670, 4088, 8326, 5013, 7476, 7479, 8324, 4762, 3231, 2263, 3198, 2261, 2260, 7471…
hsa04927	Cortisol synthesis and secretion	40	0.000677584	9586, 5087, 5443, 1583, 3164, 2767, 111, 3739, 112, 113, 114, 775, 115, 776, 3776, 3710, 3777, 5151, 5330, 8622, 90993, 64764, 185, 2778, 1589, 2776, 3949, 1388, 84876, 468, 1584, 8912, 107, 8913, 108, 109, 8911, 949, 196883, 2516
hsa04971	Gastric acid secretion	45	0.000917731	1080, 5582, 6750, 6752, 2771, 2770, 495, 3759, 111, 496, 112, 113, 114, 115, 810, 3773, 5578, 6548, 3776, 3710, 815, 816, 817, 3758, 818, 91860, 7430, 5330, 51806, 6522, 3772, 3274, 480, 481, 2778, 2776, 887, 3784, 107, 801, 108, 54207, 109, 196883, 4638
hsa04923	Regulation of lipolysis in adipocytes	35	0.00109909	5140, 2771, 2770, 153, 154, 155, 111, 112, 113, 114, 115, 4886, 5733, 11145, 11343, 5592, 5295, 8660, 5593, 5296, 3991, 5293, 2778, 10000, 107, 5742, 207, 108, 5743, 208, 109, 3643, 3667, 4878, 196883
hsa05214	Glioma	44	0.00137018	5582, 1021, 3480, 1019, 595, 673, 2885, 3479, 578, 1870, 810, 5159, 5578, 399694, 815, 51426, 816, 1956, 817, 818, 91860, 25759, 5295, 5296, 51806, 5154, 5155, 6464, 5156, 7157, 7039, 57172, 5293, 57118, 1643, 1026, 10000, 207, 801, 208, 8536, 53358, 1869, 5925
hsa04924	Renin secretion	41	0.00149186	5140, 2771, 2770, 153, 154, 3759, 155, 111, 112, 775, 776, 358, 2982, 116, 810, 117, 5137, 5533, 5732, 5139, 5734, 3710, 3778, 91860, 5593, 5153, 5330, 51806, 1909, 5136, 5972, 1908, 185, 2977, 2778, 2776, 84876, 1907, 801, 1508, 4878
hsa04670	Leukocyte transendothelial migration	62	0.00172218	5582, 7122, 100506658, 23562, 394, 1535, 1496, 83593, 5578, 11069, 4688, 3676, 4689, 51208, 9475, 7410, 90952, 7852, 29119, 24146, 9071, 9076, 9074, 7294, 83700, 5906, 26285, 5829, 1500, 3689, 50848, 9564, 6494, 5880, 2771, 2770, 9080, 93408, 7414, 10398, 53842, 5879, 5295, 5010, 5296, 5175, 7430, 6387, 1495, 2185, 7070, 5293, 387, 1366, 1003, 29895, 1365, 4313, 4633, 10686, 4318, 87
hsa05207	Chemical carcinogenesis - receptor activation	106	0.00190867	9586, 6196, 6199, 27006, 196, 595, 111, 596, 112, 113, 114, 2940, 115, 2948, 2947, 1978, 407026, 8817, 408, 1869, 26281, 9641, 6256, 6258, 6257, 2053, 773, 774, 85315, 775, 896, 776, 54659, 54657, 5295, 5296, 8600, 5970, 7471, 5293, 10000, 5582, 7364, 1143, 1141, 153, 154, 155, 79852, 1137, 1136, 5578, 90993, 406933, 64764, 9314, 1545, 3326, 1543, 54567, 54600, 1388, 688, 119391, 4257, 207, 604, …
hsa04728	Dopaminergic synapse	70	0.00200525	9586, 5582, 3760, 2793, 111, 2788, 2786, 5533, 51764, 5578, 1816, 50632, 3798, 3710, 1815, 3799, 2904, 1814, 2903, 1813, 1812, 7054, 51806, 90993, 64764, 55970, 1388, 801, 3763, 207, 406, 208, 3765, 408, 3800, 84152, 6571, 6531, 5521, 2771, 2891, 2770, 54331, 773, 774, 1312, 775, 776, 810, 815, 5516, 816, 817, 5518, 818, 91860, 5330, 2782, 2778, 1644, 2776, 2775, 2774, 468, 2893, 10000, 5522, 552…
hsa05225	Hepatocellular carcinoma	86	0.00230477	7484, 7483, 7046, 6199, 6595, 5582, 7048, 6597, 6598, 1021, 122011, 7480, 3481, 3480, 7482, 1019, 595, 673, 83439, 598, 2940, 1452, 10297, 5578, 399694, 2948, 2947, 2549, 7296, 25759, 4780, 7015, 54361, 1026, 51176, 196528, 4257, 51412, 119391, 207, 4259, 208, 53358, 10587, 1869, 8110, 4233, 8312, 8313, 8193, 51384, 2885, 578, 1870, 7855, 51426, 1956, 8321, 7473, 5295, 7472, 89780, 4041, 5296, 74…
hsa04810	Regulation of actin cytoskeleton	108	0.00253557	57180, 27006, 22801, 9475, 5154, 5155, 5156, 4342, 7852, 1073, 653857, 55970, 5829, 6237, 5305, 3645, 8817, 10787, 26281, 8396, 57121, 4629, 56034, 54776, 5159, 79837, 5295, 5296, 6387, 3672, 5058, 3673, 9138, 221178, 7074, 5293, 1129, 79784, 387, 3827, 81624, 2335, 29895, 23396, 5962, 4633, 4638, 3681, 3682, 23365, 26999, 5062, 10458, 673, 54434, 10297, 3674, 3676, 6548, 10298, 3691, 3693, 7410,…
hsa01521	EGFR tyrosine kinase inhibitor resistance	45	0.0026534	9542, 5582, 6199, 7422, 4233, 3084, 3480, 10018, 596, 673, 253314, 2885, 2247, 598, 3479, 56034, 5159, 558, 5578, 399694, 2309, 1956, 1978, 2549, 25759, 5295, 5296, 5154, 3791, 5155, 6464, 5156, 7039, 2065, 2263, 2064, 2261, 3570, 5293, 80310, 10000, 207, 208, 53358, 6714
hsa04930	Type II diabetes mellitus	29	0.0028106	8651, 5580, 5581, 7124, 3101, 9021, 2645, 773, 774, 775, 776, 777, 5313, 5295, 8660, 5296, 3651, 3099, 3098, 389692, 5590, 5293, 8835, 8913, 3643, 5602, 6833, 6514, 3667
hsa04974	Protein digestion and absorption	56	0.00301102	50509, 6550, 6510, 81578, 1299, 1298, 6546, 6547, 6505, 7373, 6564, 6520, 91522, 480, 481, 1305, 1303, 486, 1302, 1301, 1307, 6519, 54407, 1504, 23428, 3783, 4311, 1286, 1285, 1284, 1282, 169044, 1280, 206358, 80781, 2006, 1278, 1310, 57642, 1277, 340024, 9056, 8645, 6543, 1297, 1295, 1294, 1293, 1292, 1290, 1289, 3784, 85301, 5646, 1803, 84570
hsa04392	Hippo signaling pathway - multiple species	20	0.00421501	8463, 25937, 7004, 7003, 5058, 8642, 8994, 7005, 126374, 9770, 83937, 122786, 79981, 54798, 1454, 79633, 23286, 6788, 60485, 10413
hsa04152	AMPK signaling pathway	63	0.00467113	9586, 51719, 6199, 7248, 5862, 3480, 595, 3479, 126129, 1375, 10891, 5214, 1938, 3952, 3953, 2309, 1978, 8408, 8660, 90993, 64764, 23216, 2998, 79966, 207, 7249, 5468, 5105, 3643, 208, 6319, 4218, 1080, 5563, 5521, 2203, 57521, 51422, 8900, 5516, 31, 5518, 32, 5295, 5296, 5210, 5211, 3991, 1374, 5170, 5293, 200186, 10645, 148, 10000, 5522, 5523, 55437, 3667, 5527, 948, 5208, 5209
hsa00532	Glycosaminoglycan biosynthesis - chondroitin sulfate / dermatan sulfate	15	0.00578731	64131, 22856, 10090, 64132, 9469, 11285, 126792, 55790, 337876, 166012, 79586, 55454, 51363, 55501, 50515
hsa04540	Gap junction	48	0.00580982	5582, 2771, 2770, 7082, 84617, 153, 57369, 2767, 111, 112, 113, 203068, 2885, 56034, 114, 115, 3356, 2982, 1453, 5159, 5578, 3710, 347733, 1813, 1956, 1812, 5592, 5593, 51807, 7277, 5330, 5154, 10381, 5155, 5156, 2911, 2977, 2778, 80310, 2776, 983, 2697, 107, 108, 109, 2915, 6714, 196883
hsa05031	Amphetamine addiction	39	0.00648034	6571, 9586, 5582, 6531, 2891, 3065, 111, 775, 776, 810, 5533, 5578, 2906, 2905, 2904, 815, 2903, 816, 2902, 817, 1812, 6804, 818, 91860, 5173, 7054, 51806, 90993, 64764, 23237, 2778, 1644, 116443, 1388, 468, 2893, 2354, 801, 84152
hsa05223	Non-small cell lung cancer	40	0.00844564	5582, 6256, 4233, 6258, 6257, 1021, 2272, 5915, 1019, 595, 673, 3718, 2885, 578, 1870, 238, 83593, 5578, 3798, 3799, 2309, 51426, 5979, 1956, 5295, 5296, 7157, 7039, 27436, 2064, 5170, 5293, 1643, 1026, 10000, 207, 208, 1869, 3800, 5925
hsa05410	Hypertrophic cardiomyopathy	48	0.00996269	7168, 7124, 5563, 59283, 59285, 59284, 3479, 775, 1674, 284217, 776, 6546, 3674, 3696, 70, 51422, 3676, 6547, 4624, 22801, 6262, 9254, 3691, 4000, 6443, 3693, 3672, 6543, 93589, 3673, 7137, 6444, 7171, 781, 782, 783, 784, 487, 55799, 786, 489, 3908, 8516, 3685, 4633, 10369, 27092, 10368
hsa03320	PPAR signaling pathway	41	0.0107758	5360, 8310, 6256, 4199, 6258, 6257, 1582, 2173, 2172, 23205, 23305, 126129, 335, 1375, 7316, 11001, 51, 51703, 33, 10062, 9415, 4023, 10580, 440503, 376497, 1374, 28965, 1593, 5170, 81616, 7350, 2712, 1962, 345, 79966, 4312, 5467, 5468, 5105, 6319, 948
hsa04915	Estrogen signaling pathway	69	0.0127313	5580, 9586, 3880, 3760, 2550, 25984, 111, 596, 112, 113, 114, 115, 3875, 399694, 3710, 4846, 25759, 51806, 90993, 64764, 2911, 3326, 1388, 801, 3763, 207, 208, 1509, 53358, 3765, 6714, 196883, 5241, 162605, 9568, 5443, 2771, 2099, 2770, 3859, 2885, 2289, 810, 1839, 4988, 1956, 3857, 5914, 91860, 5295, 5296, 5330, 6464, 8689, 7039, 5293, 2778, 3306, 2776, 2775, 468, 10000, 107, 4313, 108, 109, 386…
hsa04926	Relaxin signaling pathway	65	0.0128412	9586, 7046, 7048, 2793, 111, 2788, 112, 113, 2786, 114, 115, 51289, 51764, 5578, 4842, 399694, 4846, 25759, 59, 90993, 64764, 5590, 55970, 1388, 207, 208, 53358, 408, 6714, 196883, 7422, 6013, 7424, 1286, 2771, 1285, 2770, 1284, 1282, 339403, 1910, 54331, 2885, 1278, 1277, 1956, 5295, 5296, 5330, 6464, 5970, 2782, 5293, 2778, 2775, 468, 10000, 4312, 107, 4313, 108, 109, 6019, 5602, 4318
hsa05418	Fluid shear stress and atherosclerosis	69	0.0154468	25828, 7124, 9181, 1535, 596, 2940, 3553, 3674, 6347, 92, 4688, 4205, 2948, 2947, 4846, 7132, 5154, 4780, 51806, 5155, 7850, 5590, 3326, 445, 4257, 119391, 3685, 801, 207, 4259, 208, 4217, 6714, 7341, 5880, 7422, 5563, 59341, 810, 657, 658, 659, 857, 858, 5879, 91860, 5295, 5296, 5175, 6385, 4880, 3791, 5970, 7157, 3552, 6382, 5293, 1843, 387, 1003, 10000, 6612, 406902, 4313, 2817, 8878, 5327, 56…
hsa00533	Glycosaminoglycan biosynthesis - keratan sulfate	11	0.0161641	6483, 6482, 6487, 4166, 2530, 9435, 2683, 8704, 10164, 8702, 93010
hsa00430	Taurine and hypotaurine metabolism	12	0.01759	2328, 2327, 2326, 2687, 1036, 2686, 2330, 2572, 2571, 339896, 51380, 84890
hsa04611	Platelet activation	62	0.0183581	5023, 5584, 23365, 83706, 5739, 111, 112, 146850, 113, 114, 115, 2982, 3674, 3710, 51206, 4846, 7450, 5592, 5593, 9475, 5590, 6916, 5906, 84876, 83660, 5742, 5028, 207, 208, 6714, 6915, 4659, 196883, 9002, 5321, 2771, 2770, 2207, 3937, 1278, 1277, 2244, 5294, 5295, 5296, 5330, 9138, 3673, 5293, 2977, 2778, 2811, 387, 2776, 2534, 10000, 107, 108, 109, 10125, 2814, 4638
hsa05215	Prostate cancer	50	0.0184826	9586, 3480, 595, 673, 596, 83439, 3479, 5154, 5155, 5156, 7850, 90993, 64764, 80310, 3326, 1026, 51176, 1387, 207, 208, 3645, 1869, 6716, 6692, 2885, 56034, 1870, 5159, 1956, 4824, 5295, 5296, 7113, 5970, 7157, 7039, 2263, 2064, 5170, 2260, 5293, 468, 10000, 4314, 6932, 5327, 6935, 6934, 4318, 5925
hsa04726	Serotonergic synapse	58	0.0185501	260293, 5582, 3760, 2793, 3363, 3362, 3361, 3360, 351, 111, 673, 2788, 3359, 2786, 3356, 121278, 1573, 3751, 51764, 239, 5578, 3710, 200909, 285242, 2562, 2561, 2560, 240, 242, 55970, 246, 247, 5742, 3763, 5743, 3765, 6571, 7220, 3781, 5321, 6532, 2771, 2770, 54331, 773, 774, 775, 776, 5330, 3354, 2782, 3351, 3350, 1843, 2778, 1644, 2776, 2775
hsa04950	Maturity onset diabetes of the young	17	0.0194585	3170, 4760, 3651, 3375, 3110, 2494, 3175, 5080, 389692, 222546, 6928, 2645, 5313, 50674, 6514, 4821, 4825
hsa04514	Cell adhesion molecules	76	0.0220099	7122, 4099, 100506658, 64115, 23562, 1462, 22871, 8174, 5817, 3118, 1013, 57863, 999, 3676, 6900, 51208, 5792, 90952, 3133, 94030, 24146, 9071, 1272, 9076, 9074, 83700, 26285, 26047, 57555, 3685, 4897, 5789, 925, 3689, 10666, 50848, 23308, 23705, 9369, 1000, 22854, 57689, 9080, 3135, 5797, 3696, 80380, 8506, 53842, 26050, 9378, 5010, 5175, 6385, 64101, 9379, 4684, 4685, 114798, 23114, 6382, 22865…
hsa04976	Bile secretion	46	0.0228734	1080, 7364, 6550, 6256, 5243, 3781, 111, 112, 113, 114, 54578, 54577, 115, 358, 54576, 54575, 54659, 6523, 54657, 6548, 54579, 10599, 64241, 9971, 64240, 9376, 6344, 6343, 6522, 480, 481, 361, 6580, 2778, 343, 486, 3949, 54600, 8714, 9429, 107, 6579, 108, 109, 949, 196883
hsa04750	Inflammatory mediator regulation of TRP channels	50	0.0230217	5580, 5581, 5582, 5583, 79054, 2150, 111, 112, 113, 3479, 114, 115, 3356, 1573, 3553, 239, 5578, 5732, 5734, 3710, 4803, 51806, 801, 6714, 196883, 8398, 5321, 59341, 810, 8989, 815, 816, 817, 818, 91860, 5295, 5296, 5330, 162514, 5293, 4914, 2778, 3827, 2776, 3269, 107, 108, 109, 5602, 5606
hsa01522	Endocrine resistance	50	0.0230217	6199, 3480, 1019, 595, 111, 673, 596, 112, 113, 3479, 114, 115, 399694, 3714, 25759, 1031, 1026, 54567, 4851, 207, 208, 53358, 4854, 4855, 6714, 1869, 196883, 28514, 2099, 2885, 1870, 1839, 1956, 5295, 5296, 6464, 7157, 2064, 182, 5293, 2778, 10000, 107, 4313, 108, 109, 10683, 5602, 4318, 5925
hsa04371	Apelin signaling pathway	68	0.0234897	5140, 5581, 7046, 6199, 440738, 2793, 100271849, 595, 111, 2788, 112, 146850, 113, 2786, 114, 115, 10891, 6546, 51764, 999, 6548, 4842, 6547, 4205, 3710, 4846, 4209, 51806, 59, 55970, 801, 207, 6237, 208, 4854, 196883, 5563, 2771, 2770, 54331, 810, 22808, 9759, 51422, 5294, 91860, 6263, 6262, 5054, 5330, 4088, 3991, 6543, 2782, 182, 1490, 7350, 185, 6261, 187, 2776, 10000, 107, 108, 4633, 109, 53…
hsa00230	Purine metabolism	63	0.0254476	5140, 5141, 5142, 5143, 5144, 8654, 3000, 9060, 271, 2272, 93034, 9583, 471, 2987, 353, 111, 112, 113, 158, 114, 115, 2982, 953, 5137, 954, 5138, 955, 5139, 956, 9615, 957, 5151, 5152, 6240, 5153, 8622, 5158, 377841, 124583, 51292, 203, 26289, 5148, 196883, 22978, 5167, 11164, 84618, 132, 2766, 56953, 55821, 4907, 5136, 27115, 2977, 10846, 107, 108, 109, 4832, 50940, 30833
hsa05222	Small cell lung cancer	47	0.0270442	7188, 6256, 6258, 6257, 1286, 1285, 1164, 1021, 1284, 1282, 2272, 7185, 5915, 1019, 595, 596, 598, 3918, 10319, 284217, 578, 1870, 3674, 3910, 51426, 3911, 3912, 5295, 5296, 5970, 7157, 3673, 5293, 7709, 79444, 1643, 1026, 2335, 3908, 3909, 10000, 3685, 207, 5743, 208, 1869, 5925
hsa04970	Salivary secretion	47	0.0270442	5582, 3783, 490, 491, 493, 153, 154, 155, 1755, 111, 112, 113, 114, 115, 2982, 810, 5578, 6548, 4842, 6844, 3710, 3778, 91860, 6263, 5592, 5593, 5330, 51806, 6522, 1473, 1472, 480, 481, 727897, 362, 2977, 2778, 486, 146, 2776, 147, 148, 107, 801, 108, 109, 196883
hsa05163	Human cytomegalovirus infection	104	0.0330009	9586, 6199, 2793, 595, 111, 112, 2788, 113, 114, 2786, 115, 51764, 5533, 6347, 637, 1978, 9475, 51806, 5156, 7852, 3133, 55970, 5829, 801, 1869, 6892, 7188, 6891, 6376, 3661, 810, 3135, 1870, 811, 5295, 5296, 5330, 5970, 6387, 9138, 2185, 5293, 387, 10000, 11214, 8717, 5582, 7124, 7248, 4772, 4773, 23365, 1021, 1019, 3553, 5731, 5732, 5578, 5733, 5734, 3710, 7132, 90993, 64764, 3570, 29110, 1026,…
hsa04918	Thyroid hormone synthesis	39	0.0333851	9586, 50506, 5582, 8458, 405753, 111, 112, 432, 113, 433, 114, 115, 2882, 5578, 3710, 6528, 53905, 5330, 90993, 64764, 7038, 2880, 480, 481, 7173, 2878, 2778, 486, 2876, 2776, 1388, 468, 257202, 107, 108, 109, 3309, 196883, 7849
hsa04530	Tight junction	80	0.0339577	9223, 5581, 7122, 57180, 5584, 100506658, 23562, 7082, 9181, 23327, 1019, 595, 51762, 910, 3993, 913, 3996, 1739, 11346, 51208, 11149, 2626, 51807, 9475, 24146, 9071, 9076, 653857, 9074, 5590, 83700, 5906, 26285, 1740, 84952, 51735, 4217, 6714, 4218, 50848, 1080, 5563, 9368, 5521, 4629, 58538, 9080, 776, 51421, 51422, 10398, 53842, 5516, 5879, 5518, 93643, 5010, 153562, 7277, 7430, 9414, 92359, 9…
hsa05230	Central carbon metabolism in cancer	36	0.049417	9123, 4233, 5223, 5224, 6510, 3101, 160287, 27165, 3815, 2645, 5214, 5159, 51548, 5979, 1956, 5295, 3091, 5296, 5211, 5156, 7157, 2263, 3099, 2064, 3098, 2261, 2260, 8140, 5293, 4914, 3948, 4916, 10000, 207, 208, 6514

## Sheet: S3i_undefined
Table S3i. KEGG pathways which may be affected through altered DNA methylation in undefined ALL. Pathways shown in bold are unique to subtype.
KEGG ID	KEGG Pathway description	Number of genes with altered methylation in KEGG Pathway	PValue	Genes altered on GO term (Entrez IDS)
hsa04080	Neuroactive ligand-receptor interaction	206	1.71365e-19	5020, 5021, 5023, 2550, 51083, 56413, 116, 117, 5031, 5032, 1909, 1908, 2562, 2561, 2560, 2559, 2558, 113091, 2557, 2555, 2554, 1907, 5028, 5029, 1902, 6915, 130576, 6013, 130574, 2693, 1241, 2690, 1910, 134, 2567, 135, 84109, 2566, 136, 2565, 2563, 4985, 4986, 4988, 10874, 5173, 5179, 66004, 1129, 10888, 5729, 146, 147, 148, 2696, 7349, 6019, 10886, 1143, 1141, 1140, 150, 151, 152, 153, 22953, 5…
hsa04020	Calcium signaling pathway	147	6.44244e-18	5021, 6870, 5023, 3363, 3362, 27006, 3361, 3360, 55283, 56413, 2668, 113, 114, 115, 57620, 3356, 5137, 5533, 6865, 4842, 4843, 6869, 4846, 9630, 219931, 5153, 5154, 51806, 5155, 5156, 1909, 7852, 255231, 80228, 489, 887, 801, 8536, 8817, 805, 6915, 26281, 4233, 491, 493, 1910, 773, 135, 774, 2324, 136, 56034, 775, 776, 777, 2321, 815, 816, 817, 818, 6263, 6262, 3791, 4485, 5333, 6543, 2066, 2064,…
hsa05412	Arrhythmogenic right ventricular cardiomyopathy	55	1.04989e-10	88, 89, 59283, 59285, 59284, 83439, 284217, 1496, 6546, 3674, 3675, 3676, 6547, 22801, 3691, 6443, 3693, 93589, 6444, 3695, 29119, 3728, 51176, 489, 3685, 1829, 1824, 27092, 1000, 1832, 775, 1674, 776, 3696, 5318, 6262, 9254, 4000, 3672, 6543, 3673, 1495, 781, 782, 783, 784, 55799, 2697, 786, 3908, 8516, 6932, 6934, 10369, 10368
hsa04512	ECM-receptor interaction	60	2.52765e-10	158326, 284217, 3918, 1299, 1298, 3674, 3675, 3676, 51206, 3910, 3911, 3912, 22801, 7450, 7057, 3691, 7058, 3693, 3695, 3371, 255743, 961, 1101, 7448, 3685, 341640, 375790, 7143, 7148, 1286, 1285, 1284, 7060, 1282, 63923, 1280, 3339, 80144, 1311, 10319, 1278, 1277, 3696, 1834, 22987, 6385, 9899, 3672, 3673, 1297, 1293, 1292, 6382, 2335, 3908, 3909, 8516, 948, 5649, 2814
hsa05032	Morphine addiction	60	1.85903e-09	5140, 5141, 5142, 5582, 5143, 5144, 3760, 2550, 111, 2788, 112, 113, 2786, 114, 115, 5137, 51764, 5138, 5578, 5139, 140679, 2869, 1812, 5151, 5153, 2562, 2561, 2560, 2559, 55970, 2558, 2557, 2555, 2554, 3762, 3763, 3765, 408, 196883, 9568, 2770, 54331, 134, 773, 2567, 774, 2566, 2565, 2563, 4988, 2782, 27115, 2778, 10846, 2775, 107, 5567, 108, 109, 50940
hsa04024	cAMP signaling pathway	117	1.0298e-08	5140, 9586, 5141, 5020, 5142, 5021, 5143, 5144, 6751, 64399, 6750, 6752, 2550, 3362, 3360, 111, 112, 113, 114, 115, 116, 117, 5139, 11069, 9475, 51806, 1909, 1908, 481, 489, 1907, 801, 10021, 6237, 805, 84152, 1080, 8310, 5443, 2693, 491, 493, 134, 135, 775, 776, 815, 816, 817, 818, 6262, 6662, 5058, 5293, 1129, 268, 2696, 5567, 5602, 4878, 2737, 5727, 4772, 1261, 153, 154, 673, 1258, 2740, 5732,…
hsa04310	Wnt signaling pathway	94	2.21698e-08	7088, 7484, 5582, 7089, 4772, 4773, 6477, 80319, 122011, 1460, 144165, 85409, 7482, 55366, 595, 83439, 343637, 80326, 1454, 1452, 27123, 6425, 5533, 10297, 284654, 6424, 5578, 79816, 4920, 8607, 9475, 64321, 11197, 81839, 7090, 54361, 164284, 23291, 1501, 51176, 1387, 84870, 5467, 4776, 50964, 25805, 5880, 8313, 147495, 23500, 51384, 56998, 896, 2487, 7855, 8549, 8945, 815, 816, 79718, 51701, 817…
hsa04727	GABAergic synapse	57	2.37231e-08	5582, 2550, 57468, 27165, 111, 2788, 112, 113, 2786, 114, 115, 51764, 5578, 140679, 18, 2562, 2561, 2560, 2559, 55970, 2558, 2557, 2555, 2554, 3763, 54407, 196883, 9001, 9568, 2572, 2770, 2571, 54331, 773, 2567, 774, 2566, 2565, 775, 776, 2563, 6529, 6540, 5334, 2782, 66008, 23710, 81539, 2775, 107, 5567, 108, 109, 10243, 6539, 6538, 11337
hsa04360	Axon guidance	99	2.72802e-08	91653, 56896, 84448, 6469, 5533, 9353, 9475, 7852, 2044, 2043, 2042, 1073, 54361, 22885, 6237, 84552, 9901, 7220, 7222, 7223, 4233, 7225, 6092, 6091, 2051, 22854, 2048, 1630, 655, 2047, 57522, 2046, 658, 6405, 815, 816, 10512, 817, 818, 285220, 64221, 8440, 7474, 6387, 5058, 59277, 5170, 5293, 56963, 56288, 1808, 7869, 5727, 9423, 4773, 23365, 151449, 29984, 54434, 5578, 54437, 10298, 9037, 21969…
hsa04015	Rap1 signaling pathway	110	6.26789e-08	9223, 9863, 26037, 27006, 23566, 25865, 3480, 111, 112, 113, 114, 3479, 115, 83593, 999, 11069, 54518, 7057, 5154, 51806, 5155, 5156, 1500, 801, 6237, 5028, 51378, 3643, 84552, 8817, 805, 1902, 26281, 6494, 4233, 57121, 3937, 135, 2324, 136, 56034, 2321, 9771, 3791, 5293, 56288, 5606, 5582, 4254, 5587, 673, 3674, 5578, 5217, 2904, 2903, 1813, 2902, 4803, 7410, 284, 5590, 1942, 80310, 5906, 1268, …
hsa04713	Circadian entrainment	59	1.81557e-07	5582, 3760, 111, 2788, 112, 113, 2786, 114, 115, 116, 117, 51764, 5578, 2906, 4842, 2905, 3710, 2904, 2903, 2902, 5592, 51806, 8863, 55970, 3762, 801, 3763, 55811, 3765, 805, 196883, 9722, 2891, 2770, 54331, 775, 776, 4543, 4544, 815, 816, 817, 818, 6263, 6262, 2782, 6261, 2977, 2778, 2776, 2775, 2893, 8912, 107, 5567, 8913, 108, 109, 8911
hsa05224	Breast cancer	81	2.85585e-07	7484, 6199, 1021, 122011, 27006, 3480, 7482, 1019, 595, 673, 83439, 3479, 80326, 1452, 10297, 399694, 3714, 25759, 388585, 54361, 1026, 23493, 51176, 4851, 207, 208, 53358, 4854, 8817, 4855, 26281, 5241, 9965, 8313, 2254, 2099, 2253, 2251, 2250, 8074, 51384, 2249, 2248, 2324, 1950, 2885, 2247, 2246, 23462, 1870, 7855, 51426, 1956, 8321, 26508, 7473, 8322, 7472, 89780, 4041, 7475, 7474, 8600, 7477…
hsa04510	Focal adhesion	104	3.28461e-07	3480, 595, 596, 29780, 3479, 284217, 3918, 1299, 1298, 399694, 3910, 3911, 3912, 22801, 7450, 25759, 7057, 9475, 5154, 5155, 5156, 7058, 3371, 5829, 1101, 7448, 2318, 4233, 7060, 63923, 2324, 56034, 54776, 896, 55742, 2321, 3791, 3672, 5058, 3673, 2064, 5170, 5293, 2335, 29895, 23396, 824, 5602, 5582, 394, 673, 3674, 3675, 5578, 3676, 10298, 3691, 3693, 7410, 3695, 80310, 5906, 3685, 207, 53358, …
hsa04390	Hippo signaling pathway	85	3.85514e-07	7484, 7003, 166824, 286204, 392255, 126374, 7161, 85409, 7482, 6591, 595, 83439, 151449, 80326, 1454, 1496, 23286, 6788, 3993, 10297, 999, 1739, 10971, 10413, 8463, 7532, 7531, 29119, 54361, 9231, 5590, 23291, 1742, 1740, 51176, 60485, 84552, 3689, 8994, 5521, 8313, 353500, 650, 122786, 51384, 652, 653, 896, 654, 2246, 655, 656, 657, 7855, 8945, 658, 5518, 8321, 7473, 8322, 7472, 89780, 7475, 408…
hsa05226	Gastric cancer	81	6.01423e-07	7484, 6199, 122011, 27006, 7482, 595, 673, 596, 83439, 80326, 1452, 1496, 10297, 6469, 999, 399694, 2549, 25759, 4583, 7015, 29119, 54361, 3728, 1026, 51176, 207, 208, 53358, 8817, 26281, 6256, 5243, 9965, 4233, 6258, 6257, 8313, 2254, 2253, 2251, 2250, 8074, 5915, 51384, 2249, 2248, 1950, 2885, 2247, 2246, 1870, 7855, 51426, 1956, 8321, 7473, 8322, 7472, 89780, 4041, 7475, 7474, 7477, 4088, 8326…
hsa05165	Human papillomavirus infection	156	7.4715e-07	9223, 8772, 9586, 6199, 390992, 122011, 595, 284217, 3918, 387332, 1299, 1298, 1452, 3993, 84441, 1739, 3910, 3911, 155066, 1978, 3912, 22801, 7450, 7057, 7058, 3134, 54361, 3371, 5829, 1740, 1101, 7448, 4851, 526, 527, 84552, 4854, 4855, 1108, 9641, 8313, 7060, 63923, 4193, 51384, 57801, 55502, 896, 534, 535, 3135, 7855, 6009, 7473, 8321, 50617, 7472, 8322, 7475, 7474, 7477, 92359, 7476, 8326, 3…
hsa05414	Dilated cardiomyopathy	57	9.21533e-07	7168, 7124, 59283, 59285, 59284, 153, 111, 112, 113, 3479, 114, 284217, 115, 6546, 3674, 3675, 3676, 6547, 22801, 3691, 6443, 3693, 93589, 6444, 7137, 3695, 489, 3685, 27092, 196883, 775, 1674, 776, 3696, 70, 4624, 6262, 9254, 4000, 3672, 6543, 3673, 781, 782, 2778, 783, 784, 55799, 786, 3908, 8516, 107, 5567, 108, 109, 10369, 10368
hsa04724	Glutamatergic synapse	65	1.03629e-06	5582, 3760, 2900, 27165, 111, 2788, 112, 113, 2786, 114, 115, 5533, 51764, 5578, 5337, 2906, 2905, 3710, 2904, 6506, 2903, 6505, 2902, 2901, 57030, 2911, 55970, 1742, 116443, 2918, 9229, 2917, 2916, 2915, 2914, 2913, 54407, 196883, 2912, 7220, 5321, 2891, 2770, 57084, 54331, 773, 775, 776, 9454, 9456, 2782, 81539, 22941, 2899, 2778, 2898, 2897, 2776, 2775, 2893, 107, 5567, 108, 109, 50944
hsa05205	Proteoglycans in cancer	104	1.10655e-06	6199, 3481, 3480, 595, 3479, 3236, 6469, 5777, 117581, 2549, 3091, 7057, 9475, 7291, 54361, 5829, 7448, 6237, 2318, 4233, 4193, 1634, 51384, 54776, 7855, 60495, 815, 816, 817, 818, 7473, 8321, 7472, 8322, 7475, 7474, 7078, 6385, 7477, 3791, 7476, 8326, 5058, 3673, 8324, 2066, 2064, 5170, 7471, 6382, 5293, 3549, 2335, 5962, 5567, 11211, 5329, 5727, 7484, 5582, 7124, 23365, 7482, 673, 3316, 80326, …
hsa04151	PI3K-Akt signaling pathway	164	1.42283e-06	9223, 9586, 6199, 9623, 9863, 9180, 27006, 23566, 3481, 3480, 595, 596, 2788, 3479, 2786, 284217, 3918, 1299, 1298, 51764, 2309, 3910, 3911, 1978, 4846, 3912, 22801, 7450, 7057, 5154, 5155, 5156, 7058, 3371, 55970, 118788, 1101, 7448, 51378, 3643, 8817, 1902, 26281, 6256, 5563, 4233, 57121, 7060, 2690, 63923, 4193, 2324, 56034, 4908, 896, 930, 57521, 2321, 6009, 5294, 3791, 3672, 3673, 2066, 2064…
hsa04928	Parathyroid hormone synthesis, secretion and action	61	1.54739e-06	9586, 5141, 5142, 5582, 5143, 5144, 111, 673, 596, 112, 113, 4929, 114, 115, 632, 9935, 4323, 5578, 10893, 5337, 4325, 4205, 3710, 4209, 90993, 1594, 1591, 1026, 1388, 846, 5744, 5745, 408, 50964, 196883, 9365, 6256, 7421, 9247, 6258, 6257, 2770, 8074, 2768, 2767, 1839, 6569, 10672, 1956, 4041, 8600, 8521, 2260, 10568, 2778, 2776, 107, 5567, 108, 109, 11214
hsa04934	Cushing syndrome	81	4.69753e-06	7484, 9586, 1583, 1021, 7482, 1019, 595, 111, 673, 83439, 112, 113, 80326, 114, 115, 10297, 3710, 5151, 90993, 1395, 1031, 1394, 54361, 1392, 5906, 1026, 51176, 1388, 1584, 196883, 2516, 23746, 5087, 5443, 8313, 2770, 2767, 3739, 51384, 775, 79798, 776, 1870, 7855, 3776, 815, 3777, 816, 1956, 817, 818, 8321, 7473, 8322, 7472, 89780, 11091, 7475, 7474, 7477, 8326, 7476, 8324, 7471, 185, 2778, 8102…
hsa05200	Pathways in cancer	229	8.08479e-06	8772, 23604, 64399, 595, 111, 596, 112, 2788, 113, 114, 2786, 284217, 115, 238, 51764, 6469, 83593, 4843, 3091, 5154, 5155, 5156, 1909, 54361, 4851, 801, 4854, 4855, 805, 1902, 6256, 6258, 6257, 8313, 4193, 1910, 2324, 815, 51426, 816, 817, 818, 8321, 7473, 8322, 7472, 7475, 7474, 7477, 4088, 8326, 6387, 7476, 3673, 8324, 1495, 7471, 5293, 2335, 1488, 1487, 6932, 5602, 6934, 5727, 7484, 23365, 10…
hsa04916	Melanogenesis	57	8.10492e-06	7484, 5582, 4254, 7482, 111, 83439, 112, 113, 80326, 114, 115, 5578, 51806, 90993, 54361, 51176, 1387, 801, 805, 196883, 5443, 4157, 2770, 1910, 51384, 7855, 815, 816, 1638, 817, 818, 8321, 7473, 8322, 7472, 89780, 7475, 7474, 7477, 4286, 8326, 7476, 8324, 7471, 2778, 81029, 2535, 2776, 2775, 107, 5567, 108, 109, 7306, 6932, 11211, 6934
hsa05217	Basal cell carcinoma	39	1.79048e-05	7484, 64399, 8313, 7482, 650, 83439, 51384, 652, 80326, 51684, 6469, 7855, 10297, 51426, 8321, 7473, 8322, 7472, 89780, 7475, 7474, 374654, 7477, 8326, 7476, 7157, 8324, 54361, 7471, 81029, 2535, 1026, 51176, 11211, 6932, 6934, 2737, 5727, 2736
hsa05033	Nicotine addiction	27	6.34811e-05	2891, 1141, 57084, 773, 2567, 1137, 774, 2566, 2565, 2563, 2906, 140679, 2905, 2904, 2903, 2902, 2562, 2561, 2560, 57030, 2559, 2558, 2557, 116443, 2555, 2554, 2893
hsa04022	cGMP-PKG signaling pathway	81	0.000141724	5140, 9586, 5581, 4772, 4773, 8654, 150, 151, 152, 153, 154, 155, 111, 112, 1258, 113, 114, 115, 6546, 5533, 5138, 5139, 6547, 4205, 3710, 4846, 2626, 10335, 4209, 5592, 9475, 51806, 90993, 1909, 481, 489, 1388, 801, 207, 4776, 3764, 3643, 208, 805, 4659, 196883, 9569, 7225, 2770, 291, 491, 493, 2768, 1910, 2767, 134, 775, 776, 5997, 4985, 10672, 4624, 3778, 3779, 5294, 4880, 6543, 185, 2977, 146…
hsa04911	Insulin secretion	47	0.00016371	9586, 5582, 3781, 3782, 3783, 27445, 2767, 111, 2645, 112, 2864, 113, 114, 775, 115, 776, 116, 2740, 117, 5578, 11069, 3710, 815, 3778, 816, 3779, 817, 6804, 818, 6262, 90993, 3651, 9699, 481, 2778, 2776, 1388, 885, 10242, 107, 108, 5567, 109, 6833, 6514, 6616, 196883
hsa04010	MAPK signaling pathway	131	0.000165239	6196, 27006, 3481, 8491, 3480, 23162, 3479, 1850, 5533, 5536, 1616, 5154, 5155, 5156, 9479, 55970, 6237, 51378, 3643, 8817, 4217, 408, 26281, 27092, 2318, 5321, 4233, 23542, 84867, 773, 774, 2324, 56034, 775, 4908, 776, 777, 2321, 51701, 9254, 3791, 5971, 5058, 2066, 2064, 781, 4914, 782, 4915, 3306, 783, 3305, 784, 3303, 786, 5567, 5602, 10369, 8717, 10368, 5606, 5582, 4254, 7124, 4772, 59283, 9…
hsa04072	Phospholipase D signaling pathway	73	0.000165844	9265, 4254, 7248, 23566, 551, 111, 552, 112, 113, 55326, 114, 115, 56895, 8527, 5578, 11069, 5337, 399694, 5737, 2549, 25759, 5154, 5155, 5156, 2911, 80310, 1785, 207, 7249, 6237, 2918, 3643, 208, 2917, 53358, 2916, 5900, 2915, 2914, 1902, 2913, 196883, 2912, 5321, 57121, 9162, 2207, 26052, 2768, 1950, 2885, 56034, 22808, 6009, 10672, 1956, 10555, 5294, 6464, 2185, 9170, 185, 5293, 2778, 2534, 23…
hsa04925	Aldosterone synthesis and secretion	52	0.000184728	9586, 5581, 5582, 5587, 1583, 25865, 111, 112, 113, 4929, 114, 115, 5138, 5578, 3710, 221955, 51806, 90993, 481, 1388, 3762, 801, 8536, 805, 196883, 5443, 491, 493, 2767, 775, 776, 815, 3777, 816, 51305, 817, 818, 185, 57172, 2778, 2776, 466, 8912, 107, 5567, 8913, 108, 747, 109, 8911, 4878, 949
hsa04270	Vascular smooth muscle contraction	67	0.00019465	5581, 5582, 5583, 23365, 5739, 551, 111, 673, 552, 112, 113, 796, 114, 797, 115, 5578, 3710, 10335, 5592, 9475, 51806, 59, 1909, 1908, 64600, 94274, 800, 79924, 5588, 1907, 801, 10267, 805, 4659, 196883, 5320, 5321, 5322, 2768, 4629, 2767, 135, 136, 54776, 775, 776, 10672, 3778, 3779, 4880, 185, 2977, 79784, 2778, 146, 2776, 147, 148, 10242, 107, 5567, 108, 109, 4878, 4879, 4637, 10203
hsa04921	Oxytocin signaling pathway	75	0.000220319	5020, 5021, 5582, 4772, 3760, 4773, 3761, 59283, 59285, 59284, 3759, 595, 111, 112, 113, 114, 115, 952, 5533, 5578, 3710, 4846, 9475, 51806, 93589, 1026, 3762, 801, 3763, 5743, 4776, 8536, 1827, 3765, 805, 4659, 27092, 196883, 5563, 5321, 2770, 54776, 775, 776, 51422, 5997, 815, 816, 1956, 817, 818, 5294, 6263, 6262, 9254, 57172, 6261, 781, 2977, 782, 2778, 783, 784, 2776, 2775, 55799, 786, 107, …
hsa04014	Ras signaling pathway	107	0.000263448	10928, 3363, 27006, 3481, 9462, 3480, 2788, 3479, 2786, 253959, 51764, 83593, 399694, 2549, 25759, 5154, 51806, 5155, 5156, 64600, 23179, 55970, 801, 6237, 51378, 3643, 8817, 805, 26281, 5320, 5321, 4233, 5322, 2324, 56034, 4908, 2321, 9771, 3791, 5058, 5293, 4914, 4915, 283455, 5567, 8437, 5602, 5582, 4254, 5578, 8844, 5337, 10298, 11145, 2904, 2903, 2902, 4803, 284, 1942, 80310, 5906, 29110, 21…
hsa04550	Signaling pathways regulating pluripotency of stem cells	70	0.000304708	7044, 7484, 9421, 5462, 4211, 130399, 3480, 7482, 4093, 3479, 80326, 2103, 10297, 91, 92, 10336, 9314, 3572, 3175, 54361, 4617, 3400, 207, 3720, 208, 1749, 64211, 8313, 5080, 51384, 652, 6929, 2885, 2247, 657, 7855, 658, 3977, 6926, 8321, 7473, 8322, 7472, 89780, 7475, 4086, 7474, 7477, 3670, 4088, 8326, 5013, 7476, 8324, 4762, 3231, 2263, 3198, 2261, 2260, 7471, 5293, 3625, 463, 4838, 81029, 253…
hsa04261	Adrenergic signaling in cardiomyocytes	72	0.000508632	9586, 7168, 59283, 59285, 59284, 153, 154, 111, 596, 112, 113, 114, 115, 6546, 5578, 3753, 11069, 6547, 51806, 90993, 6324, 93589, 7137, 481, 489, 1388, 801, 207, 208, 805, 27092, 196883, 6331, 5521, 2770, 491, 493, 775, 776, 70, 4624, 815, 816, 817, 5518, 818, 5294, 6262, 9254, 6543, 185, 781, 782, 2778, 783, 784, 146, 2776, 147, 55799, 786, 148, 5522, 3784, 107, 5523, 5567, 108, 109, 5527, 1036…
hsa04810	Regulation of actin cytoskeleton	99	0.000511316	57180, 27006, 22801, 9475, 5154, 5155, 5156, 4342, 7852, 1073, 653857, 55970, 5829, 6237, 5305, 3645, 8817, 1902, 10787, 26281, 8396, 57121, 4629, 56034, 54776, 79837, 6387, 3672, 5058, 3673, 221178, 5293, 1129, 79784, 81624, 2335, 29895, 23396, 5962, 3682, 23365, 10458, 673, 54434, 10297, 3674, 3675, 3676, 10298, 5217, 3691, 3693, 7410, 3695, 80310, 54961, 3685, 3687, 3689, 4659, 9564, 50649, 58…
hsa04721	Synaptic vesicle cycle	42	0.000587846	6571, 22999, 6572, 6531, 6530, 6532, 8775, 2054, 245973, 23025, 339302, 57084, 26052, 773, 774, 1213, 10815, 10814, 534, 535, 140679, 10312, 6506, 6505, 155066, 6529, 6804, 50617, 6540, 112755, 594855, 160, 161, 9152, 57030, 1785, 6534, 526, 527, 6539, 6616, 6538
hsa05410	Hypertrophic cardiomyopathy	47	0.000631996	7168, 7124, 5563, 59283, 59285, 59284, 3479, 775, 1674, 284217, 776, 6546, 3674, 3696, 70, 3675, 51422, 3676, 6547, 4624, 22801, 6262, 9254, 3691, 4000, 6443, 3693, 3672, 6543, 93589, 3673, 7137, 6444, 3695, 781, 782, 783, 784, 55799, 786, 489, 3908, 8516, 3685, 10369, 27092, 10368
hsa05218	Melanoma	39	0.000832135	9965, 4233, 2254, 2253, 1021, 2251, 27006, 2250, 3480, 8074, 4193, 1019, 595, 2249, 673, 2248, 2247, 3479, 1950, 56034, 2246, 1870, 999, 51426, 1956, 5154, 5155, 4286, 5156, 7157, 2260, 5293, 80310, 1026, 2255, 207, 208, 8817, 26281
hsa04725	Cholinergic synapse	56	0.000924492	9586, 5582, 3760, 3761, 1143, 1141, 3759, 111, 596, 2788, 112, 113, 1137, 2786, 114, 115, 51764, 5578, 3710, 90993, 55970, 1103, 3763, 207, 208, 60482, 196883, 6572, 2770, 56479, 54331, 2767, 773, 774, 775, 776, 815, 816, 817, 818, 5294, 2782, 9132, 5293, 1129, 2776, 2534, 2775, 3784, 107, 5567, 3785, 108, 3786, 109, 43
hsa04950	Maturity onset diabetes of the young	18	0.001103	3170, 4760, 3651, 3375, 3110, 2494, 3175, 5080, 389692, 3171, 222546, 6928, 2645, 5313, 50674, 6514, 4821, 4825
hsa04728	Dopaminergic synapse	63	0.00142479	9586, 5582, 3760, 111, 2788, 2786, 5533, 51764, 5578, 1816, 50632, 3710, 1815, 2904, 1814, 2903, 1813, 1812, 7054, 51806, 90993, 55970, 220074, 1388, 3762, 801, 3763, 207, 406, 208, 3765, 408, 805, 3800, 84152, 6571, 6531, 5521, 2891, 2770, 54331, 773, 774, 1312, 775, 776, 815, 816, 817, 5518, 818, 2782, 2778, 1644, 2776, 2775, 2774, 2893, 5522, 5523, 5567, 5602, 5527
hsa05030	Cocaine addiction	28	0.00201561	6571, 9586, 6531, 8851, 2891, 2770, 111, 2906, 2905, 2904, 2903, 1813, 2902, 1812, 5173, 7054, 90993, 2778, 1644, 1742, 26086, 116443, 1388, 5567, 627, 2913, 2912, 84152
hsa04923	Regulation of lipolysis in adipocytes	31	0.00210197	5140, 2770, 153, 154, 155, 111, 134, 112, 113, 114, 115, 4886, 5733, 11145, 11343, 7253, 5592, 5293, 2778, 51099, 107, 207, 108, 5743, 5567, 208, 109, 3643, 3667, 4878, 196883
hsa04924	Renin secretion	36	0.00318634	5140, 2770, 153, 154, 3759, 155, 111, 134, 112, 775, 776, 358, 116, 117, 5137, 5533, 5732, 5139, 5734, 3710, 3778, 5153, 51806, 1909, 5972, 1908, 185, 2977, 2778, 2776, 1907, 801, 5567, 1508, 4878, 805
hsa05031	Amphetamine addiction	36	0.00318634	6571, 9586, 5582, 6531, 2891, 3065, 111, 775, 776, 5533, 5578, 2906, 2905, 2904, 815, 2903, 816, 2902, 817, 1812, 6804, 818, 5173, 7054, 51806, 90993, 23237, 2778, 1644, 116443, 1388, 2893, 801, 5567, 805, 84152
hsa04540	Gap junction	43	0.00553039	5582, 2770, 7082, 84617, 153, 57369, 2767, 111, 112, 113, 203068, 2885, 1950, 56034, 114, 115, 3356, 5578, 3710, 347733, 1813, 1956, 1812, 5592, 51807, 5154, 10381, 5155, 5156, 2911, 2977, 2778, 80310, 2776, 983, 2697, 107, 108, 5567, 109, 2915, 1902, 196883
hsa04520	Adherens junction	36	0.00575568	5880, 4233, 7082, 1460, 3480, 6591, 10458, 10810, 83439, 1496, 5797, 999, 7414, 5777, 4008, 52, 51701, 1956, 5792, 4088, 10580, 1495, 29119, 2064, 2260, 1500, 2534, 56288, 51176, 1387, 5787, 3643, 6932, 6934, 6615, 87
hsa04392	Hippo signaling pathway - multiple species	18	0.00587157	8463, 25937, 7003, 5058, 8642, 8994, 166824, 126374, 9770, 83937, 122786, 54798, 1454, 79633, 23286, 6788, 60485, 10413
hsa05207	Chemical carcinogenesis - receptor activation	91	0.00653061	9586, 6196, 6199, 5582, 7364, 1143, 1141, 27006, 153, 154, 155, 595, 111, 596, 79852, 112, 113, 1137, 114, 115, 5578, 2947, 1978, 407026, 90993, 9314, 1545, 2952, 3326, 1543, 54600, 1388, 688, 4257, 119391, 207, 4259, 208, 604, 408, 8817, 26281, 196883, 9641, 23746, 5241, 406887, 6256, 7422, 7421, 6258, 6257, 2254, 2099, 2253, 2770, 2053, 2251, 2250, 2249, 773, 2248, 774, 1950, 54578, 85315, 2885…
hsa04927	Cortisol synthesis and secretion	33	0.00827946	9586, 5087, 5443, 1583, 2767, 111, 3739, 112, 113, 114, 775, 115, 776, 3776, 3710, 3777, 5151, 90993, 185, 2778, 2776, 1388, 1584, 8912, 107, 8913, 108, 5567, 109, 8911, 949, 196883, 2516
hsa04913	Ovarian steroidogenesis	27	0.00949887	5321, 1583, 3480, 111, 112, 113, 3479, 114, 654, 115, 2488, 1573, 3973, 240, 2778, 1545, 1588, 1543, 122970, 107, 108, 5743, 5567, 109, 3643, 949, 196883
hsa04974	Protein digestion and absorption	48	0.00982855	50509, 6550, 3783, 6510, 1286, 1285, 1284, 1282, 169044, 1280, 206358, 81578, 80781, 2006, 1278, 1299, 1310, 1277, 1298, 6546, 340024, 6547, 6505, 7373, 9056, 6564, 8645, 91522, 6543, 1297, 1295, 1294, 1293, 1292, 481, 1290, 1305, 1303, 1302, 1301, 3784, 85301, 5646, 1803, 1307, 54407, 1306, 84570
hsa04340	Hedgehog signaling pathway	29	0.0101057	64399, 91653, 4036, 23288, 122011, 595, 596, 1455, 1454, 51684, 1452, 57467, 6469, 8945, 11127, 50937, 374654, 132884, 2121, 57154, 3549, 23291, 23295, 5567, 2619, 408, 2737, 5727, 2736
hsa05225	Hepatocellular carcinoma	73	0.0108196	7484, 6199, 6595, 5582, 6597, 6598, 1021, 122011, 3481, 3480, 7482, 1019, 595, 673, 83439, 80326, 1452, 10297, 5578, 399694, 2947, 2549, 7296, 25759, 7015, 54361, 2952, 1026, 51176, 4257, 51412, 119391, 207, 4259, 208, 53358, 10587, 8110, 4233, 8313, 8193, 51384, 2885, 1870, 7855, 6603, 6604, 51426, 1956, 8321, 7473, 8322, 7472, 89780, 4041, 7475, 7474, 7477, 4088, 8326, 7476, 6464, 7157, 7039, 8…
hsa04971	Gastric acid secretion	37	0.011269	1080, 5582, 6750, 6752, 2770, 495, 3759, 111, 112, 113, 114, 115, 3773, 5578, 3776, 3710, 815, 816, 817, 3758, 818, 51806, 3274, 481, 2778, 760, 2776, 887, 3784, 107, 801, 108, 54207, 5567, 109, 805, 196883
hsa04213	Longevity regulating pathway - multiple species	31	0.0139121	6199, 5563, 3065, 3480, 111, 112, 113, 3479, 114, 1410, 115, 57521, 51422, 81570, 6647, 2309, 3170, 9474, 5293, 3306, 3305, 3303, 107, 207, 108, 5567, 208, 109, 3643, 3667, 196883
hsa05214	Glioma	36	0.0161446	5582, 1021, 3480, 4193, 1019, 595, 673, 2885, 3479, 1950, 1870, 5578, 399694, 815, 51426, 816, 1956, 817, 818, 25759, 51806, 5154, 5155, 6464, 5156, 7157, 7039, 57172, 5293, 1026, 207, 801, 208, 8536, 53358, 805
hsa00533	Glycosaminoglycan biosynthesis - keratan sulfate	10	0.0204381	6482, 8534, 6487, 4166, 2530, 9435, 2683, 8704, 8702, 93010
hsa04350	TGF-beta signaling pathway	43	0.021159	7044, 4052, 6199, 25805, 7124, 130399, 7027, 392255, 353500, 4093, 650, 1634, 148738, 652, 1874, 151449, 653, 79875, 654, 655, 656, 2200, 657, 91, 658, 92, 5518, 7057, 4086, 4681, 64388, 4088, 57154, 285704, 7050, 56963, 4838, 3625, 268, 3400, 1387, 26585, 5308
hsa00230	Purine metabolism	56	0.022435	5140, 5141, 5142, 5143, 5144, 8654, 3000, 271, 2272, 93034, 9583, 22875, 2987, 111, 112, 113, 158, 114, 115, 953, 5137, 954, 5138, 955, 5139, 956, 9615, 957, 5151, 5152, 6240, 5153, 5158, 377841, 124583, 203, 5148, 55811, 196883, 22978, 5169, 84618, 132, 2766, 55821, 4907, 5236, 27115, 2977, 10846, 107, 108, 109, 4832, 50940, 30833
hsa00250	Alanine, aspartate and glutamate metabolism	20	0.0227621	18, 2572, 57494, 1373, 2571, 339983, 84706, 440, 2746, 284716, 27165, 259307, 443, 2875, 2346, 158, 435, 2806, 9945, 80150
hsa04330	Notch signaling pathway	29	0.0230419	7088, 8650, 7089, 6310, 3065, 23462, 84441, 79816, 3955, 3714, 26508, 9794, 9612, 388585, 7090, 182, 11317, 151636, 196403, 1488, 1840, 23493, 1487, 55534, 1387, 4851, 4854, 10683, 4855
hsa01522	Endocrine resistance	44	0.0277733	6199, 2099, 3480, 4193, 1019, 595, 111, 596, 673, 112, 113, 2885, 3479, 114, 115, 1870, 1839, 399694, 1956, 3714, 25759, 6464, 7157, 1031, 2064, 182, 5293, 2778, 1026, 107, 4851, 207, 4313, 108, 5567, 208, 109, 53358, 5602, 4854, 10683, 4855, 4318, 196883
hsa04918	Thyroid hormone synthesis	35	0.0283752	9586, 50506, 5582, 8458, 405753, 4036, 111, 112, 113, 433, 114, 115, 5578, 3710, 6528, 7253, 53905, 90993, 7038, 2880, 481, 7173, 5172, 2878, 2778, 2876, 2776, 1388, 107, 108, 5567, 109, 3309, 196883, 7849
hsa04723	Retrograde endocannabinoid signaling	63	0.0286569	22999, 5582, 3760, 111, 2788, 112, 113, 2786, 114, 115, 51764, 55967, 5578, 140679, 11343, 3710, 4723, 221955, 2562, 2561, 2560, 57030, 2911, 2559, 55970, 2558, 2557, 1268, 2555, 2554, 3762, 3763, 5743, 3765, 2915, 196883, 222236, 2891, 2770, 57084, 54331, 773, 2567, 774, 2566, 2565, 775, 776, 2563, 4700, 4701, 2782, 2776, 2775, 51079, 2893, 107, 5567, 108, 747, 109, 5602, 4715
hsa04915	Estrogen signaling pathway	59	0.0312794	9586, 3880, 3760, 2550, 25984, 111, 596, 112, 113, 114, 115, 3875, 399694, 3710, 4846, 25759, 51806, 90993, 2911, 3326, 1388, 3762, 801, 3763, 207, 342574, 208, 53358, 3765, 805, 196883, 5241, 9568, 5443, 2099, 2770, 3859, 2885, 2289, 1839, 4988, 1956, 3857, 5914, 6464, 7039, 5293, 2778, 3306, 3305, 2776, 2775, 3303, 107, 5567, 4313, 108, 109, 4318
hsa00910	Nitrogen metabolism	11	0.032089	2746, 771, 760, 761, 762, 763, 766, 767, 768, 1373, 377677
hsa04514	Cell adhesion molecules	66	0.0331695	7122, 4099, 100506658, 23562, 1462, 22871, 8174, 5817, 3118, 57863, 999, 3676, 51208, 5792, 90952, 3695, 3134, 94030, 9071, 1272, 9076, 9074, 83700, 26047, 920, 3685, 4897, 5789, 925, 3689, 10666, 23705, 9369, 1000, 22854, 57689, 9080, 3135, 5797, 3696, 80380, 8506, 26050, 80381, 9378, 5010, 6385, 9379, 4684, 4685, 114798, 23114, 257194, 6382, 22865, 3109, 3105, 1366, 152404, 1365, 1002, 1001, 85…
hsa04152	AMPK signaling pathway	52	0.0336258	9586, 51719, 6199, 7248, 5862, 3480, 595, 3479, 126129, 1375, 10891, 5214, 3952, 3953, 2309, 1978, 8408, 90993, 23216, 79966, 79602, 207, 7249, 5468, 3643, 208, 6319, 4218, 1080, 5563, 5521, 2203, 57521, 51422, 6009, 8900, 31, 5518, 5210, 5211, 5170, 5293, 200186, 148, 5522, 5523, 55437, 3667, 5527, 948, 5208, 5209
hsa04726	Serotonergic synapse	50	0.035048	260293, 5582, 3760, 3363, 3362, 3361, 3360, 111, 673, 2788, 2786, 3356, 1573, 3751, 51764, 5578, 3710, 200909, 2562, 2561, 2560, 240, 242, 55970, 246, 3762, 3763, 5743, 3765, 6571, 7220, 3781, 5321, 6532, 2770, 54331, 773, 774, 775, 776, 3354, 2782, 3351, 3350, 1843, 2778, 1644, 2776, 2775, 5567
hsa05146	Amoebiasis	45	0.0356259	5582, 7124, 1286, 1285, 1284, 1282, 1437, 2767, 2921, 2920, 3918, 10319, 284217, 1278, 1277, 5578, 7414, 7879, 913, 4843, 5878, 3910, 3911, 3912, 5272, 9630, 7099, 5052, 4583, 7850, 3593, 7097, 5293, 2778, 2776, 2335, 2774, 3908, 3586, 3909, 2919, 107, 5567, 3689, 87
hsa04976	Bile secretion	40	0.035668	1080, 8671, 7364, 6550, 6256, 5243, 3781, 5244, 111, 112, 113, 114, 54578, 54577, 115, 358, 54576, 54575, 54659, 54657, 54579, 64241, 64240, 6344, 6343, 481, 361, 6580, 2778, 760, 54600, 8714, 9429, 107, 6579, 108, 5567, 109, 949, 196883
hsa04371	Apelin signaling pathway	59	0.0362479	5140, 5581, 6199, 440738, 595, 111, 2788, 112, 113, 2786, 114, 115, 10891, 6546, 51764, 999, 4842, 6547, 4843, 4205, 3710, 4846, 4209, 51806, 59, 55970, 801, 207, 6237, 208, 55811, 4854, 805, 196883, 5563, 2770, 54331, 22808, 9759, 51422, 10672, 5294, 6263, 6262, 4088, 6543, 2782, 182, 1490, 7350, 185, 6261, 187, 2776, 107, 5567, 108, 109, 5327
hsa04930	Type II diabetes mellitus	23	0.0375061	5581, 7124, 3651, 3101, 3098, 389692, 9021, 5293, 5590, 2645, 773, 774, 775, 776, 777, 5313, 8835, 8913, 3643, 5602, 6833, 6514, 3667
hsa01521	EGFR tyrosine kinase inhibitor resistance	36	0.0380114	9542, 5582, 6199, 7422, 4233, 3084, 3480, 596, 673, 2885, 2247, 3479, 1950, 56034, 558, 5578, 399694, 2309, 1956, 1978, 2549, 25759, 5154, 3791, 5155, 6464, 5156, 7039, 2263, 2064, 2261, 5293, 80310, 207, 208, 53358
hsa04750	Inflammatory mediator regulation of TRP channels	43	0.0439156	5581, 5582, 5583, 5321, 79054, 2150, 111, 112, 113, 3479, 114, 115, 3356, 1573, 8989, 5578, 5732, 5734, 3710, 815, 816, 817, 4803, 818, 51806, 162514, 5293, 4914, 2778, 2776, 3269, 5588, 107, 624, 801, 108, 5567, 5029, 109, 5602, 805, 196883, 5606
hsa00532	Glycosaminoglycan biosynthesis - chondroitin sulfate / dermatan sulfate	12	0.0443988	79586, 64131, 22856, 10090, 64132, 9469, 51363, 126792, 55790, 337876, 50515, 166012
hsa01212	Fatty acid metabolism	27	0.0471866	8310, 9524, 27349, 23205, 23305, 79993, 126129, 1375, 1892, 54898, 197322, 31, 33, 6342, 35, 9415, 6785, 3033, 3295, 9374, 81616, 1962, 79966, 83401, 7923, 60481, 6319
hsa03320	PPAR signaling pathway	34	0.0475617	5360, 8310, 6256, 4199, 6258, 6257, 2172, 23205, 23305, 126129, 1375, 7316, 11001, 33, 6342, 10062, 9415, 4023, 10580, 440503, 376497, 28965, 1593, 5170, 81616, 7350, 2712, 1962, 345, 79966, 5467, 5468, 6319, 948

[truncated: 2 more sheets: S3j_non-recurrent, S3k_KEGG subtype comparison]
