# Supplementary material for: The potential role of environmentally associated DNA methylation in childhood acute lymphoblastic leukaemia subtypes
Source: Int J Cancer. 2025 Jun 9;157(8):1600–12. doi: 10.1002/ijc.35506 (PMC12375842; doi:10.1002/ijc.35506)
Supplement: Supplementary file 4 — Table S4. KEGG data for exposures and comparison with ALL subtypes. [file IJC-157-1600-s002.xlsx]

## Sheet: Contents 
Contents
Table S4a. KEGG pathways which may be affected through altered DNA methylation in offspring in response to maternal radiation exposure during pregnancy.
Table S4b. KEGG pathways which may be affected through altered DNA methylation in offspring in response to maternal folate exposure during pregnancy.
Table S4c. KEGG pathways which may be affected through altered DNA methylation in offspring in response to sustained maternal smoking during pregnancy.
Table S4d. Comparison of KEGG pathways altered in response to differential DNA methylation observed in relation to maternal plasma folate during pregnancy and across different subtypes of childhood acute lymphoblastic leukaemia.
Table S4e. Comparison of KEGG pathways altered in response to differential DNA methylation observed in relation to sustained maternal smoking during pregnancy and across different subtypes of childhood acute lymphoblastic leukaemia.

## Sheet: S4a_KEGG_Maternal Radiation
Table S4a. KEGG pathways which may be affected through altered DNA methylation in offspring in response to maternal radiation exposure during pregnancy.
KEGG ID	KEGG Pathway description	Number of genes with altered methylation in KEGG Pathway	PValue	Genes altered on GO term (Entrez IDS)
hsa04010	MAPK signaling pathway	8	0.0331859	4790, 2248, 3556, 4772, 93589, 8912, 4763, 4137

## Sheet: S4b_KEGG_Maternal Folate
Table S4c. KEGG pathways which may be affected through altered DNA methylation in offspring in response to maternal folate exposure during pregnancy.
KEGG ID	KEGG Pathway description	Number of genes with altered methylation in KEGG Pathway	PValue	Genes altered on GO term (Entrez IDS)
hsa04713	Circadian entrainment	6	0.00255112	2788, 114, 775, 3765, 2904, 2902
hsa04724	Glutamatergic synapse	6	0.0051078	2788, 114, 775, 2918, 2904, 2902
hsa04024	cAMP signaling pathway	8	0.00579568	114, 775, 2550, 1394, 5733, 1816, 2904, 2902
hsa04727	GABAergic synapse	5	0.0111612	2788, 2567, 114, 775, 2550
hsa05032	Morphine addiction	5	0.0120395	2788, 2567, 114, 2550, 3765
hsa05010	Alzheimer disease	10	0.0124794	22943, 89780, 29985, 775, 51079, 10297, 7855, 7922, 2904, 2902
hsa04550	Signaling pathways regulating pluripotency of stem cells	6	0.0129746	89780, 4762, 10297, 7855, 5080, 6926
hsa04723	Retrograde endocannabinoid signaling	6	0.0148732	2788, 2567, 114, 775, 51079, 3765
hsa05022	Pathways of neurodegeneration - multiple diseases	11	0.0174137	22943, 89780, 4294, 775, 5630, 51079, 10297, 7855, 2904, 2902, 5606
hsa04934	Cushing syndrome	6	0.0178329	89780, 114, 775, 10297, 7855, 1394
hsa05217	Basal cell carcinoma	4	0.0236807	89780, 10297, 7855, 2736
hsa04080	Neuroactive ligand-receptor interaction	9	0.0249925	2567, 2918, 2550, 4159, 1394, 5733, 1816, 2904, 2902
hsa04720	Long-term potentiation	4	0.027786	114, 775, 2904, 2902
hsa05031	Amphetamine addiction	4	0.029972	775, 2904, 23237, 2902
hsa04728	Dopaminergic synapse	5	0.0403714	2788, 775, 3765, 1816, 2904

## Sheet: S4c_KEGG_Maternal Smoking
Table S4c. KEGG pathways which may be affected through altered DNA methylation in offspring in response to sustained maternal smoking during pregnancy.
KEGG ID	KEGG Pathway description	Number of genes with altered methylation in KEGG Pathway	PValue	Genes altered on GO term (Entrez IDS)
hsa04015	Rap1 signaling pathway	57	3.34021e-06	3082, 3683, 3684, 3480, 4804, 113, 3479, 25780, 115, 5335, 3674, 83593, 5578, 5898, 345456, 2902, 7057, 5594, 5156, 285, 5590, 23094, 1500, 1268, 5028, 60, 208, 5228, 5900, 3689, 7408, 1946, 805, 6714, 1944, 6494, 8631, 2771, 57121, 2251, 55740, 2889, 135, 136, 5159, 51466, 5879, 5296, 2263, 5291, 5293, 387, 56288, 107, 1969, 5604, 5606
hsa05166	Human T-cell leukemia virus 1 infection	59	4.506e-06	9586, 7124, 4772, 3683, 8379, 2033, 7042, 472, 1019, 991, 3718, 113, 2224, 115, 4488, 4049, 7132, 5594, 7015, 64764, 3134, 3133, 1031, 1026, 2114, 1388, 567, 2113, 55697, 6513, 4776, 208, 3689, 5901, 1869, 5902, 4792, 10393, 6929, 894, 896, 8900, 3932, 9519, 5296, 4088, 4487, 3111, 5291, 5293, 200186, 3108, 246184, 468, 5566, 107, 6777, 6776, 5604
hsa05223	Non-small cell lung cancer	26	1.6715e-05	3082, 6256, 11186, 6257, 1021, 2272, 1019, 3718, 5335, 83593, 5578, 3798, 5296, 5594, 27436, 5291, 5293, 1643, 1026, 6777, 6776, 6655, 208, 1869, 3800, 5604
hsa04360	Axon guidance	49	2.27666e-05	91653, 23365, 1020, 56896, 84448, 29984, 54434, 5335, 5578, 54910, 5594, 2043, 84628, 5590, 57556, 10507, 10509, 4776, 9901, 1946, 6714, 5747, 10500, 1944, 5362, 2771, 6091, 55740, 2049, 658, 10398, 5998, 816, 5879, 5296, 64221, 8440, 6586, 5058, 5291, 5293, 387, 81029, 4917, 56288, 3983, 85464, 1969, 7869
hsa04151	PI3K-Akt signaling pathway	81	3.10509e-05	3082, 9586, 6199, 6794, 5585, 2793, 1021, 3481, 3480, 6194, 4804, 1019, 3914, 596, 2788, 3718, 3479, 3674, 5578, 55844, 4602, 10971, 3911, 7057, 5594, 7532, 5156, 64764, 3695, 3574, 23533, 285, 55970, 55012, 1026, 1388, 1101, 2475, 7249, 208, 5228, 1946, 5747, 1944, 7143, 5562, 6256, 7148, 57121, 2251, 63923, 1280, 54331, 894, 896, 930, 57521, 1277, 5159, 10110, 6446, 5879, 5296, 2263, 1293, 5291…
hsa04014	Ras signaling pathway	58	5.68446e-05	3082, 11186, 2793, 3481, 3480, 4804, 2788, 3479, 25780, 57148, 5335, 83593, 8605, 5578, 5898, 8844, 5338, 2902, 25759, 5594, 5156, 23179, 285, 55970, 55770, 2114, 2113, 208, 5228, 5900, 1946, 805, 1944, 8831, 27, 2251, 54331, 5159, 7535, 5879, 5296, 6464, 9610, 5058, 2263, 5291, 8681, 22821, 5293, 4914, 387, 5566, 10681, 6655, 8437, 1969, 5604, 5924
hsa04213	Longevity regulating pathway - multiple species	22	0.0001177	5296, 6199, 5562, 3310, 5291, 3480, 5293, 3306, 3305, 113, 3303, 3479, 1410, 115, 3312, 57521, 2475, 107, 5566, 51422, 208, 3667
hsa05163	Human cytomegalovirus infection	54	0.000227955	9586, 6199, 7124, 4772, 2793, 23365, 1021, 1019, 2788, 113, 115, 5731, 5578, 637, 7132, 5594, 5156, 64764, 3134, 3133, 55970, 5829, 1026, 841, 1388, 567, 2475, 7249, 4776, 208, 805, 6714, 1869, 5747, 6890, 7188, 4792, 6376, 2771, 2768, 54331, 5879, 5296, 9138, 5291, 5293, 387, 3587, 468, 5566, 107, 10681, 6655, 5604
hsa04072	Phospholipase D signaling pathway	39	0.000286404	27128, 57121, 9162, 26052, 2768, 113, 115, 56894, 56895, 5335, 5159, 5578, 8605, 5898, 8526, 5338, 5737, 25759, 5296, 5594, 6464, 5156, 23533, 8681, 5291, 5293, 387, 23396, 2475, 107, 7249, 2918, 6655, 208, 2917, 1607, 1606, 5900, 5604
hsa05214	Glioma	24	0.000307578	25759, 5296, 5594, 6464, 5156, 1021, 5291, 3480, 5293, 1019, 57118, 1643, 1026, 3479, 2475, 5159, 5335, 5578, 6655, 208, 5604, 805, 1869, 816
hsa05200	Pathways in cancer	107	0.000368552	3082, 6199, 11186, 2793, 2033, 3481, 7042, 3480, 3914, 596, 2788, 113, 3479, 115, 83593, 5898, 637, 2948, 3911, 7296, 5156, 7170, 55970, 6513, 1906, 805, 1869, 7188, 6256, 6257, 8313, 57121, 8030, 894, 652, 896, 5159, 816, 7473, 5296, 4088, 9138, 5291, 5292, 5293, 4914, 387, 1643, 2335, 1488, 1487, 6777, 5566, 6776, 6655, 6932, 6778, 6934, 5604, 23365, 1021, 1019, 3718, 25780, 51684, 3674, 5731, …
hsa04928	Parathyroid hormone synthesis, secretion and action	30	0.000477692	9586, 5144, 6256, 7421, 6257, 2771, 2768, 596, 113, 115, 632, 4323, 5578, 4324, 5338, 4208, 4209, 4041, 5594, 64764, 4322, 9138, 387, 860, 1026, 1388, 468, 107, 5566, 5604
hsa04066	HIF-1 signaling pathway	30	0.000784244	6199, 3101, 2033, 3480, 6194, 3459, 596, 3479, 3939, 5335, 5578, 816, 5296, 5054, 5594, 2023, 3098, 5291, 285, 5293, 3948, 1026, 226, 2872, 2475, 6513, 1906, 208, 5604, 5209
hsa04520	Adherens junction	22	0.000940039	5792, 5594, 4088, 5795, 2033, 7082, 1460, 3480, 10458, 387, 1500, 56288, 5797, 7414, 5777, 60, 6932, 4008, 52, 6934, 5879, 6714
hsa05220	Chronic myeloid leukemia	23	0.000987739	25759, 5296, 5594, 4792, 4088, 6464, 2122, 1021, 5291, 7042, 5293, 1019, 1643, 861, 1026, 1488, 1487, 6777, 6776, 6655, 208, 5604, 1869
hsa05221	Acute myeloid leukemia	21	0.00108615	5371, 5296, 6199, 5594, 4353, 3684, 5291, 5292, 5293, 861, 862, 2475, 6777, 6776, 6655, 208, 8900, 6932, 5604, 6934, 5914
hsa04510	Focal adhesion	47	0.00111185	3082, 64098, 7143, 7148, 63923, 1280, 3480, 2889, 3914, 596, 894, 3479, 896, 1277, 3674, 5159, 5578, 7414, 10398, 5879, 3911, 25759, 7057, 5296, 5594, 6464, 5156, 5058, 3695, 1293, 5291, 5293, 387, 5829, 2335, 1101, 23396, 5500, 6655, 208, 60, 5228, 7408, 5604, 5747, 6714, 4638
hsa05207	Chemical carcinogenesis - receptor activation	49	0.00111996	9586, 6196, 6199, 596, 113, 115, 5578, 2948, 5594, 406933, 64764, 1545, 1544, 1543, 54600, 1388, 2475, 3840, 208, 6714, 1869, 9641, 406883, 5241, 6256, 7421, 6257, 2771, 2099, 2053, 2251, 332, 774, 54578, 896, 54852, 776, 54575, 54579, 5296, 5291, 5293, 468, 5566, 107, 6777, 6776, 6655, 5604
hsa04915	Estrogen signaling pathway	35	0.00128341	9586, 9166, 5241, 162605, 2771, 2099, 2550, 596, 113, 115, 3312, 2289, 5914, 25759, 5296, 5594, 6464, 64764, 3310, 5291, 5293, 3306, 3305, 3303, 1388, 468, 107, 3762, 5566, 6655, 208, 1509, 5604, 805, 6714
hsa04921	Oxytocin signaling pathway	38	0.00131564	5562, 4772, 2771, 113, 115, 776, 952, 5578, 8605, 51422, 1938, 10398, 816, 4208, 5594, 93589, 23533, 8681, 6261, 10645, 387, 783, 57118, 1026, 785, 55799, 107, 3762, 5500, 5566, 4776, 60, 1827, 5604, 805, 6714, 27092, 4638
hsa05231	Choline metabolism in cancer	27	0.00149925	6199, 80736, 9162, 5335, 5159, 5578, 8605, 8526, 5338, 5879, 5130, 5296, 5594, 5156, 57153, 8681, 5291, 5293, 23396, 2475, 7249, 6655, 208, 1607, 1606, 5900, 5604
hsa01522	Endocrine resistance	27	0.00149925	6199, 2099, 3480, 1019, 596, 113, 3479, 115, 3714, 25759, 5296, 5594, 6464, 1031, 5291, 5293, 1026, 1565, 2475, 107, 5566, 6655, 208, 1869, 5604, 5747, 6714
hsa04935	Growth hormone synthesis, secretion and action	31	0.00164442	9586, 51738, 2771, 2033, 113, 3479, 115, 776, 5335, 5578, 25759, 5296, 5594, 6464, 64764, 5291, 5293, 1388, 468, 2475, 8835, 107, 6777, 5566, 6776, 6655, 208, 3667, 5604, 5747, 5606
hsa04930	Type II diabetes mellitus	16	0.0016807	5296, 5594, 7124, 3101, 3098, 5291, 5293, 5590, 774, 776, 2475, 5313, 8835, 8913, 3667, 3767
hsa01521	EGFR tyrosine kinase inhibitor resistance	23	0.0017239	3082, 25759, 5296, 6199, 5594, 6464, 5156, 2263, 5291, 3084, 3480, 5293, 6194, 596, 3479, 2475, 5159, 5335, 5578, 6655, 208, 5604, 6714
hsa04211	Longevity regulating pathway	25	0.0017641	9586, 6199, 5562, 6794, 3480, 113, 3479, 115, 57521, 10891, 79813, 51422, 5296, 64764, 5291, 5293, 10645, 1388, 468, 2475, 107, 5566, 7249, 208, 3667
hsa04012	ErbB signaling pathway	24	0.0020747	25759, 5296, 6199, 8440, 5594, 6464, 27, 5058, 5291, 3084, 5293, 1026, 10718, 2475, 5335, 6777, 5578, 6776, 6655, 208, 5604, 816, 5747, 6714
hsa04810	Regulation of actin cytoskeleton	49	0.00207861	3683, 10097, 3684, 23365, 10458, 54434, 3674, 345456, 5594, 5156, 3695, 55970, 10788, 5829, 89846, 5500, 60, 5305, 3689, 6714, 5747, 8874, 57121, 2251, 55740, 2768, 5159, 7414, 10398, 5879, 5296, 5058, 9138, 221178, 2263, 5291, 200576, 5293, 23191, 1128, 387, 2335, 23396, 624, 6655, 85464, 5604, 4638, 2934
hsa05032	Morphine addiction	25	0.00243972	5144, 2771, 2793, 2870, 2550, 54331, 2788, 113, 774, 2565, 115, 5578, 5138, 5139, 2869, 2868, 5136, 2562, 55970, 10846, 107, 3762, 5566, 10681, 50940
hsa04010	MAPK signaling pathway	62	0.00257778	3082, 6196, 11184, 7124, 4772, 3481, 7042, 3480, 4804, 3315, 3479, 994, 23162, 25780, 3312, 8605, 5578, 1616, 4208, 7132, 5594, 5156, 93589, 2122, 285, 55970, 51295, 2872, 208, 5228, 1946, 27092, 1944, 2251, 2768, 774, 776, 5159, 5879, 5058, 3310, 2263, 9175, 8681, 4914, 3306, 783, 3305, 785, 3303, 55799, 468, 5566, 8912, 8913, 6655, 1849, 8911, 1969, 5604, 5924, 5606
hsa05203	Viral carcinogenesis	46	0.00271663	9586, 7188, 4792, 8379, 2033, 1021, 1019, 2965, 991, 3718, 83933, 894, 896, 28973, 51564, 9759, 8900, 10971, 5879, 9519, 9114, 5296, 5594, 7532, 9734, 64764, 7874, 3134, 3133, 5291, 23513, 5293, 387, 5829, 1026, 841, 1388, 468, 55697, 6777, 5566, 6776, 11036, 6714, 5902, 2934
hsa04152	AMPK signaling pathway	30	0.00381552	9586, 51719, 6199, 5562, 6794, 3480, 3479, 57521, 10891, 51422, 1938, 8900, 55844, 3952, 5296, 5210, 64764, 5291, 23216, 5293, 200186, 10645, 55012, 2475, 5522, 7249, 208, 3667, 5527, 5209
hsa05205	Proteoglycans in cancer	45	0.00512884	3082, 6199, 7124, 23365, 2099, 3481, 7042, 3480, 6194, 10855, 3316, 3479, 1277, 5335, 5578, 5777, 816, 5879, 7473, 7057, 5296, 5594, 5058, 9138, 5291, 4060, 6382, 5293, 286, 387, 81029, 5829, 2017, 1026, 2335, 2475, 5500, 5566, 6655, 208, 60, 406903, 5604, 5747, 6714
hsa04261	Adrenergic signaling in cardiomyocytes	35	0.00547539	9586, 6331, 2771, 490, 493, 596, 113, 115, 776, 5578, 55844, 4624, 816, 5594, 64764, 93589, 7170, 23533, 481, 1390, 783, 55012, 785, 55799, 1388, 468, 3784, 5522, 107, 5500, 5566, 208, 5527, 805, 27092
hsa04070	Phosphatidylinositol signaling system	25	0.00590839	9162, 22876, 5335, 5578, 3631, 3632, 8526, 8867, 3635, 5296, 8821, 113026, 5291, 200576, 5293, 3705, 3707, 23396, 1607, 5305, 1606, 9807, 805, 3628, 80271
hsa05215	Prostate cancer	25	0.00590839	6692, 9586, 4792, 2033, 3480, 596, 3479, 5159, 5296, 5594, 5156, 64764, 2263, 5291, 5293, 2119, 1026, 468, 2475, 6655, 208, 6932, 1869, 6934, 5604
hsa04725	Cholinergic synapse	28	0.00604097	9586, 2771, 2793, 54331, 596, 2788, 113, 774, 115, 776, 5578, 816, 5296, 5594, 64764, 23533, 5291, 5293, 55970, 1128, 468, 3784, 107, 5566, 3785, 10681, 208, 5604
hsa05225	Hepatocellular carcinoma	38	0.00635961	3082, 6199, 8313, 1021, 3481, 7042, 3480, 1019, 1452, 5335, 5578, 6603, 2948, 7473, 7296, 4041, 25759, 5296, 5594, 4780, 7015, 4088, 6464, 55274, 5291, 57492, 5293, 81029, 1643, 1026, 2475, 6655, 208, 60, 6932, 1869, 6934, 5604
hsa04071	Sphingolipid signaling pathway	29	0.00654601	166929, 7124, 2771, 2768, 596, 5578, 4985, 637, 5338, 55844, 5879, 7132, 5296, 5594, 4363, 130367, 5291, 5590, 5293, 387, 55012, 5522, 624, 8439, 208, 1509, 5527, 5604, 1901
hsa05165	Human papillomavirus infection	66	0.00724027	9586, 6199, 7124, 2033, 1021, 472, 1019, 3914, 1452, 3674, 55844, 3911, 3955, 7297, 7132, 9114, 7057, 5594, 7015, 64764, 3695, 3134, 3133, 5590, 5829, 55012, 1026, 841, 1740, 55534, 1101, 2475, 7249, 208, 1869, 5747, 9641, 7143, 7148, 8313, 63923, 1280, 894, 896, 1277, 535, 5159, 8900, 9519, 7473, 5296, 4242, 1293, 5291, 23513, 5293, 81029, 2335, 56288, 5522, 5566, 6655, 6932, 6934, 5527, 5604
hsa04910	Insulin signaling pathway	32	0.0079658	6199, 5562, 3101, 6194, 2889, 57521, 5313, 10891, 51422, 3632, 5837, 25759, 5296, 5594, 5792, 6464, 3098, 5291, 5590, 5293, 10603, 2872, 2475, 8835, 5500, 5566, 7249, 6655, 208, 3667, 5604, 805
hsa04550	Signaling pathways regulating pluripotency of stem cells	33	0.00840319	7044, 6498, 4211, 8313, 3480, 55183, 10637, 3718, 652, 6929, 3479, 657, 658, 93, 5978, 6926, 10336, 7473, 5296, 5594, 4088, 5013, 2263, 5291, 5293, 463, 3625, 81029, 3624, 3720, 208, 6932, 5604
hsa04370	VEGF signaling pathway	17	0.00918726	9047, 25759, 5296, 5594, 8681, 5291, 5293, 5829, 3315, 5335, 5578, 8605, 208, 5604, 5747, 5879, 6714
hsa04218	Cellular senescence	35	0.0101789	4772, 59341, 1021, 7042, 472, 1019, 10758, 894, 896, 776, 144715, 8945, 83593, 8900, 5296, 5054, 5594, 4088, 3134, 3133, 5291, 5293, 1026, 2113, 2475, 5500, 7249, 823, 208, 4776, 8878, 1869, 5604, 805, 5606
hsa05161	Hepatitis B	36	0.0105708	9641, 9586, 4792, 7124, 4772, 2033, 7042, 332, 596, 3718, 5578, 637, 8900, 10971, 7297, 5296, 5594, 4088, 64764, 5291, 5293, 1643, 1026, 841, 1388, 468, 6777, 6776, 6655, 208, 4776, 6778, 1869, 5604, 6714, 5606
hsa04926	Relaxin signaling pathway	30	0.0110073	9586, 4792, 2771, 2793, 54331, 2788, 113, 115, 1277, 5578, 25759, 5296, 5594, 6464, 64764, 4322, 5291, 5590, 5293, 55970, 1388, 468, 107, 5566, 1906, 10681, 6655, 208, 5604, 6714
hsa05210	Colorectal cancer	22	0.0112342	5296, 6199, 5594, 4088, 8313, 5291, 7042, 5293, 387, 332, 596, 1643, 1026, 2475, 6655, 5898, 208, 6932, 5900, 5604, 6934, 5879
hsa04611	Platelet activation	29	0.011618	2771, 23365, 83706, 113, 115, 1277, 3674, 8605, 5592, 5296, 5594, 6786, 9138, 23533, 8681, 5291, 5590, 5293, 6916, 387, 107, 5500, 5566, 5028, 208, 60, 7408, 6714, 4638
hsa04062	Chemokine signaling pathway	41	0.0122172	6355, 4792, 6376, 2771, 2793, 2870, 54331, 2788, 3718, 1236, 113, 1235, 115, 5335, 5879, 2869, 2868, 25759, 4283, 5296, 5594, 6464, 5058, 23533, 5291, 6360, 5590, 5293, 55970, 387, 5829, 56288, 107, 6777, 5566, 10681, 6655, 208, 5604, 5747, 6714
hsa04024	cAMP signaling pathway	46	0.0123776	9586, 51738, 5144, 4792, 4772, 2771, 2033, 2550, 490, 493, 135, 1258, 113, 610, 115, 776, 2740, 5139, 10398, 5338, 816, 5879, 2902, 5296, 5594, 5058, 64764, 7434, 3352, 1394, 481, 5291, 5293, 1128, 387, 10846, 116444, 107, 1907, 5500, 5566, 1906, 208, 5604, 805, 84152
hsa04925	Aldosterone synthesis and secretion	24	0.0133364	9586, 64764, 490, 481, 493, 1589, 57118, 3949, 113, 1388, 115, 776, 468, 107, 8912, 3762, 5566, 5578, 8913, 5138, 8911, 805, 51305, 816
hsa04020	Calcium signaling pathway	49	0.0138982	3082, 5024, 7201, 55283, 56413, 2668, 113, 115, 952, 5335, 5731, 5578, 6869, 2902, 5737, 219931, 5156, 57118, 5027, 844, 805, 80271, 9127, 2251, 490, 493, 135, 774, 136, 776, 5159, 816, 6786, 113026, 5136, 2263, 6261, 3270, 4914, 1128, 3707, 53373, 5566, 8912, 107, 624, 8913, 8911, 4638
hsa00562	Inositol phosphate metabolism	19	0.0163856	9562, 9651, 8821, 113026, 5291, 200576, 5293, 22876, 3705, 3707, 23396, 5335, 3631, 3632, 8867, 5305, 3635, 3628, 80271
hsa04727	GABAergic synapse	22	0.0165309	9001, 5334, 2562, 2793, 2771, 2572, 2550, 2571, 55970, 54331, 2788, 113, 774, 2565, 115, 776, 107, 5566, 5578, 10681, 6539, 6714
hsa04933	AGE-RAGE signaling pathway in diabetic complications	24	0.016901	5296, 5054, 5594, 4088, 7124, 113026, 4772, 7412, 5291, 7042, 5292, 5293, 5590, 1019, 596, 2335, 1277, 5335, 6777, 5578, 1906, 6776, 208, 5879
hsa01100	Metabolic pathways	254	0.0178005	5144, 5145, 593, 22876, 594, 1337, 51084, 113, 115, 84444, 56894, 56895, 4048, 5138, 3631, 4720, 7799, 5139, 3632, 8526, 3635, 4725, 4726, 1339, 6487, 65258, 2683, 1352, 3098, 29958, 6480, 6916, 1589, 2799, 256435, 23175, 79888, 54802, 5149, 197257, 125061, 22856, 11282, 5168, 5048, 2572, 131669, 2571, 29920, 250, 5959, 4507, 338707, 55224, 8309, 5837, 9651, 39, 2582, 93166, 5291, 8681, 169355, 5…
hsa05145	Toxoplasmosis	26	0.0189357	4792, 7124, 2771, 23643, 7042, 3914, 3459, 596, 3312, 3911, 7297, 7132, 4261, 5594, 3310, 3111, 23533, 3108, 3306, 3305, 3949, 3303, 841, 3587, 208, 5606
hsa04390	Hippo signaling pathway	34	0.0189433	7003, 8994, 11186, 7005, 8313, 7042, 122786, 332, 652, 894, 896, 654, 657, 8945, 658, 55844, 10971, 7473, 5054, 8463, 25937, 7532, 4088, 23513, 5590, 81029, 1740, 56288, 5522, 5500, 60, 6932, 3689, 6934
hsa04920	Adipocytokine signaling pathway	18	0.0194792	7132, 7133, 6256, 4792, 5562, 6794, 7124, 6257, 181, 10645, 2475, 10891, 6513, 51422, 208, 3952, 3667, 51703
hsa04929	GnRH secretion	17	0.0201293	5296, 5594, 3783, 2550, 5291, 5293, 57657, 610, 776, 8912, 3762, 5578, 8913, 208, 8911, 5604, 3767
hsa03010	Ribosome	34	0.0206861	6130, 6210, 9349, 6233, 6137, 6158, 2197, 23521, 79590, 64979, 6193, 6150, 6194, 51023, 6205, 11224, 200916, 6166, 6122, 6187, 64960, 6222, 6167, 6123, 6147, 6169, 6202, 6181, 55052, 6161, 29093, 6139, 3921, 54948
hsa05030	Cocaine addiction	14	0.0214459	9586, 5173, 6531, 8851, 64764, 2771, 1020, 1388, 468, 2354, 116444, 5566, 2902, 84152
hsa04722	Neurotrophin signaling pathway	27	0.0219732	6196, 4792, 6272, 4804, 2889, 396, 596, 5335, 3656, 816, 5879, 25759, 5296, 5594, 6464, 5291, 5293, 4914, 387, 10603, 468, 6655, 208, 10782, 3667, 5604, 805
hsa04713	Circadian entrainment	23	0.0223709	5592, 5594, 2793, 2771, 6261, 55970, 54331, 2788, 113, 115, 776, 107, 8912, 3762, 5566, 4544, 5578, 8913, 10681, 8911, 805, 816, 2902
hsa05167	Kaposi sarcoma-associated herpesvirus infection	40	0.0229723	9641, 4792, 6233, 4772, 2793, 2033, 1021, 1019, 54331, 3459, 2788, 5335, 637, 5879, 7297, 7132, 5296, 5594, 131450, 3134, 3133, 23533, 5291, 285, 5293, 55970, 1026, 841, 84557, 2475, 10681, 208, 4776, 6932, 1827, 1869, 6934, 5604, 805, 6714
hsa04670	Leukocyte transendothelial migration	26	0.0233215	6494, 50848, 100506658, 3683, 3684, 23562, 2771, 58494, 5335, 83593, 5578, 7414, 10398, 4689, 5879, 5296, 7412, 5291, 5293, 387, 5829, 1500, 60, 3689, 7408, 5747
hsa04068	FoxO signaling pathway	29	0.0236278	5562, 6794, 116986, 2033, 7042, 3480, 472, 894, 3479, 10110, 5897, 51422, 6446, 9454, 5296, 5594, 4088, 7874, 5291, 5293, 26260, 1026, 80854, 6655, 208, 10365, 3667, 5604, 1901
hsa05170	Human immunodeficiency virus 1 infection	43	0.0236825	6890, 6199, 7188, 4792, 7124, 10053, 4772, 2771, 2793, 9582, 472, 54331, 596, 2788, 5335, 8945, 5578, 637, 8906, 5879, 7132, 5296, 5594, 7133, 5058, 3134, 3133, 5291, 5293, 55970, 5829, 684, 60489, 841, 567, 2475, 10681, 208, 4776, 5604, 805, 5747, 5606
hsa05212	Pancreatic cancer	19	0.0243545	5296, 6199, 5594, 4088, 1021, 5291, 7042, 5293, 1019, 1643, 1026, 2475, 5898, 208, 5338, 5900, 5604, 1869, 5879
hsa05135	Yersinia infection	30	0.0243557	6196, 4792, 5585, 7124, 4772, 10097, 8874, 23365, 10458, 5335, 7535, 3932, 5879, 5296, 5594, 9138, 5291, 5293, 387, 5829, 2335, 23396, 8935, 208, 60, 926, 5604, 5747, 6714, 5606
hsa05226	Gastric cancer	32	0.0256299	3082, 6199, 6256, 6257, 8313, 2251, 7042, 596, 1452, 7473, 4041, 25759, 5296, 5594, 4583, 7015, 4088, 6464, 2263, 5291, 5293, 81029, 1643, 1026, 1045, 2475, 6655, 208, 6932, 1869, 6934, 5604
hsa04728	Dopaminergic synapse	29	0.0259369	9586, 6531, 2771, 2793, 54331, 2788, 774, 1312, 776, 5578, 3798, 55844, 816, 64764, 55970, 55012, 1388, 468, 5522, 3762, 5500, 5566, 10681, 208, 406, 5527, 3800, 805, 84152
hsa04022	cGMP-PKG signaling pathway	35	0.0271371	9586, 4772, 2771, 490, 493, 2768, 1258, 113, 115, 776, 5138, 5139, 10398, 4985, 4624, 4208, 4209, 5592, 5594, 64764, 23533, 481, 387, 1388, 468, 107, 624, 5500, 208, 4776, 3667, 7408, 5604, 805, 4638
hsa05206	MicroRNAs in cancer	59	0.0274609	406982, 23405, 406985, 11186, 5268, 131405, 2033, 1021, 7042, 406980, 472, 596, 27086, 85414, 994, 5335, 5578, 7057, 5594, 5156, 406933, 23414, 1788, 1545, 1786, 1026, 2475, 1946, 1869, 1944, 406883, 7143, 407017, 7148, 63923, 894, 57521, 9759, 5159, 8626, 9839, 7473, 7431, 5296, 407048, 4363, 6541, 6464, 5291, 5292, 5293, 54541, 387, 900, 6655, 406903, 10642, 3667, 5604
hsa04630	JAK-STAT signaling pathway	34	0.0289593	9466, 8554, 2033, 29949, 3459, 596, 3718, 894, 896, 5159, 5777, 10254, 3952, 1439, 7297, 85480, 5296, 5156, 1154, 3574, 5291, 5292, 5293, 1026, 3587, 58985, 2475, 8835, 6777, 6776, 6655, 208, 5008, 6778
hsa05418	Fluid shear stress and atherosclerosis	30	0.0291389	5562, 7124, 59341, 596, 652, 657, 3674, 658, 93, 2948, 5879, 4208, 7132, 5296, 4780, 7412, 5291, 6382, 5590, 5293, 387, 445, 1906, 208, 60, 10365, 8878, 805, 5747, 6714
hsa04371	Apelin signaling pathway	30	0.0291389	6199, 5562, 2771, 2793, 6194, 54331, 2788, 113, 115, 10891, 9759, 51422, 4208, 4209, 5054, 5594, 4088, 23533, 6261, 55970, 84557, 2475, 107, 5566, 10681, 208, 10365, 5604, 805, 4638
hsa04144	Endocytosis	49	0.0297616	9146, 8853, 10097, 2870, 27128, 3480, 3312, 55048, 832, 10254, 3798, 5338, 2869, 2868, 5156, 3134, 3133, 160, 5590, 79720, 60682, 51699, 9829, 5867, 6714, 3800, 116986, 116985, 116987, 29924, 26052, 30845, 30844, 5371, 4088, 22905, 64744, 3310, 2263, 381, 3306, 387, 3305, 440073, 3949, 3303, 56288, 23396, 23550
hsa04115	p53 signaling pathway	18	0.0327607	7057, 5054, 63970, 6477, 5268, 1021, 472, 1019, 596, 1643, 894, 1026, 3479, 896, 841, 900, 7249, 637
hsa04668	TNF signaling pathway	25	0.0333632	9586, 7188, 4792, 7124, 6376, 4323, 4049, 7132, 5296, 5594, 7133, 64764, 7412, 64127, 5291, 5293, 841, 1388, 468, 153090, 1906, 208, 11035, 5604, 5606
hsa05216	Thyroid cancer	11	0.0363915	4914, 5594, 1643, 6256, 1026, 6257, 7170, 6932, 5604, 6934, 8030
hsa05211	Renal cell carcinoma	17	0.0389621	3082, 5296, 5594, 5058, 2033, 5291, 7042, 5293, 2889, 1026, 2113, 6513, 6655, 5546, 208, 5604, 5879
hsa04931	Insulin resistance	24	0.0391131	133522, 9586, 7132, 6196, 5296, 6199, 5792, 4792, 5562, 7124, 64764, 376497, 5291, 5293, 5590, 200186, 2475, 10891, 6513, 5500, 51422, 208, 3667, 5837
hsa04142	Lysosome	28	0.042945	9741, 10053, 2990, 8692, 6272, 23062, 1511, 79158, 2720, 1510, 535, 4125, 4126, 4864, 8906, 5538, 9114, 8546, 5476, 3373, 9374, 2799, 1203, 1521, 11154, 6556, 1509, 4758
hsa05417	Lipid and atherosclerosis	42	0.0437612	9641, 6256, 4792, 7124, 4772, 6257, 23643, 596, 3312, 5335, 5578, 637, 4689, 10333, 816, 5879, 9619, 7132, 2081, 5296, 5594, 4780, 9138, 7412, 3310, 25833, 5291, 5293, 3306, 387, 3305, 3949, 1543, 3303, 841, 468, 208, 805, 5747, 6714, 5606, 3308
hsa04917	Prolactin signaling pathway	17	0.0438918	25759, 5296, 8792, 5594, 6464, 1154, 2099, 5291, 5293, 894, 8835, 6777, 6776, 6655, 208, 5604, 6714
hsa05230	Central carbon metabolism in cancer	17	0.0438918	5296, 9123, 5594, 5156, 3101, 2263, 3098, 5291, 5293, 4914, 3948, 3939, 2475, 5159, 6513, 208, 5604
hsa04750	Inflammatory mediator regulation of TRP channels	22	0.0444676	5296, 5583, 59341, 2150, 8681, 5291, 5293, 4914, 113, 3479, 115, 107, 624, 5335, 5500, 5566, 5578, 8605, 805, 816, 6714, 5606
hsa04662	B cell receptor signaling pathway	19	0.0486233	5296, 5594, 4792, 4772, 5291, 5293, 971, 84433, 25780, 930, 6655, 208, 5777, 11024, 5604, 3635, 5879, 8519, 27071
hsa05202	Transcriptional misregulation in cancer	38	0.049829	6692, 6256, 4353, 4211, 3684, 6257, 2130, 3480, 472, 4804, 79058, 6929, 894, 3479, 85414, 84444, 8900, 4208, 5914, 5371, 4300, 3695, 1031, 5090, 221037, 7490, 2119, 4914, 3206, 64919, 860, 861, 1643, 1026, 862, 5546, 4613, 5747

## Sheet: S4d_KEGG_Folate_Subtype
S4d. Comparison of KEGG pathways altered in response to differential DNA methylation observed in relation to maternal plasma folate during pregnancy and across different subtypes of childhood acute lymphoblastic leukaemia.
KEGG ID	KEGG Pathway descriptor	Number of conditions::subtypes present in	Present In
hsa04024	cAMP signaling pathway	11	T-ALL, KMT2A-r (MLL), dic(9::20), HEH, TCF3::PBX1, ETV6::RUNX1, BCR::ABL1, iAMP21, undefined, non-recurrent, Folate
hsa04080	Neuroactive ligand-receptor interaction	11	T-ALL, KMT2A-r (MLL), dic(9::20), HEH, TCF3::PBX1, ETV6::RUNX1, BCR::ABL1, iAMP21, undefined, non-recurrent, Folate
hsa04550	Signaling pathways regulating pluripotency of stem cells	11	T-ALL, KMT2A-r (MLL), dic(9::20), HEH, TCF3::PBX1, ETV6::RUNX1, BCR::ABL1, iAMP21, undefined, non-recurrent, Folate
hsa04713	Circadian entrainment	11	T-ALL, KMT2A-r (MLL), dic(9::20), HEH, TCF3::PBX1, ETV6::RUNX1, BCR::ABL1, iAMP21, undefined, non-recurrent, Folate
hsa04724	Glutamatergic synapse	11	T-ALL, KMT2A-r (MLL), dic(9::20), HEH, TCF3::PBX1, ETV6::RUNX1, BCR::ABL1, iAMP21, undefined, non-recurrent, Folate
hsa04727	GABAergic synapse	11	T-ALL, KMT2A-r (MLL), dic(9::20), HEH, TCF3::PBX1, ETV6::RUNX1, BCR::ABL1, iAMP21, undefined, non-recurrent, Folate
hsa04728	Dopaminergic synapse	11	T-ALL, KMT2A-r (MLL), dic(9::20), HEH, TCF3::PBX1, ETV6::RUNX1, BCR::ABL1, iAMP21, undefined, non-recurrent, Folate
hsa04934	Cushing syndrome	11	T-ALL, KMT2A-r (MLL), dic(9::20), HEH, TCF3::PBX1, ETV6::RUNX1, BCR::ABL1, iAMP21, undefined, non-recurrent, Folate
hsa05032	Morphine addiction	11	T-ALL, KMT2A-r (MLL), dic(9::20), HEH, TCF3::PBX1, ETV6::RUNX1, BCR::ABL1, iAMP21, undefined, non-recurrent, Folate
hsa05217	Basal cell carcinoma	11	T-ALL, KMT2A-r (MLL), dic(9::20), HEH, TCF3::PBX1, ETV6::RUNX1, BCR::ABL1, iAMP21, undefined, non-recurrent, Folate
hsa05031	Amphetamine addiction	10	T-ALL, dic(9;20), HEH, TCF3::PBX1, ETV6::RUNX1, BCR::ABL1, iAMP21, undefined, non-recurrent, Folate
hsa04723	Retrograde endocannabinoid signaling	9	T-ALL, KMT2A-r (MLL), dic(9;20), TCF3::PBX1, ETV6::RUNX1, BCR::ABL1, undefined, non-recurrent, Folate
hsa04720	Long-term potentiation	5	HEH, TCF3::PBX1, ETV6::RUNX1, BCR::ABL1, Folate

## Sheet: S4e_KEGG_Smoking_Subtype
S4e. Comparison of KEGG pathways altered in response to differential DNA methylation observed in relation to sustained maternal smoking during pregnancy and across different subtypes of childhood acute lymphoblastic leukaemia.
KEGG ID	KEGG Pathway descriptor	Number of conditions/subtypes present in	Present In
hsa01522	Endocrine resistance	11	T-ALL, KMT2A-r (MLL), dic(9::20), Heh, TCF3::PBX1, ETV6::RUNX1, BCR::ABL1, iAMP21, undefined, non-recurrent, smoking
hsa04010	MAPK signaling pathway	11	T-ALL, KMT2A-r (MLL), dic(9::20), Heh, TCF3::PBX1, ETV6::RUNX1, BCR::ABL1, iAMP21, undefined, non-recurrent, smoking
hsa04014	Ras signaling pathway	11	T-ALL, KMT2A-r (MLL), dic(9::20), Heh, TCF3::PBX1, ETV6::RUNX1, BCR::ABL1, iAMP21, undefined, non-recurrent, smoking
hsa04015	Rap1 signaling pathway	11	T-ALL, KMT2A-r (MLL), dic(9::20), Heh, TCF3::PBX1, ETV6::RUNX1, BCR::ABL1, iAMP21, undefined, non-recurrent, smoking
hsa04020	Calcium signaling pathway	11	T-ALL, KMT2A-r (MLL), dic(9::20), Heh, TCF3::PBX1, ETV6::RUNX1, BCR::ABL1, iAMP21, undefined, non-recurrent, smoking
hsa04022	cGMP-PKG signaling pathway	11	T-ALL, KMT2A-r (MLL), dic(9::20), Heh, TCF3::PBX1, ETV6::RUNX1, BCR::ABL1, iAMP21, undefined, non-recurrent, smoking
hsa04024	cAMP signaling pathway	11	T-ALL, KMT2A-r (MLL), dic(9::20), Heh, TCF3::PBX1, ETV6::RUNX1, BCR::ABL1, iAMP21, undefined, non-recurrent, smoking
hsa04072	Phospholipase D signaling pathway	11	T-ALL, KMT2A-r (MLL), dic(9::20), Heh, TCF3::PBX1, ETV6::RUNX1, BCR::ABL1, iAMP21, undefined, non-recurrent, smoking
hsa04151	PI3K-Akt signaling pathway	11	T-ALL, KMT2A-r (MLL), dic(9::20), Heh, TCF3::PBX1, ETV6::RUNX1, BCR::ABL1, iAMP21, undefined, non-recurrent, smoking
hsa04360	Axon guidance	11	T-ALL, KMT2A-r (MLL), dic(9::20), Heh, TCF3::PBX1, ETV6::RUNX1, BCR::ABL1, iAMP21, undefined, non-recurrent, smoking
hsa04390	Hippo signaling pathway	11	T-ALL, KMT2A-r (MLL), dic(9::20), Heh, TCF3::PBX1, ETV6::RUNX1, BCR::ABL1, iAMP21, undefined, non-recurrent, smoking
hsa04510	Focal adhesion	11	T-ALL, KMT2A-r (MLL), dic(9::20), Heh, TCF3::PBX1, ETV6::RUNX1, BCR::ABL1, iAMP21, undefined, non-recurrent, smoking
hsa04550	Signaling pathways regulating pluripotency of stem cells	11	T-ALL, KMT2A-r (MLL), dic(9::20), Heh, TCF3::PBX1, ETV6::RUNX1, BCR::ABL1, iAMP21, undefined, non-recurrent, smoking
hsa04713	Circadian entrainment	11	T-ALL, KMT2A-r (MLL), dic(9::20), Heh, TCF3::PBX1, ETV6::RUNX1, BCR::ABL1, iAMP21, undefined, non-recurrent, smoking
hsa04725	Cholinergic synapse	11	T-ALL, KMT2A-r (MLL), dic(9::20), Heh, TCF3::PBX1, ETV6::RUNX1, BCR::ABL1, iAMP21, undefined, non-recurrent, smoking
hsa04727	GABAergic synapse	11	T-ALL, KMT2A-r (MLL), dic(9::20), Heh, TCF3::PBX1, ETV6::RUNX1, BCR::ABL1, iAMP21, undefined, non-recurrent, smoking
hsa04728	Dopaminergic synapse	11	T-ALL, KMT2A-r (MLL), dic(9::20), Heh, TCF3::PBX1, ETV6::RUNX1, BCR::ABL1, iAMP21, undefined, non-recurrent, smoking
hsa04750	Inflammatory mediator regulation of TRP channels	11	T-ALL, KMT2A-r (MLL), dic(9::20), Heh, TCF3::PBX1, ETV6::RUNX1, BCR::ABL1, iAMP21, undefined, non-recurrent, smoking
hsa04810	Regulation of actin cytoskeleton	11	T-ALL, KMT2A-r (MLL), dic(9::20), Heh, TCF3::PBX1, ETV6::RUNX1, BCR::ABL1, iAMP21, undefined, non-recurrent, smoking
hsa04921	Oxytocin signaling pathway	11	T-ALL, KMT2A-r (MLL), dic(9::20), Heh, TCF3::PBX1, ETV6::RUNX1, BCR::ABL1, iAMP21, undefined, non-recurrent, smoking
hsa04925	Aldosterone synthesis and secretion	11	T-ALL, KMT2A-r (MLL), dic(9::20), Heh, TCF3::PBX1, ETV6::RUNX1, BCR::ABL1, iAMP21, undefined, non-recurrent, smoking
hsa04928	Parathyroid hormone synthesis, secretion and action	11	T-ALL, KMT2A-r (MLL), dic(9::20), Heh, TCF3::PBX1, ETV6::RUNX1, BCR::ABL1, iAMP21, undefined, non-recurrent, smoking
hsa05032	Morphine addiction	11	T-ALL, KMT2A-r (MLL), dic(9::20), Heh, TCF3::PBX1, ETV6::RUNX1, BCR::ABL1, iAMP21, undefined, non-recurrent, smoking
hsa05165	Human papillomavirus infection	11	T-ALL, KMT2A-r (MLL), dic(9::20), Heh, TCF3::PBX1, ETV6::RUNX1, BCR::ABL1, iAMP21, undefined, non-recurrent, smoking
hsa05200	Pathways in cancer	11	T-ALL, KMT2A-r (MLL), dic(9::20), Heh, TCF3::PBX1, ETV6::RUNX1, BCR::ABL1, iAMP21, undefined, non-recurrent, smoking
hsa05205	Proteoglycans in cancer	11	T-ALL, KMT2A-r (MLL), dic(9::20), Heh, TCF3::PBX1, ETV6::RUNX1, BCR::ABL1, iAMP21, undefined, non-recurrent, smoking
hsa05226	Gastric cancer	11	T-ALL, KMT2A-r (MLL), dic(9::20), Heh, TCF3::PBX1, ETV6::RUNX1, BCR::ABL1, iAMP21, undefined, non-recurrent, smoking
hsa01521	EGFR tyrosine kinase inhibitor resistance	10	T-ALL, KMT2A-r (MLL), dic(9::20), Heh, ETV6::RUNX1, BCR::ABL1, iAMP21, undefined, non-recurrent, smoking
hsa04261	Adrenergic signaling in cardiomyocytes	10	T-ALL, dic(9::20), Heh, TCF3::PBX1, ETV6::RUNX1, BCR::ABL1, iAMP21, undefined, non-recurrent, smoking
hsa04371	Apelin signaling pathway	10	T-ALL, dic(9::20), Heh, TCF3::PBX1, ETV6::RUNX1, BCR::ABL1, iAMP21, undefined, non-recurrent, smoking
hsa04926	Relaxin signaling pathway	10	T-ALL, KMT2A-r (MLL), dic(9::20), Heh, TCF3::PBX1, ETV6::RUNX1, BCR::ABL1, iAMP21, non-recurrent, smoking
hsa05030	Cocaine addiction	10	T-ALL, dic(9::20), Heh, TCF3::PBX1, ETV6::RUNX1, BCR::ABL1, iAMP21, undefined, non-recurrent, smoking
hsa05225	Hepatocellular carcinoma	10	T-ALL, KMT2A-r (MLL), dic(9::20), TCF3::PBX1, ETV6::RUNX1, BCR::ABL1, iAMP21, undefined, non-recurrent, smoking
hsa04520	Adherens junction	9	T-ALL, dic(9::20), Heh, ETV6::RUNX1, BCR::ABL1, iAMP21, undefined, non-recurrent, smoking
hsa04915	Estrogen signaling pathway	9	T-ALL, Heh, TCF3::PBX1, ETV6::RUNX1, BCR::ABL1, iAMP21, undefined, non-recurrent, smoking
hsa04930	Type II diabetes mellitus	9	T-ALL, KMT2A-r (MLL), TCF3::PBX1, ETV6::RUNX1, BCR::ABL1, iAMP21, undefined, non-recurrent, smoking
hsa05207	Chemical carcinogenesis - receptor activation	8	dic(9::20), Heh, TCF3::PBX1, BCR::ABL1, iAMP21, undefined, non-recurrent, smoking
hsa05214	Glioma	8	dic(9::20), Heh, ETV6::RUNX1, BCR::ABL1, iAMP21, undefined, non-recurrent, smoking
hsa05223	Non-small cell lung cancer	8	T-ALL, KMT2A-r (MLL), Heh, TCF3::PBX1, ETV6::RUNX1, BCR::ABL1, iAMP21, smoking
hsa04213	Longevity regulating pathway - multiple species	7	Heh, TCF3::PBX1, ETV6::RUNX1, BCR::ABL1, undefined, non-recurrent, smoking
hsa04935	Growth hormone synthesis, secretion and action	7	T-ALL, KMT2A-r (MLL), TCF3::PBX1, ETV6::RUNX1, BCR::ABL1, non-recurrent, smoking
hsa04152	AMPK signaling pathway	6	ETV6::RUNX1, BCR::ABL1, iAMP21, undefined, non-recurrent, smoking
hsa04211	Longevity regulating pathway	6	T-ALL, Heh, TCF3::PBX1, ETV6::RUNX1, non-recurrent, smoking
hsa04929	GnRH secretion	6	T-ALL, KMT2A-r (MLL), TCF3::PBX1, ETV6::RUNX1, BCR::ABL1, smoking
hsa05163	Human cytomegalovirus infection	6	T-ALL, Heh, ETV6::RUNX1, BCR::ABL1, iAMP21, smoking
hsa04012	ErbB signaling pathway	5	KMT2A-r (MLL), ETV6::RUNX1, BCR::ABL1, non-recurrent, smoking
hsa04670	Leukocyte transendothelial migration	5	T-ALL, dic(9::20), BCR::ABL1, iAMP21, smoking
hsa05202	Transcriptional misregulation in cancer	5	T-ALL, KMT2A-r (MLL), ETV6::RUNX1, BCR::ABL1, smoking
hsa05215	Prostate cancer	5	Heh, ETV6::RUNX1, BCR::ABL1, iAMP21, smoking
hsa05230	Central carbon metabolism in cancer	4	KMT2A-r (MLL), ETV6::RUNX1, iAMP21, smoking
hsa05216	Thyroid cancer	3	dic(9::20), ETV6::RUNX1, smoking
hsa05418	Fluid shear stress and atherosclerosis	3	T-ALL, iAMP21, smoking
hsa04066	HIF-1 signaling pathway	2	T-ALL, smoking
hsa04611	Platelet activation	2	iAMP21, smoking
hsa04668	TNF signaling pathway	2	T-ALL, smoking
hsa04933	AGE-RAGE signaling pathway in diabetic complications	2	T-ALL, smoking
hsa05231	Choline metabolism in cancer	2	ETV6::RUNX1, smoking
