# Supplementary material for: The potential role of environmentally associated DNA methylation in childhood acute lymphoblastic leukaemia subtypes
Source: Int J Cancer. 2025 Jun 9;157(8):1600–12. doi: 10.1002/ijc.35506 (PMC12375842; doi:10.1002/ijc.35506)
Supplement: Supplementary file 5 — Table S5. List of DMCs. [file IJC-157-1600-s004.xlsx]

## Sheet: S5a_Increased risk exposures
Table S5a. List of DMCs for increased risk exposures in which significant associations were observed via hypergeometric testing after accounting for directionality of methylation change
Exposures and subtypes with significantly overlapping DMCs	DMC	UCSC REFGENE NAME	RELATION TO UCSC CPG ISLAND	CHR37
Radiation & constitutive - 11 CpGs	cg01566526	ALDH1L1	Island	1
	cg02856132		Island	15
	cg07583894	RTBDN	Island	10
	cg07592963	KCNQ1DN	Island	1
	cg14252279	DAB2IP	Island	19
	cg16783744	DPYS		6
	cg18815943	FOXE3	Island	8
	cg21801378	BRUNOL6	Island	8
	cg23068913		Island	10
	cg24583615	UGGT2		2
	cg26690949			8
Alcohol & constitutive - 9 CpGs	cg00575005	RIPPLY2	Island	6
	cg04064160		Island	8
	cg04481212	BDNF	N_Shore	11
	cg08319294		Island	19
	cg12516359		N_Shore	11
	cg13096007	SOD3	S_Shore	4
	cg18920423	PTF1A	Island	10
	cg21646598	ADAMTS5	Island	21
	cg23817893	CCDC81	Island	11
Radiation & KMT2A-r (MLL) - 29 CpGs	cg00091285		Island	6
	cg00215432	MIR375	Island	11
	cg01566526	ALDH1L1	Island	1
	cg02397514	HES4	Island	2
	cg02418175	INPP5A	Island	2
	cg02786912	CLDN16	Island	2
	cg02856132		Island	15
	cg04412646		N_Shore	11
	cg06118384	KIF5C	Island	15
	cg07201456	CHST6	Island	1
	cg07583894	RTBDN	Island	10
	cg07592963	KCNQ1DN	Island	1
	cg09775312	PPP1R3C	Island	1
	cg09904497		Island	16
	cg11269599	ZNF577;ZNF577;ZNF577	Island	11
	cg14252279	DAB2IP	Island	19
	cg10500147	LAG3	Island	6
	cg11377642	KIF26B	Island	19
	cg16266667	SGCZ;SGCZ	Island	8
	cg16783744	DPYS		6
	cg18815943	FOXE3	Island	8
	cg19874726	SIX1	Island	11
	cg21801378	BRUNOL6	Island	8
	cg20298098	NIPAL1	Island	22
	cg23068913		Island	10
	cg23565942	NEBL	Island	1
	cg24583615	UGGT2		2
	cg26371320		S_Shelf	6
	cg26690949			8
Alcohol & T-ALL - 38 CpGs	cg00575005	RIPPLY2	Island	6
	cg01050423	SLC9A2	Island	2
	cg01438365	TBX2	Island	17
	cg01481000		N_Shore	1
	cg01721569		S_Shore	2
	cg02842629	ZNF625	S_Shore	19
	cg02998861	REEP6;PCSK4	Island	19
	cg04064160		Island	8
	cg04435546		S_Shore	11
	cg04481212	BDNF	N_Shore	11
	cg04714041	LOC643719	Island	19
	cg05350268	KCNQ5;KCNQ5;KCNQ5;KCNQ5;KCNQ5	N_Shore	6
	cg06760710	HOXB8	Island	17
	cg08319294		Island	19
	cg11352083	LOC404266;LOC404266;LOC404266;LOC404266;HOXB6;LOC404266	N_Shore	17
	cg09734380	MAP1B	Island	5
	cg11241663		S_Shore	2
	cg12516359		N_Shore	11
	cg13514778	SPAG4	Island	20
	cg13096007	SOD3	S_Shore	4
	cg14320054		Island	9
	cg14500798		Island	7
	cg15455392	NRGN;NRGN	Island	11
	cg15809959	SRCIN1	S_Shore	17
	cg15897310	CTGF	Island	6
	cg14738806		Island	12
	cg16483725			5
	cg19333883	ADAMTS15	S_Shore	11
	cg18920423	PTF1A	Island	10
	cg20708411	CSNK1G3;CSNK1G3;CSNK1G3;CSNK1G3	N_Shore	5
	cg20410810	CACNG4	S_Shore	17
	cg21646598	ADAMTS5	Island	21
	cg22719037	SH2B3	N_Shore	12
	cg22674717	SALL1	Island	16
	cg25371169	PLEKHA2	N_Shore	8
	cg23817893	CCDC81	Island	11
	cg26620530		Island	12
	cg27144115	C5orf38	Island	5
Alcohol & ETV6::RUNX1 - 28 CpGs	cg00575005	RIPPLY2	Island	6
	cg01050423	SLC9A2	Island	2
	cg01721569		S_Shore	2
	cg02998861	REEP6;PCSK4	Island	19
	cg04064160		Island	8
	cg04435546		S_Shore	11
	cg04481212	BDNF	N_Shore	11
	cg04714041	LOC643719	Island	19
	cg05350268	KCNQ5;KCNQ5;KCNQ5;KCNQ5;KCNQ5	N_Shore	6
	cg06895295	DAAM2	S_Shore	6
	cg08319294		Island	19
	cg09149149	C6orf176: LOC441177	Island	6
	cg09734380	MAP1B	Island	5
	cg11241663		S_Shore	2
	cg11961845	AHCYL2;AHCYL2;AHCYL2;AHCYL2;AHCYL2;AHCYL2		7
	cg12516359		N_Shore	11
	cg13096007	SOD3	S_Shore	4
	cg14320054		Island	9
	cg14500798		Island	7
	cg14738806		Island	12
	cg18920423	PTF1A	Island	10
	cg20410810	CACNG4	S_Shore	17
	cg21646598	ADAMTS5	Island	21
	cg22674717	SALL1	Island	16
	cg23817893	CCDC81	Island	11
	cg24900983	ESR1;ESR1;ESR1;ESR1;ESR1	N_Shore	6
	cg26620530		Island	12
	cg27144115	C5orf38	Island	5
Smoking throughout (Timms et al., 2019) & KMT2A-r (MLL) - 5 CpGs	cg05549655	CYP1A1	Island	15
	cg11924019	CYP1A1	Island	15
	cg12101586	CYP1A1	Island	15
	cg23666856	TSSC1		2
	cg27629977	CTNNA2;LRRTM1;CTNNA2	Island	2
Smoking throughout (Timms et al., 2019) & undefined - 5 CpGs	cg05549655	CYP1A1	Island	15
	cg08356027	ASPSCR1	N_Shelf	17
	cg11924019	CYP1A1	Island	15
	cg12101586	CYP1A1	Island	15
	cg27629977	CTNNA2;LRRTM1;CTNNA2	Island	2

## Sheet: S5b_Protective Exposures
Table S5b. List of DMCs for protective exposures in which significant associations were observed via hypergeometric testing after accounting for directionality of methylation change
Exposure and subtype with significantly overlapping DMCs	DMC	UCSC REFGENE NAME	RELATION TO UCSC CPG ISLAND	CHR37
Reported cold and constitutive - 5	cg00777689	KCNK1	Island	1
	cg04006722	GLRB	Island	4
	cg07850527		Island	16
	cg10454246		Island	4
	cg24189721		Island	20
Reported cold and KMT2A-r (MLL) - 10	cg00777689	KCNK1	Island	1
	cg03943839	TMC7;TMC7	Island	16
	cg04006722	GLRB	Island	4
	cg04016431	TRIM31	Island	6
	cg05223720	CALN1;CALN1;CALN1	Island	7
	cg07850527		Island	16
	cg10454246		Island	4
	cg17470837	JAKMIP1	Island	4
	cg19929126	TRIL	Island	7
	cg24189721		Island	20
Maternal plasma folate and constitutive - 17	cg01743593		Island	7
	cg06512316		Island	12
	cg10612259			17
	cg24063962	CCDC166	Island	8
	cg17082225			7
	cg08158662		Island	12
	cg09554951	KCNQ1DN	Island	11
	cg25050175		Island	16
	cg24702091		Island	16
	cg24185357		Island	10
	cg23316599		Island	7
	cg07788167		Island	7
	cg20376009		Island	16
	cg08832227	KCNA1	Island	12
	cg04718414	CDC16	Island	13
	cg08884611		Island	16
	cg10372047	RNF180	Island	5
Maternal plasma folate and T-ALL - 116	cg15730180		N_Shore	7
	cg01743593		Island	7
	cg19816642	MAP2K3	Island	17
	cg19870717	APC2	Island	19
	cg03296200		Island	2
	cg26886277	REEP1	S_Shore	2
	cg06512316		Island	12
	cg10612259			17
	cg14830485			20
	cg03947814	KCNQ1DN	Island	11
	cg27594073	OR1A2		17
	cg09973514	LOC283194	Island	11
	cg11775595	APC2	N_Shore	19
	cg24063962	CCDC166	Island	8
	cg14116463		N_Shore	7
	cg17903019	FBXL18	N_Shore	7
	cg06574229	LRRC26	Island	9
	cg04415896	CCDC9	N_Shore	19
	cg27108629		Island	12
	cg10704673		S_Shelf	8
	cg01434559	LMO1	S_Shore	11
	cg27150178	APC2	Island	19
	cg18852692	LOC283194	Island	11
	cg03389890		Island	22
	cg05639690		S_Shore	4
	cg06837426	ESM1		5
	cg06937997	PTGER3	N_Shore	1
	cg01193368		Island	7
	cg25620430		N_Shelf	15
	cg00924685		N_Shore	1
	cg22664962		Island	17
	cg02703627		Island	12
	cg07059402	EIF3L	N_Shore	22
	cg00792015	DIRC3		2
	cg14768256	ZNF502	S_Shore	3
	cg24860092	ZBTB32	Island	19
	cg05423392		Island	16
	cg27302994			1
	cg09520393	DRD5	Island	4
	cg17082225			7
	cg00769305	HES3	N_Shore	1
	cg00301879	CCNG2		4
	cg01940713	FBXL18	N_Shore	7
	cg16755348	GJA3	S_Shore	13
	cg08158662		Island	12
	cg20474425	COPZ1		12
	cg14559388	APC2	Island	19
	cg12911496			12
	cg11953245	C1orf35	S_Shore	1
	cg10340210			4
	cg06035456	COL13A1	N_Shore	10
	cg01487661		Island	7
	cg02890863	CCDC64B	S_Shore	16
	cg15777553		Island	12
	cg27590407	ZNF860	S_Shore	3
	cg14972155	ESM1		5
	cg11310341		Island	12
	cg15849368		N_Shore	17
	cg05649708		Island	10
	cg09554951	KCNQ1DN	Island	11
	cg25050175		Island	16
	cg24702091		Island	16
	cg14013080		S_Shore	14
	cg08539210	CENPBD1	N_Shore	16
	cg22584681	ZNF613	S_Shore	19
	cg01646795		Island	7
	cg00400532		N_Shelf	15
	cg23668907			12
	cg04921109	PLEKHD1	S_Shore	14
	cg24185357		Island	10
	cg10563109	PPP1R3G	S_Shore	6
	cg03165176	APC2	Island	19
	cg14362697		Island	2
	cg05448404	CPLX1	Island	4
	cg23316599		Island	7
	cg08771706	KCNQ1DN	Island	11
	cg10078829	KLK4	N_Shore	19
	cg24678163	THSD1P1	S_Shore	13
	cg01965477	LHX1		17
	cg14651919	ZACN	S_Shore	17
	cg22790377	C1orf35	S_Shore	1
	cg14225847	ARC	Island	8
	cg13969584	CENPBD1	N_Shore	16
	cg07788167		Island	7
	cg12107018			7
	cg20862309	ZC3H14	N_Shore	14
	cg20376009		Island	16
	cg10734218		Island	7
	cg21877680		S_Shore	8
	cg20592391	AP3B2		15
	cg13431682	POLR3A	N_Shore	10
	cg14912575	CCDC177	Island	14
	cg03242344	ORAOV1	N_Shore	11
	cg08832227	KCNA1	Island	12
	cg16815991	GRIN2B	N_Shore	12
	cg19681793	THBS2	S_Shelf	6
	cg22367872	AJAP1	S_Shelf	1
	cg04718414	CDC16	Island	13
	cg15073666	LOC100240728	N_Shore	7
	cg15310583	TENM4	N_Shore	11
	cg17387870	CHFR	N_Shore	12
	cg21342437	SELV	Island	19
	cg17771569	ATP8B3	Island	19
	cg06965839	OR1E1		17
	cg26599630	AJAP1	S_Shore	1
	cg11201837	PRG3		11
	cg08884611		Island	16
	cg03028061		S_Shore	8
	cg08246619	KCNQ1DN	Island	11
	cg10372047	RNF180	Island	5
	cg07520163			16
	cg08683831		S_Shore	4
	cg00614392		N_Shore	6
	cg07617246	IGDCC4	S_Shore	15
	cg13081704	KCNQ1DN	Island	11
	cg20495738	CACNA1C	N_Shore	12
Maternal plasma folate and KMT2A-r (MLL) - 52	cg05282518	OR4K2		14
	cg03867429		N_Shore	7
	cg15730180		N_Shore	7
	cg01743593		Island	7
	cg19816642	MAP2K3	Island	17
	cg06512316		Island	12
	cg10612259			17
	cg03233793	NDUFA13	Island	19
	cg03947814	KCNQ1DN	Island	11
	cg09973514	LOC283194	Island	11
	cg24063962	CCDC166	Island	8
	cg14116463		N_Shore	7
	cg10704673		S_Shelf	8
	cg03389890		Island	22
	cg07059402	EIF3L	N_Shore	22
	cg05423392		Island	16
	cg27302994			1
	cg17082225			7
	cg00075507	SARM1	Island	17
	cg10508778	ANAPC7	N_Shore	12
	cg08158662		Island	12
	cg10340210			4
	cg15777553		Island	12
	cg09554951	KCNQ1DN	Island	11
	cg25050175		Island	16
	cg21420674		N_Shelf	1
	cg24702091		Island	16
	cg04921109	PLEKHD1	S_Shore	14
	cg24185357		Island	10
	cg23316599		Island	7
	cg14651919	ZACN	S_Shore	17
	cg22790377	C1orf35	S_Shore	1
	cg14225847	ARC	Island	8
	cg07788167		Island	7
	cg20376009		Island	16
	cg14592065	MED24	N_Shore	17
	cg15172381	GOLGA3	N_Shore	12
	cg21877680		S_Shore	8
	cg10963011			12
	cg13431682	POLR3A	N_Shore	10
	cg14912575	CCDC177	Island	14
	cg03242344	ORAOV1	N_Shore	11
	cg08832227	KCNA1	Island	12
	cg22367872	AJAP1	S_Shelf	1
	cg04718414	CDC16	Island	13
	cg15073666	LOC100240728	N_Shore	7
	cg15310583	TENM4	N_Shore	11
	cg02538829			17
	cg11201837	PRG3		11
	cg08884611		Island	16
	cg08246619	KCNQ1DN	Island	11
	cg10372047	RNF180	Island	5
Maternal plasma folate and dic(9::20) - 82	cg15730180		N_Shore	7
	cg01743593		Island	7
	cg19816642	MAP2K3	Island	17
	cg26886277	REEP1	S_Shore	2
	cg06512316		Island	12
	cg10612259			17
	cg03233793	NDUFA13	Island	19
	cg20697094	TRIM61	Island	4
	cg03947814	KCNQ1DN	Island	11
	cg09973514	LOC283194	Island	11
	cg24560288	TMEM138	S_Shore	11
	cg24063962	CCDC166	Island	8
	cg14116463		N_Shore	7
	cg06574229	LRRC26	Island	9
	cg27108629		Island	12
	cg10704673		S_Shelf	8
	cg03389890		Island	22
	cg06937997	PTGER3	N_Shore	1
	cg09581940	SYT5	S_Shore	19
	cg07059402	EIF3L	N_Shore	22
	cg08642111	CSMD1		8
	cg24860092	ZBTB32	Island	19
	cg05423392		Island	16
	cg27302994			1
	cg09520393	DRD5	Island	4
	cg17082225			7
	cg00075507	SARM1	Island	17
	cg08158662		Island	12
	cg14559388	APC2	Island	19
	cg11953245	C1orf35	S_Shore	1
	cg03566107	CBLN2	S_Shore	18
	cg10340210			4
	cg01487661		Island	7
	cg02890863	CCDC64B	S_Shore	16
	cg15777553		Island	12
	cg08966619	PAX6	N_Shelf	11
	cg11310341		Island	12
	cg09554951	KCNQ1DN	Island	11
	cg25050175		Island	16
	cg24702091		Island	16
	cg00400532		N_Shelf	15
	cg23668907			12
	cg04921109	PLEKHD1	S_Shore	14
	cg24185357		Island	10
	cg10563109	PPP1R3G	S_Shore	6
	cg14362697		Island	2
	cg08888354	ZNF570	N_Shore	19
	cg05448404	CPLX1	Island	4
	cg12799790	DKK1	N_Shelf	10
	cg23316599		Island	7
	cg08771706	KCNQ1DN	Island	11
	cg24678163	THSD1P1	S_Shore	13
	cg14651919	ZACN	S_Shore	17
	cg22790377	C1orf35	S_Shore	1
	cg14225847	ARC	Island	8
	cg07788167		Island	7
	cg20862309	ZC3H14	N_Shore	14
	cg20376009		Island	16
	cg14592065	MED24	N_Shore	17
	cg15172381	GOLGA3	N_Shore	12
	cg21877680		S_Shore	8
	cg20592391	AP3B2		15
	cg13431682	POLR3A	N_Shore	10
	cg23239574	Histone3	S_Shore	1
	cg14912575	CCDC177	Island	14
	cg03242344	ORAOV1	N_Shore	11
	cg08992305	FAM218A	Island	4
	cg08832227	KCNA1	Island	12
	cg19249107	PCSK9	Island	1
	cg16815991	GRIN2B	N_Shore	12
	cg22367872	AJAP1	S_Shelf	1
	cg04718414	CDC16	Island	13
	cg15073666	LOC100240728	N_Shore	7
	cg15310583	TENM4	N_Shore	11
	cg17387870	CHFR	N_Shore	12
	cg02538829			17
	cg11201837	PRG3		11
	cg08884611		Island	16
	cg08246619	KCNQ1DN	Island	11
	cg10372047	RNF180	Island	5
	cg08683831		S_Shore	4
	cg13081704	KCNQ1DN	Island	11
Maternal plasma folate and TCF3::PBX1 - 33	cg01743593		Island	7
	cg19870717	APC2	Island	19
	cg06512316		Island	12
	cg10612259			17
	cg09973514	LOC283194	Island	11
	cg24063962	CCDC166	Island	8
	cg10704673		S_Shelf	8
	cg24829460	LOC654342		2
	cg05423392		Island	16
	cg27302994			1
	cg17082225			7
	cg00075507	SARM1	Island	17
	cg10508778	ANAPC7	N_Shore	12
	cg08158662		Island	12
	cg10340210			4
	cg15777553		Island	12
	cg09554951	KCNQ1DN	Island	11
	cg25050175		Island	16
	cg24702091		Island	16
	cg04921109	PLEKHD1	S_Shore	14
	cg24185357		Island	10
	cg23316599		Island	7
	cg22790377	C1orf35	S_Shore	1
	cg14225847	ARC	Island	8
	cg07788167		Island	7
	cg20376009		Island	16
	cg15172381	GOLGA3	N_Shore	12
	cg13431682	POLR3A	N_Shore	10
	cg08832227	KCNA1	Island	12
	cg04718414	CDC16	Island	13
	cg08884611		Island	16
	cg10372047	RNF180	Island	5
	cg07617246	IGDCC4	S_Shore	15
Maternal plasma folate and ETV6::RUNX1 - 62	cg03867429		N_Shore	7
	cg15730180		N_Shore	7
	cg01743593		Island	7
	cg19816642	MAP2K3	Island	17
	cg26886277	REEP1	S_Shore	2
	cg06512316		Island	12
	cg10612259			17
	cg03233793	NDUFA13	Island	19
	cg03947814	KCNQ1DN	Island	11
	cg24560288	TMEM138	S_Shore	11
	cg24063962	CCDC166	Island	8
	cg14116463		N_Shore	7
	cg10704673		S_Shelf	8
	cg03389890		Island	22
	cg06937997	PTGER3	N_Shore	1
	cg07059402	EIF3L	N_Shore	22
	cg05423392		Island	16
	cg27302994			1
	cg17082225			7
	cg00075507	SARM1	Island	17
	cg08158662		Island	12
	cg10340210			4
	cg01487661		Island	7
	cg15777553		Island	12
	cg08966619	PAX6	N_Shelf	11
	cg09554951	KCNQ1DN	Island	11
	cg25050175		Island	16
	cg24702091		Island	16
	cg00400532		N_Shelf	15
	cg23668907			12
	cg04921109	PLEKHD1	S_Shore	14
	cg24185357		Island	10
	cg01952953	ASCL4	N_Shore	12
	cg03165176	APC2	Island	19
	cg23316599		Island	7
	cg10078829	KLK4	N_Shore	19
	cg01965477	LHX1		17
	cg14651919	ZACN	S_Shore	17
	cg22790377	C1orf35	S_Shore	1
	cg07788167		Island	7
	cg20862309	ZC3H14	N_Shore	14
	cg20376009		Island	16
	cg10734218		Island	7
	cg15172381	GOLGA3	N_Shore	12
	cg21877680		S_Shore	8
	cg20592391	AP3B2		15
	cg13431682	POLR3A	N_Shore	10
	cg14912575	CCDC177	Island	14
	cg03242344	ORAOV1	N_Shore	11
	cg08832227	KCNA1	Island	12
	cg16815991	GRIN2B	N_Shore	12
	cg04718414	CDC16	Island	13
	cg15073666	LOC100240728	N_Shore	7
	cg15310583	TENM4	N_Shore	11
	cg17387870	CHFR	N_Shore	12
	cg19787556			12
	cg11201837	PRG3		11
	cg08884611		Island	16
	cg08246619	KCNQ1DN	Island	11
	cg10372047	RNF180	Island	5
	cg08683831		S_Shore	4
	cg13081704	KCNQ1DN	Island	11
Maternal plasma folate and iAMP21 - 88	cg05665581	FAM24A		10
	cg03867429		N_Shore	7
	cg15730180		N_Shore	7
	cg01743593		Island	7
	cg19816642	MAP2K3	Island	17
	cg26886277	REEP1	S_Shore	2
	cg06512316		Island	12
	cg18313094	USP29	S_Shelf	19
	cg13700315		Island	12
	cg00885843			2
	cg10612259			17
	cg03233793	NDUFA13	Island	19
	cg03947814	KCNQ1DN	Island	11
	cg09973514	LOC283194	Island	11
	cg24560288	TMEM138	S_Shore	11
	cg24063962	CCDC166	Island	8
	cg06574229	LRRC26	Island	9
	cg27108629		Island	12
	cg10704673		S_Shelf	8
	cg01434559	LMO1	S_Shore	11
	cg27150178	APC2	Island	19
	cg18852692	LOC283194	Island	11
	cg03389890		Island	22
	cg05639690		S_Shore	4
	cg22664962		Island	17
	cg09581940	SYT5	S_Shore	19
	cg02703627		Island	12
	cg07059402	EIF3L	N_Shore	22
	cg08642111	CSMD1		8
	cg05423392		Island	16
	cg27302994			1
	cg09520393	DRD5	Island	4
	cg17082225			7
	cg00075507	SARM1	Island	17
	cg10508778	ANAPC7	N_Shore	12
	cg08158662		Island	12
	cg11953245	C1orf35	S_Shore	1
	cg10340210			4
	cg01487661		Island	7
	cg15777553		Island	12
	cg07658383	PISD	N_Shore	22
	cg08966619	PAX6	N_Shelf	11
	cg09554951	KCNQ1DN	Island	11
	cg25050175		Island	16
	cg05775627	PRPH	Island	12
	cg24702091		Island	16
	cg08539210	CENPBD1	N_Shore	16
	cg10086720	SLC39A7	S_Shore	6
	cg23668907			12
	cg24185357		Island	10
	cg10563109	PPP1R3G	S_Shore	6
	cg03165176	APC2	Island	19
	cg14362697		Island	2
	cg08888354	ZNF570	N_Shore	19
	cg05448404	CPLX1	Island	4
	cg23316599		Island	7
	cg08771706	KCNQ1DN	Island	11
	cg10078829	KLK4	N_Shore	19
	cg14651919	ZACN	S_Shore	17
	cg22790377	C1orf35	S_Shore	1
	cg14225847	ARC	Island	8
	cg07788167		Island	7
	cg20376009		Island	16
	cg18047890			12
	cg15172381	GOLGA3	N_Shore	12
	cg21877680		S_Shore	8
	cg13431682	POLR3A	N_Shore	10
	cg14912575	CCDC177	Island	14
	cg03242344	ORAOV1	N_Shore	11
	cg08832227	KCNA1	Island	12
	cg01781963	LOC100506526		5
	cg16815991	GRIN2B	N_Shore	12
	cg27331471	CKM	S_Shelf	19
	cg22367872	AJAP1	S_Shelf	1
	cg04718414	CDC16	Island	13
	cg15073666	LOC100240728	N_Shore	7
	cg15310583	TENM4	N_Shore	11
	cg17771569	ATP8B3	Island	19
	cg13793157	KLK4	N_Shore	19
	cg02538829			17
	cg11201837	PRG3		11
	cg08884611		Island	16
	cg08246619	KCNQ1DN	Island	11
	cg10372047	RNF180	Island	5
	cg07520163			16
	cg08683831		S_Shore	4
	cg13081704	KCNQ1DN	Island	11
	cg11419047	CFB		6
Maternal plasma folate and undefined - 56	cg15730180		N_Shore	7
	cg01743593		Island	7
	cg19816642	MAP2K3	Island	17
	cg06512316		Island	12
	cg10612259			17
	cg03233793	NDUFA13	Island	19
	cg03947814	KCNQ1DN	Island	11
	cg09973514	LOC283194	Island	11
	cg24560288	TMEM138	S_Shore	11
	cg24063962	CCDC166	Island	8
	cg14116463		N_Shore	7
	cg10704673		S_Shelf	8
	cg24829460	LOC654342		2
	cg03389890		Island	22
	cg06937997	PTGER3	N_Shore	1
	cg07059402	EIF3L	N_Shore	22
	cg05423392		Island	16
	cg27302994			1
	cg09520393	DRD5	Island	4
	cg17082225			7
	cg00075507	SARM1	Island	17
	cg10508778	ANAPC7	N_Shore	12
	cg08158662		Island	12
	cg01487661		Island	7
	cg15777553		Island	12
	cg09554951	KCNQ1DN	Island	11
	cg25050175		Island	16
	cg24702091		Island	16
	cg00400532		N_Shelf	15
	cg04921109	PLEKHD1	S_Shore	14
	cg24185357		Island	10
	cg01952953	ASCL4	N_Shore	12
	cg05448404	CPLX1	Island	4
	cg23316599		Island	7
	cg14651919	ZACN	S_Shore	17
	cg22790377	C1orf35	S_Shore	1
	cg07788167		Island	7
	cg20862309	ZC3H14	N_Shore	14
	cg20376009		Island	16
	cg21877680		S_Shore	8
	cg20592391	AP3B2		15
	cg13431682	POLR3A	N_Shore	10
	cg14912575	CCDC177	Island	14
	cg03242344	ORAOV1	N_Shore	11
	cg08832227	KCNA1	Island	12
	cg16815991	GRIN2B	N_Shore	12
	cg04718414	CDC16	Island	13
	cg15073666	LOC100240728	N_Shore	7
	cg15310583	TENM4	N_Shore	11
	cg17387870	CHFR	N_Shore	12
	cg11201837	PRG3		11
	cg08884611		Island	16
	cg08246619	KCNQ1DN	Island	11
	cg10372047	RNF180	Island	5
	cg08683831		S_Shore	4
	cg13081704	KCNQ1DN	Island	11
Maternal plasma folate and non-recurrent - 63	cg15730180		N_Shore	7
	cg01743593		Island	7
	cg19816642	MAP2K3	Island	17
	cg26886277	REEP1	S_Shore	2
	cg06512316		Island	12
	cg10612259			17
	cg03233793	NDUFA13	Island	19
	cg03947814	KCNQ1DN	Island	11
	cg09973514	LOC283194	Island	11
	cg24560288	TMEM138	S_Shore	11
	cg24063962	CCDC166	Island	8
	cg14116463		N_Shore	7
	cg10704673		S_Shelf	8
	cg24829460	LOC654342		2
	cg03389890		Island	22
	cg06937997	PTGER3	N_Shore	1
	cg02703627		Island	12
	cg07059402	EIF3L	N_Shore	22
	cg05423392		Island	16
	cg27302994			1
	cg09520393	DRD5	Island	4
	cg17082225			7
	cg00075507	SARM1	Island	17
	cg10508778	ANAPC7	N_Shore	12
	cg08158662		Island	12
	cg10340210			4
	cg01487661		Island	7
	cg15777553		Island	12
	cg09554951	KCNQ1DN	Island	11
	cg25050175		Island	16
	cg24702091		Island	16
	cg00400532		N_Shelf	15
	cg04921109	PLEKHD1	S_Shore	14
	cg24185357		Island	10
	cg05448404	CPLX1	Island	4
	cg23316599		Island	7
	cg08771706	KCNQ1DN	Island	11
	cg10078829	KLK4	N_Shore	19
	cg14651919	ZACN	S_Shore	17
	cg22790377	C1orf35	S_Shore	1
	cg14225847	ARC	Island	8
	cg07788167		Island	7
	cg20862309	ZC3H14	N_Shore	14
	cg20376009		Island	16
	cg15172381	GOLGA3	N_Shore	12
	cg21877680		S_Shore	8
	cg20592391	AP3B2		15
	cg13431682	POLR3A	N_Shore	10
	cg14912575	CCDC177	Island	14
	cg03242344	ORAOV1	N_Shore	11
	cg08832227	KCNA1	Island	12
	cg16815991	GRIN2B	N_Shore	12
	cg22367872	AJAP1	S_Shelf	1
	cg04718414	CDC16	Island	13
	cg15073666	LOC100240728	N_Shore	7
	cg15310583	TENM4	N_Shore	11
	cg02538829			17
	cg11201837	PRG3		11
	cg08884611		Island	16
	cg08246619	KCNQ1DN	Island	11
	cg10372047	RNF180	Island	5
	cg08683831		S_Shore	4
	cg13081704	KCNQ1DN	Island	11

## Sheet: S5c
Table S5c Number of overlapping DMCs for those exposures and subtypes observed to have significant observations, including the number of DMCs also observed to be constituently methylated across all subtypes.
Exposure and Subtype	Number of overlapping DMCs	Number of and percentage of overlapping DMCs that are also consituent across all subtypes	% DMC not consituent across all subtypes
Radiation and KMT2A-r (MLL)	29	11 (38%)	62
Alcohol and T-ALL	38	9 (24%)	76
Alcohol and ETV6::RUNX1	28	9 (32%)	68
Smoking throughout (Timms et al., 2019) and KMT2A-r (MLL)	5	1 (20%)	80
Smoking throughout (Timms et al., 2019) and Undefined	5	1 (20%)	80
Reported colds 6 months and KMT2A-r (MLL)	10	5 (50%)	50
Maternal plasma folate and T-ALL	116	17 (15%)	85
Maternal plasma folate and KMT2A-r (MLL)	52	17 (33%)	67
Maternal plasma folate and dic(9::20)	82	17 (21%)	79
Maternal plasma folate and TCF3::PBX1	33	17 (52%)	48
Maternal plasma folate and ETV6::RUNX1	62	17 (27%)	73
Maternal plasma folate and iAMP21	88	17 (19%)	81
Maternal plasma folate and undefined	56	17 (30%)	70
Maternal plasma folate and non-recurrent	63	17 (27%)	73
